# Supplementary material for: Multiple genome analysis of Candida glabrata clinical isolates renders new insights into genetic diversity and drug resistance determinants
Source: Microb Cell. 2022 Oct 13;9(11):174–89. doi: 10.15698/mic2022.11.786 (PMC9662024; doi:10.15698/mic2022.11.786)
Supplement: Supplementary file 1 [file mic-09-174-s01.zip]

Archive with 6 entries (6 files):
- 2022A Pais Microbial Cell Supplementals/2022A Pais-supplementary-material.docx
- 2022A Pais Microbial Cell Supplementals/2022A Pais-supplementary-table-1.xlsx
- 2022A Pais Microbial Cell Supplementals/2022A Pais-supplementary-table-2.xlsx
- 2022A Pais Microbial Cell Supplementals/2022A Pais-supplementary-table-3.xlsx
- 2022A Pais Microbial Cell Supplementals/2022A Pais-supplementary-table-4.xlsx
- 2022A Pais Microbial Cell Supplementals/2022A Pais-supplementary-table-5.xlsx
