# Supplementary material for: Multiple genome analysis of Candida glabrata clinical isolates renders new insights into genetic diversity and drug resistance determinants
Source: Microb Cell. 2022 Oct 13;9(11):174–89. doi: 10.15698/mic2022.11.786 (PMC9662024; doi:10.15698/mic2022.11.786)
Supplement: Supplementary file 1 [file mic-09-174-s01.zip › 2022A Pais Microbial Cell Supplementals/2022A Pais-supplementary-table-1.xlsx]

## Sheet: Azole_resistant_exclusive
#CHROM	POS	REF	ALT	INFO	IMPACT	ORF	MUTATION	PROTEIN CHANGE
A	18109	T	G	missense_variant	MODERATE	CAGL0A00165g	c.768A>C	p.Arg256Ser
A	30199	G	T	missense_variant	MODERATE	CAGL0A00297g	c.577C>A	p.Pro193Thr
A	35682	T	C	missense_variant	MODERATE	CAGL0A00363g	c.668A>G	p.Asn223Ser
A	39342	G	A	missense_variant	MODERATE	CAGL0A00385g	c.1030C>T	p.His344Tyr
A	39452	C	T	missense_variant	MODERATE	CAGL0A00385g	c.920G>A	p.Gly307Asp
A	48604	T	C	missense_variant	MODERATE	CAGL0A00451g	c.1048T>C	p.Cys350Arg
A	48595	C	T	missense_variant	MODERATE	CAGL0A00451g	c.1039C>T	p.Leu347Phe
A	49858	A	G	missense_variant	MODERATE	CAGL0A00451g	c.2302A>G	p.Asn768Asp
A	48322	T	G	missense_variant	MODERATE	CAGL0A00451g	c.766T>G	p.Trp256Gly
A	49642	C	T	missense_variant	MODERATE	CAGL0A00451g	c.2086C>T	p.Pro696Ser
A	48396	G	C	missense_variant	MODERATE	CAGL0A00451g	c.840G>C	p.Leu280Phe
A	52847	G	T	missense_variant	MODERATE	CAGL0A00473g	c.651C>A	p.Asn217Lys
A	62885	C	T	missense_variant	MODERATE	CAGL0A00539g	c.341G>A	p.Arg114His
A	64436	T	G	missense_variant	MODERATE	CAGL0A00561g	c.513A>C	p.Glu171Asp
A	66430	T	C	missense_variant	MODERATE	CAGL0A00583g	c.1145T>C	p.Val382Ala
A	71118	A	G	missense_variant	MODERATE	CAGL0A00649g	c.182A>G	p.Tyr61Cys
A	80071	G	C	missense_variant	MODERATE	CAGL0A00781g	c.2326G>C	p.Asp776His
A	80562	T	A	missense_variant	MODERATE	CAGL0A00781g	c.2817T>A	p.Asp939Glu
A	82852	C	T	missense_variant	MODERATE	CAGL0A00803g	c.2062G>A	p.Val688Ile
A	90383	G	A	missense_variant	MODERATE	CAGL0A00869g	c.2543G>A	p.Arg848Gln
A	91779	G	A	missense_variant	MODERATE	CAGL0A00891g	c.974C>T	p.Ala325Val
A	94601	T	A	missense_variant	MODERATE	CAGL0A00913g	c.1617T>A	p.Phe539Leu
A	97222	C	A	missense_variant	MODERATE	CAGL0A00913g	c.4238C>A	p.Thr1413Asn
A	119282	G	A	missense_variant	MODERATE	CAGL0A01177g	c.2263G>A	p.Val755Ile
A	132737	AC	A	frameshift_variant	HIGH	CAGL0A01284g	c.1378delC	p.His460fs
A	135560	A	G	missense_variant	MODERATE	CAGL0A01284g	c.4199A>G	p.Asn1400Ser
A	144564	G	T	missense_variant	MODERATE	CAGL0A01366g	c.4260G>T	p.Leu1420Phe
A	142249	G	A	missense_variant	MODERATE	CAGL0A01366g	c.1945G>A	p.Gly649Ser
A	153661	CAACA	C	frameshift_variant	HIGH	CAGL0A01474g	c.508_511delAACA	p.Asn170fs
A	153666	GCAACAACAGCAACAACA	G	frameshift_variant	HIGH	CAGL0A01474g	c.513_529delCAACAACAGCAACAACA	p.Ser171fs
A	153535	T	TAACAACAACTCCGACAACAACAACTCCGAC	disruptive_inframe_insertion	MODERATE	CAGL0A01474g	c.420_449dupCTCCGACAACAACAACTCCGACAACAACAA	p.Asn150_Ser151insSerAspAsnAsnAsnSerAspAsnAsnAsn
A	153650	A	G	missense_variant	MODERATE	CAGL0A01474g	c.496A>G	p.Asn166Asp
A	158047	G	T	missense_variant	MODERATE	CAGL0A01562g	c.403G>T	p.Gly135Cys
A	159740	C	T	missense_variant	MODERATE	CAGL0A01606g	c.175G>A	p.Asp59Asn
A	165764	G	A	missense_variant	MODERATE	CAGL0A01672g	c.1157C>T	p.Ser386Phe
A	173210	C	T	missense_variant	MODERATE	CAGL0A01760g	c.1216G>A	p.Gly406Arg
A	180194	C	G	missense_variant	MODERATE	CAGL0A01804g	c.1678G>C	p.Val560Leu
A	190275	C	T	missense_variant	MODERATE	CAGL0A01848g	c.430G>A	p.Asp144Asn
A	191603	T	A	missense_variant	MODERATE	CAGL0A01870g	c.2117A>T	p.Asp706Val
A	194799	A	G	missense_variant	MODERATE	CAGL0A01892g	c.240A>G	p.Ile80Met
A	220436	C	T	missense_variant	MODERATE	CAGL0A02090g	c.241G>A	p.Gly81Ser
A	226317	A	G	missense_variant	MODERATE	CAGL0A02145g	c.1049A>G	p.Asp350Gly
A	225804	G	T	missense_variant	MODERATE	CAGL0A02145g	c.536G>T	p.Arg179Ile
A	227784	A	G	missense_variant	MODERATE	CAGL0A02189g	c.979T>C	p.Phe327Leu
A	237109	C	T	missense_variant	MODERATE	CAGL0A02233g	c.361G>A	p.Val121Ile
A	237172	T	C	missense_variant	MODERATE	CAGL0A02233g	c.298A>G	p.Ile100Val
A	263200	G	A	missense_variant	MODERATE	CAGL0A02431g	c.376C>T	p.Arg126Trp
A	277246	T	C	missense_variant	MODERATE	CAGL0A02574g	c.332T>C	p.Val111Ala
A	291072	C	T	missense_variant	MODERATE	CAGL0A02706g	c.478C>T	p.His160Tyr
A	322036	A	G	intron_variant	MODIFIER	CAGL0A03117g	c.286-217A>G
A	332117	G	A	missense_variant	MODERATE	CAGL0A03256g	c.539G>A	p.Ser180Asn
A	344884	G	C	missense_variant	MODERATE	CAGL0A03366g	c.876C>G	p.Asn292Lys
A	371353	G	C	missense_variant	MODERATE	CAGL0A03630g	c.1240C>G	p.His414Asp
A	370141	C	T	missense_variant	MODERATE	CAGL0A03630g	c.2452G>A	p.Val818Ile
A	386849	G	T	missense_variant	MODERATE	CAGL0A03740g	c.2030G>T	p.Trp677Leu
A	389939	A	G	missense_variant	MODERATE	CAGL0A03806g	c.1082A>G	p.His361Arg
A	395313	T	G	missense_variant	MODERATE	CAGL0A03905g	c.755A>C	p.Lys252Thr
A	409091	T	C	missense_variant	MODERATE	CAGL0A04081g	c.1028T>C	p.Val343Ala
A	421880	G	A	missense_variant	MODERATE	CAGL0A04235g	c.1930G>A	p.Asp644Asn
A	420693	T	C	missense_variant	MODERATE	CAGL0A04235g	c.743T>C	p.Leu248Pro
A	425928	G	A	missense_variant	MODERATE	CAGL0A04279g	c.871G>A	p.Glu291Lys
A	439394	G	A	missense_variant	MODERATE	CAGL0A04455g	c.1849G>A	p.Asp617Asn
A	444058	C	T	missense_variant	MODERATE	CAGL0A04477g	c.1970C>T	p.Ala657Val
A	449350	A	T	missense_variant	MODERATE	CAGL0A04543g	c.545A>T	p.Glu182Val
A	451571	T	G	missense_variant	MODERATE	CAGL0A04565g	c.997T>G	p.Phe333Val
A	454691	G	T	missense_variant	MODERATE	CAGL0A04587g	c.541G>T	p.Val181Leu
A	454167	C	T	missense_variant	MODERATE	CAGL0A04587g	c.17C>T	p.Ser6Leu
B	11880	C	G	missense_variant	MODERATE	CAGL0B00264g	c.411C>G	p.Asp137Glu
B	45851	T	C	missense_variant	MODERATE	CAGL0B00550g	c.274A>G	p.Lys92Glu
B	64666	T	A	missense_variant	MODERATE	CAGL0B00726g	c.764T>A	p.Phe255Tyr
B	64509	T	C	missense_variant	MODERATE	CAGL0B00726g	c.607T>C	p.Cys203Arg
B	69011	C	A	missense_variant	MODERATE	CAGL0B00770g	c.902G>T	p.Gly301Val
B	74401	T	C	missense_variant	MODERATE	CAGL0B00814g	c.1036T>C	p.Ser346Pro
B	77566	G	A	missense_variant	MODERATE	CAGL0B00880g	c.440C>T	p.Ser147Phe
B	82322	C	G	missense_variant	MODERATE	CAGL0B00924g	c.487G>C	p.Asp163His
B	129276	G	A	missense_variant	MODERATE	CAGL0B01419g	c.439C>T	p.His147Tyr
B	130811	A	G	missense_variant	MODERATE	CAGL0B01441g	c.707T>C	p.Val236Ala
B	139631	A	T	missense_variant	MODERATE	CAGL0B01551g	c.806A>T	p.Lys269Met
B	142622	A	G	missense_variant	MODERATE	CAGL0B01551g	c.3797A>G	p.Lys1266Arg
B	139975	G	A	missense_variant	MODERATE	CAGL0B01551g	c.1150G>A	p.Glu384Lys
B	146714	T	G	missense_variant	MODERATE	CAGL0B01595g	c.173T>G	p.Val58Gly
B	152724	G	C	missense_variant	MODERATE	CAGL0B01639g	c.560C>G	p.Ser187Cys
B	154856	C	A	missense_variant	MODERATE	CAGL0B01683g	c.1495G>T	p.Val499Phe
B	160654	A	C	missense_variant	MODERATE	CAGL0B01727g	c.453T>G	p.Asn151Lys
B	173307	A	T	missense_variant	MODERATE	CAGL0B01881g	c.1215T>A	p.Asn405Lys
B	230881	T	C	missense_variant	MODERATE	CAGL0B02409g	c.292A>G	p.Met98Val
B	236084	C	A	missense_variant	MODERATE	CAGL0B02475g	c.56C>A	p.Pro19His
B	271597	G	A	missense_variant	MODERATE	CAGL0B02816g	c.2570C>T	p.Ala857Val
B	291985	A	T	missense_variant	MODERATE	CAGL0B02970g	c.1153T>A	p.Phe385Ile
B	304233	C	A	stop_gained	HIGH	CAGL0B03091g	c.970G>T	p.Glu324*
B	324161	C	A	missense_variant	MODERATE	CAGL0B03311g	c.1503C>A	p.Asn501Lys
B	323559	G	T	missense_variant	MODERATE	CAGL0B03311g	c.901G>T	p.Val301Leu
B	324246	A	G	missense_variant	MODERATE	CAGL0B03311g	c.1588A>G	p.Ile530Val
B	326735	C	A	missense_variant	MODERATE	CAGL0B03355g	c.479G>T	p.Arg160Leu
B	328401	C	A	missense_variant	MODERATE	CAGL0B03377g	c.628C>A	p.Leu210Ile
B	328980	G	A	missense_variant	MODERATE	CAGL0B03377g	c.1207G>A	p.Ala403Thr
B	328197	C	T	missense_variant	MODERATE	CAGL0B03377g	c.424C>T	p.His142Tyr
B	332796	CT	C	frameshift_variant	HIGH	CAGL0B03399g	c.1968delT	p.Phe656fs
B	331903	A	T	stop_gained	HIGH	CAGL0B03399g	c.1066A>T	p.Arg356*
B	332535	G	C	missense_variant	MODERATE	CAGL0B03399g	c.1698G>C	p.Arg566Ser
B	332700	A	T	missense_variant	MODERATE	CAGL0B03399g	c.1863A>T	p.Lys621Asn
B	334666	A	G	missense_variant	MODERATE	CAGL0B03399g	c.3829A>G	p.Arg1277Gly
B	331904	G	T	missense_variant	MODERATE	CAGL0B03399g	c.1067G>T	p.Arg356Ile
B	336373	G	A	missense_variant	MODERATE	CAGL0B03421g	c.3766C>T	p.Pro1256Ser
B	339206	C	A	missense_variant	MODERATE	CAGL0B03421g	c.933G>T	p.Lys311Asn
B	339269	A	C	missense_variant	MODERATE	CAGL0B03421g	c.870T>G	p.Asn290Lys
B	341928	T	C	missense_variant	MODERATE	CAGL0B03443g	c.1621A>G	p.Lys541Glu
B	353460	G	C	missense_variant	MODERATE	CAGL0B03531g	c.642G>C	p.Arg214Ser
B	356788	G	A	missense_variant	MODERATE	CAGL0B03553g	c.2424G>A	p.Met808Ile
B	357282	A	G	missense_variant	MODERATE	CAGL0B03553g	c.2918A>G	p.Asp973Gly
B	359413	G	C	missense_variant	MODERATE	CAGL0B03597g	c.1228C>G	p.Leu410Val
B	359587	C	T	missense_variant	MODERATE	CAGL0B03597g	c.1054G>A	p.Val352Ile
B	360309	T	A	missense_variant	MODERATE	CAGL0B03597g	c.332A>T	p.Glu111Val
B	370601	AGAT	A	disruptive_inframe_deletion	MODERATE	CAGL0B03685g	c.728_730delTGA	p.Met243del
B	378215	G	T	missense_variant	MODERATE	CAGL0B03817g	c.57G>T	p.Lys19Asn
B	381448	C	A	missense_variant	MODERATE	CAGL0B03839g	c.1158C>A	p.Asn386Lys
B	383051	C	G	missense_variant	MODERATE	CAGL0B03861g	c.286G>C	p.Ala96Pro
B	382983	C	G	missense_variant	MODERATE	CAGL0B03861g	c.354G>C	p.Trp118Cys
B	386266	G	A	missense_variant	MODERATE	CAGL0B03905g	c.1075G>A	p.Gly359Ser
B	385766	A	G	missense_variant	MODERATE	CAGL0B03905g	c.575A>G	p.Tyr192Cys
B	414520	A	AGT	frameshift_variant	HIGH	CAGL0B04213g	c.2292_2293dupGT	p.Tyr765fs
B	413973	A	T	stop_gained	HIGH	CAGL0B04213g	c.1744A>T	p.Arg582*
B	414225	G	A	missense_variant	MODERATE	CAGL0B04213g	c.1996G>A	p.Asp666Asn
B	413026	C	T	missense_variant	MODERATE	CAGL0B04213g	c.797C>T	p.Ser266Leu
B	419024	TCTTCTTCTCCTC	T	disruptive_inframe_deletion	MODERATE	CAGL0B04279g	c.1238_1249delGAGGAGAAGAAG	p.Gly413_Glu416del
B	420810	A	C	missense_variant	MODERATE	CAGL0B04301g	c.267A>C	p.Arg89Ser
B	426569	G	T	missense_variant	MODERATE	CAGL0B04367g	c.179C>A	p.Ser60Tyr
B	448647	T	A	missense_variant	MODERATE	CAGL0B04631g	c.1862A>T	p.Tyr621Phe
B	447738	G	A	missense_variant	MODERATE	CAGL0B04631g	c.2771C>T	p.Ser924Leu
B	451735	T	A	missense_variant	MODERATE	CAGL0B04675g	c.852A>T	p.Leu284Phe
B	456158	G	A	missense_variant	MODERATE	CAGL0B04741g	c.838C>T	p.Pro280Ser
B	475462	G	A	missense_variant	MODERATE	CAGL0B04895g	c.391G>A	p.Asp131Asn
B	479173	AT	A	frameshift_variant&start_lost	HIGH	CAGL0B04917g	c.1delA	p.Met1fs
C	3989	A	G	missense_variant	MODERATE	CAGL0C00110g	c.296T>C	p.Leu99Pro
C	3198	T	C	missense_variant	MODERATE	CAGL0C00110g	c.1087A>G	p.Ser363Gly
C	12271	AGAAGAGGAAGCAGAAGTAGAAGAGGAAGCAGAAGTG	A	disruptive_inframe_deletion	MODERATE	CAGL0C00209g	c.633_668delCACTTCTGCTTCCTCTTCTACTTCTGCTTCCTCTTC	p.Thr212_Ser223del
C	12271	AGAAGAGGAAGCAGAAGTAGAAGAGGAAGCAGAAGTGGAAGAGGAAGCAGAAGTGGAAGAGGAAGCAGAAGTGGAAGAGGAAGCAGAAGTG	A	disruptive_inframe_deletion	MODERATE	CAGL0C00209g	c.579_668delCACTTCTGCTTCCTCTTCCACTTCTGCTTCCTCTTCCACTTCTGCTTCCTCTTCCACTTCTGCTTCCTCTTCTACTTCTGCTTCCTCTTC	p.Thr194_Ser223del
C	12147	T	C	missense_variant	MODERATE	CAGL0C00209g	c.793A>G	p.Ser265Gly
C	12353	G	A	missense_variant	MODERATE	CAGL0C00209g	c.587C>T	p.Ala196Val
C	31004	C	T	missense_variant	MODERATE	CAGL0C00297g	c.1535C>T	p.Ala512Val
C	49652	C	T	missense_variant	MODERATE	CAGL0C00473g	c.2709G>A	p.Met903Ile
C	60122	A	G	missense_variant	MODERATE	CAGL0C00561g	c.1772T>C	p.Ile591Thr
C	77160	A	T	missense_variant	MODERATE	CAGL0C00737g	c.319T>A	p.Tyr107Asn
C	77465	A	G	missense_variant	MODERATE	CAGL0C00737g	c.14T>C	p.Leu5Ser
C	81846	T	C	missense_variant	MODERATE	CAGL0C00781g	c.436T>C	p.Cys146Arg
C	81774	A	C	missense_variant	MODERATE	CAGL0C00781g	c.364A>C	p.Thr122Pro
C	87211	CCCCATCTCCAAG	C	disruptive_inframe_deletion	MODERATE	CAGL0C00847g	c.1083_1094delCCCATCTCCAAG	p.Pro362_Ser365del
C	99198	T	TGC	frameshift_variant	HIGH	CAGL0C00968g	c.2285_2286insGC	p.Ile762fs
C	98969	A	T	missense_variant	MODERATE	CAGL0C00968g	c.2056A>T	p.Ile686Phe
C	99205	C	A	missense_variant	MODERATE	CAGL0C00968g	c.2292C>A	p.Ser764Arg
C	99638	T	A	missense_variant	MODERATE	CAGL0C00968g	c.2725T>A	p.Ser909Thr
C	98467	C	G	missense_variant	MODERATE	CAGL0C00968g	c.1554C>G	p.His518Gln
C	117338	A	ATG	frameshift_variant	HIGH	CAGL0C01133g	c.2534_2535insTG	p.Ser846fs
C	117340	T	TGGCTCCAATG	frameshift_variant	HIGH	CAGL0C01133g	c.2536_2537insGGCTCCAATG	p.Ser846fs
C	122858	C	G	missense_variant	MODERATE	CAGL0C01199g	c.1855G>C	p.Glu619Gln
C	147370	C	G	missense_variant	MODERATE	CAGL0C01375g	c.900C>G	p.Asn300Lys
C	169437	G	T	missense_variant	MODERATE	CAGL0C01551g	c.461C>A	p.Ser154Tyr
C	173872	C	T	missense_variant	MODERATE	CAGL0C01595g	c.1493C>T	p.Ala498Val
C	176116	G	A	missense_variant	MODERATE	CAGL0C01639g	c.370G>A	p.Glu124Lys
C	183905	C	T	missense_variant	MODERATE	CAGL0C01727g	c.184C>T	p.Pro62Ser
C	190320	C	A	missense_variant	MODERATE	CAGL0C01815g	c.654G>T	p.Glu218Asp
C	192801	CTTTCG	C	intron_variant	MODIFIER	CAGL0C01837g	c.10-330_10-326delCGAAA
C	193758	C	T	missense_variant	MODERATE	CAGL0C01859g	c.1256G>A	p.Gly419Asp
C	194980	CCGATT	C	intron_variant	MODIFIER	CAGL0C01859g	c.199-170_199-166delAATCG
C	196594	T	A	missense_variant	MODERATE	CAGL0C01881g	c.296T>A	p.Val99Glu
C	200230	A	T	missense_variant	MODERATE	CAGL0C01903g	c.1567T>A	p.Phe523Ile
C	212693	C	T	missense_variant	MODERATE	CAGL0C02035g	c.1187C>T	p.Pro396Leu
C	213301	C	T	missense_variant	MODERATE	CAGL0C02057g	c.239G>A	p.Ser80Asn
C	236223	C	CA	frameshift_variant	HIGH	CAGL0C02343g	c.112_113insA	p.Pro38fs
C	236226	C	CTA	frameshift_variant	HIGH	CAGL0C02343g	c.115_116insTA	p.Pro39fs
C	241511	C	T	missense_variant	MODERATE	CAGL0C02409g	c.863C>T	p.Thr288Ile
C	244327	G	A	missense_variant	MODERATE	CAGL0C02431g	c.2255C>T	p.Pro752Leu
C	264745	T	G	missense_variant	MODERATE	CAGL0C02585g	c.1476T>G	p.Ser492Arg
C	265931	A	C	missense_variant	MODERATE	CAGL0C02607g	c.80A>C	p.Asp27Ala
C	274556	G	T	missense_variant	MODERATE	CAGL0C02695g	c.526C>A	p.Leu176Ile
C	278975	G	A	stop_gained	HIGH	CAGL0C02783g	c.574C>T	p.Gln192*
C	280551	C	T	missense_variant	MODERATE	CAGL0C02805g	c.445C>T	p.Pro149Ser
C	299256	G	A	missense_variant	MODERATE	CAGL0C03025g	c.1105G>A	p.Glu369Lys
C	300736	C	T	missense_variant	MODERATE	CAGL0C03047g	c.638C>T	p.Thr213Ile
C	305194	C	T	missense_variant	MODERATE	CAGL0C03113g	c.175C>T	p.His59Tyr
C	312501	C	T	missense_variant	MODERATE	CAGL0C03201g	c.698C>T	p.Ser233Phe
C	317353	T	A	missense_variant	MODERATE	CAGL0C03201g	c.5550T>A	p.Asp1850Glu
C	325441	G	A	missense_variant	MODERATE	CAGL0C03267g	c.350C>T	p.Ala117Val
C	324169	A	G	missense_variant	MODERATE	CAGL0C03267g	c.1622T>C	p.Leu541Ser
C	336712	G	T	missense_variant	MODERATE	CAGL0C03333g	c.1341G>T	p.Leu447Phe
C	361051	G	A	missense_variant	MODERATE	CAGL0C03608g	c.371G>A	p.Ser124Asn
C	363666	A	T	missense_variant	MODERATE	CAGL0C03630g	c.697T>A	p.Phe233Ile
C	367781	C	T	missense_variant	MODERATE	CAGL0C03696g	c.1850G>A	p.Gly617Glu
C	374144	C	T	missense_variant	MODERATE	CAGL0C03762g	c.23C>T	p.Ser8Leu
C	379940	T	G	missense_variant	MODERATE	CAGL0C03872g	c.329A>C	p.Glu110Ala
C	390863	AACGGGTAAGCCC	A	conservative_inframe_deletion	MODERATE	CAGL0C03960g	c.247_258delGGGCTTACCCGT	p.Gly83_Arg86del
C	390881	A	T	missense_variant	MODERATE	CAGL0C03960g	c.241T>A	p.Ser81Thr
C	390886	G	T	missense_variant	MODERATE	CAGL0C03960g	c.236C>A	p.Ser79Tyr
C	390887	A	T	missense_variant	MODERATE	CAGL0C03960g	c.235T>A	p.Ser79Thr
C	392226	A	AAC	frameshift_variant	HIGH	CAGL0C03982g	c.1572_1573insGT	p.Leu525fs
C	392228	CCT	C	frameshift_variant	HIGH	CAGL0C03982g	c.1569_1570delAG	p.Gly524fs
C	391913	GAATATGAA	G	frameshift_variant	HIGH	CAGL0C03982g	c.1878_1885delTTCATATT	p.Ser627fs
C	391910	TA	T	frameshift_variant&stop_lost&splice_region_variant	HIGH	CAGL0C03982g	c.1888delT	p.Ter630fs
C	419804	T	C	missense_variant	MODERATE	CAGL0C04323g	c.542T>C	p.Val181Ala
C	434141	C	T	missense_variant	MODERATE	CAGL0C04543g	c.5C>T	p.Ser2Phe
C	444963	T	C	missense_variant	MODERATE	CAGL0C04763g	c.919A>G	p.Ser307Gly
C	455259	A	C	missense_variant	MODERATE	CAGL0C04895g	c.1102T>G	p.Cys368Gly
C	469496	T	C	missense_variant	MODERATE	CAGL0C05005g	c.1361A>G	p.Asp454Gly
C	488378	C	A	missense_variant	MODERATE	CAGL0C05137g	c.733G>T	p.Val245Phe
C	498754	G	A	missense_variant	MODERATE	CAGL0C05225g	c.418G>A	p.Gly140Ser
C	507447	A	G	missense_variant	MODERATE	CAGL0C05313g	c.1178A>G	p.His393Arg
C	513055	T	C	missense_variant	MODERATE	CAGL0C05379g	c.1064A>G	p.Asp355Gly
C	515713	G	A	missense_variant	MODERATE	CAGL0C05401g	c.91G>A	p.Glu31Lys
C	518360	A	G	missense_variant	MODERATE	CAGL0C05445g	c.475A>G	p.Thr159Ala
C	518532	G	A	missense_variant	MODERATE	CAGL0C05445g	c.647G>A	p.Gly216Asp
C	537337	G	A	missense_variant	MODERATE	CAGL0C05577g	c.919G>A	p.Ala307Thr
D	30786	G	T	missense_variant	MODERATE	CAGL0D00242g	c.519G>T	p.Arg173Ser
D	39653	A	G	missense_variant	MODERATE	CAGL0D00286g	c.2071A>G	p.Thr691Ala
D	40112	G	A	missense_variant	MODERATE	CAGL0D00308r	c.50G>A	p.Arg17Gln
D	43218	C	T	missense_variant	MODERATE	CAGL0D00352g	c.2314G>A	p.Val772Ile
D	71788	A	G	missense_variant	MODERATE	CAGL0D00550g	c.389A>G	p.His130Arg
D	105929	A	T	missense_variant	MODERATE	CAGL0D00880g	c.2087A>T	p.Gln696Leu
D	108864	G	A	missense_variant	MODERATE	CAGL0D00924g	c.524G>A	p.Arg175Lys
D	113052	C	T	missense_variant	MODERATE	CAGL0D00924g	c.4712C>T	p.Ser1571Leu
D	113867	C	T	missense_variant	MODERATE	CAGL0D00924g	c.5527C>T	p.His1843Tyr
D	122866	T	C	missense_variant	MODERATE	CAGL0D01034g	c.128A>G	p.Asn43Ser
D	131119	C	A	missense_variant	MODERATE	CAGL0D01100g	c.595G>T	p.Ala199Ser
D	154503	C	T	missense_variant	MODERATE	CAGL0D01364g	c.2471C>T	p.Thr824Ile
D	155359	G	C	missense_variant	MODERATE	CAGL0D01364g	c.3327G>C	p.Lys1109Asn
D	158993	G	A	missense_variant	MODERATE	CAGL0D01430g	c.4G>A	p.Val2Ile
D	177511	T	C	missense_variant	MODERATE	CAGL0D01694g	c.769A>G	p.Asn257Asp
D	193364	G	T	missense_variant	MODERATE	CAGL0D01826g	c.3432G>T	p.Met1144Ile
D	212399	T	A	missense_variant	MODERATE	CAGL0D02068g	c.980A>T	p.Lys327Ile
D	221375	G	C	missense_variant	MODERATE	CAGL0D02150g	c.27G>C	p.Lys9Asn
D	228297	T	A	missense_variant	MODERATE	CAGL0D02222g	c.927A>T	p.Lys309Asn
D	228942	C	G	missense_variant	MODERATE	CAGL0D02222g	c.282G>C	p.Glu94Asp
D	230253	G	A	missense_variant	MODERATE	CAGL0D02244g	c.715C>T	p.Pro239Ser
D	249426	C	T	missense_variant	MODERATE	CAGL0D02442g	c.559G>A	p.Val187Met
D	263420	A	G	missense_variant	MODERATE	CAGL0D02574g	c.358A>G	p.Lys120Glu
D	269032	T	A	missense_variant	MODERATE	CAGL0D02618g	c.706T>A	p.Ser236Thr
D	287494	G	A	missense_variant	MODERATE	CAGL0D02728g	c.815C>T	p.Thr272Ile
D	294482	G	A	missense_variant	MODERATE	CAGL0D02816g	c.52G>A	p.Asp18Asn
D	301107	CA	C	frameshift_variant	HIGH	CAGL0D02882g	c.921delT	p.Phe307fs
D	304621	C	G	missense_variant	MODERATE	CAGL0D02904g	c.995G>C	p.Arg332Pro
D	325910	T	TAAA	conservative_inframe_insertion	MODERATE	CAGL0D03168g	c.4530_4531insTTT	p.Asp1510_Asn1511insPhe
D	326090	T	A	missense_variant	MODERATE	CAGL0D03168g	c.4351A>T	p.Asn1451Tyr
D	364364	C	A	missense_variant	MODERATE	CAGL0D03608g	c.427G>T	p.Val143Phe
D	367411	C	A	missense_variant	MODERATE	CAGL0D03652g	c.1788G>T	p.Lys596Asn
D	371372	C	G	missense_variant	MODERATE	CAGL0D03674g	c.1307C>G	p.Ala436Gly
D	373847	T	C	missense_variant	MODERATE	CAGL0D03696g	c.811A>G	p.Asn271Asp
D	381917	T	C	missense_variant	MODERATE	CAGL0D03784g	c.440A>G	p.Lys147Arg
D	385122	C	T	missense_variant	MODERATE	CAGL0D03850g	c.434C>T	p.Ala145Val
D	396102	A	T	missense_variant	MODERATE	CAGL0D03960g	c.1178A>T	p.Gln393Leu
D	397354	G	T	missense_variant	MODERATE	CAGL0D03982g	c.316G>T	p.Gly106Cys
D	398073	C	G	missense_variant	MODERATE	CAGL0D03982g	c.1035C>G	p.Phe345Leu
D	418985	C	T	missense_variant	MODERATE	CAGL0D04268g	c.1285G>A	p.Val429Ile
D	461325	G	T	missense_variant	MODERATE	CAGL0D04686g	c.3388G>T	p.Ala1130Ser
D	473853	T	C	missense_variant	MODERATE	CAGL0D04862g	c.1277T>C	p.Ile426Thr
D	474676	A	C	missense_variant	MODERATE	CAGL0D04862g	c.2100A>C	p.Arg700Ser
D	476631	T	A	missense_variant	MODERATE	CAGL0D04884g	c.954T>A	p.Asp318Glu
D	486514	C	G	missense_variant	MODERATE	CAGL0D05060g	c.1084G>C	p.Asp362His
D	489272	GAAGATCCAGGACAAGGAAGGTATCCCACCTGACCAACAGAGACTAATCTTTGCAGGTAAGCAATTGGAGGACGGACGTACCTTGTCTGACTACAACATCCAGAAGGAATCTACTCTGCACCTGGTGCTAAGATTGAGAGGTGGTATGCAGATTTTTGTGAAGACACTAACTGGTAAGACTATCACACTGGAAGTGGAGTCTTCAGACACTATTGACAACGTGAAGTCA	G	disruptive_inframe_deletion	MODERATE	CAGL0D05082g	c.564_791del	p.Pro189_Ile264del
D	492764	CAA	C	frameshift_variant	HIGH	CAGL0D05148g	c.248_249delTT	p.Phe83fs
D	494724	G	A	missense_variant	MODERATE	CAGL0D05170g	c.828G>A	p.Met276Ile
D	495457	A	C	missense_variant	MODERATE	CAGL0D05170g	c.1561A>C	p.Ile521Leu
D	507270	G	T	missense_variant	MODERATE	CAGL0D05280g	c.335C>A	p.Ser112Tyr
D	522599	C	A	missense_variant	MODERATE	CAGL0D05478g	c.41C>A	p.Ser14Tyr
D	535094	C	T	missense_variant	MODERATE	CAGL0D05610g	c.1099G>A	p.Ala367Thr
D	550693	G	C	missense_variant	MODERATE	CAGL0D05786g	c.529G>C	p.Gly177Arg
D	551017	C	T	missense_variant	MODERATE	CAGL0D05786g	c.853C>T	p.Pro285Ser
D	553829	C	T	missense_variant	MODERATE	CAGL0D05808g	c.1790C>T	p.Ser597Phe
D	565071	G	GGGCTGAACTAGC	stop_gained&conservative_inframe_insertion	HIGH	CAGL0D05918g	c.1658_1659insCGGCTGAACTAG	p.Leu553_Asp554insGlyTerThrSer
D	573264	A	G	missense_variant	MODERATE	CAGL0D06028g	c.1714A>G	p.Ile572Val
D	586475	TCG	T	frameshift_variant	HIGH	CAGL0D06226g	c.2249_2250delCG	p.Ser750fs
D	588566	G	T	missense_variant	MODERATE	CAGL0D06226g	c.160C>A	p.Pro54Thr
D	592718	A	T	missense_variant	MODERATE	CAGL0D06270g	c.464T>A	p.Ile155Asn
D	594663	A	G	missense_variant	MODERATE	CAGL0D06292g	c.1108A>G	p.Ile370Val
D	598775	C	T	missense_variant	MODERATE	CAGL0D06314g	c.2921C>T	p.Pro974Leu
D	596048	C	T	missense_variant	MODERATE	CAGL0D06314g	c.194C>T	p.Pro65Leu
D	601106	G	A	missense_variant	MODERATE	CAGL0D06380g	c.67G>A	p.Glu23Lys
D	609984	C	G	missense_variant	MODERATE	CAGL0D06446g	c.4230G>C	p.Leu1410Phe
D	615841	A	G	missense_variant	MODERATE	CAGL0D06468g	c.478A>G	p.Lys160Glu
D	615902	G	A	missense_variant	MODERATE	CAGL0D06468g	c.539G>A	p.Ser180Asn
D	624191	C	A	missense_variant	MODERATE	CAGL0D06556g	c.422C>A	p.Ala141Asp
D	631853	A	G	missense_variant	MODERATE	CAGL0D06622g	c.1007T>C	p.Leu336Ser
D	640792	A	G	missense_variant	MODERATE	CAGL0D06688g	c.910A>G	p.Ile304Val
E	13218	G	A	missense_variant	MODERATE	CAGL0E00187g	c.10C>T	p.Pro4Ser
E	12609	C	T	missense_variant	MODERATE	CAGL0E00187g	c.619G>A	p.Ala207Thr
E	16332	GT	G	frameshift_variant	HIGH	CAGL0E00231g	c.4714delA	p.Thr1572fs
E	17415	ACATC	A	frameshift_variant	HIGH	CAGL0E00231g	c.3628_3631delGATG	p.Asp1210fs
E	19243	A	ATGTCCT	conservative_inframe_insertion	MODERATE	CAGL0E00231g	c.1803_1804insAGGACA	p.Thr601_Tyr602insArgThr
E	16577	A	C	missense_variant	MODERATE	CAGL0E00231g	c.4470T>G	p.Asp1490Glu
E	16609	C	G	missense_variant	MODERATE	CAGL0E00231g	c.4438G>C	p.Glu1480Gln
E	21009	G	A	missense_variant	MODERATE	CAGL0E00231g	c.38C>T	p.Ala13Val
E	16357	C	T	missense_variant	MODERATE	CAGL0E00231g	c.4690G>A	p.Asp1564Asn
E	18288	G	C	missense_variant	MODERATE	CAGL0E00231g	c.2759C>G	p.Ser920Trp
E	18383	G	T	missense_variant	MODERATE	CAGL0E00231g	c.2664C>A	p.Asn888Lys
E	27061	C	T	missense_variant	MODERATE	CAGL0E00275g	c.1181C>T	p.Ala394Val
E	29855	G	A	missense_variant	MODERATE	CAGL0E00341g	c.124G>A	p.Asp42Asn
E	33394	G	A	missense_variant	MODERATE	CAGL0E00385g	c.1435G>A	p.Ala479Thr
E	41087	G	C	missense_variant	MODERATE	CAGL0E00451g	c.2422C>G	p.Leu808Val
E	45444	C	T	missense_variant	MODERATE	CAGL0E00473g	c.1207C>T	p.Leu403Phe
E	50274	ACAG	A	disruptive_inframe_deletion	MODERATE	CAGL0E00561g	c.291_293delGCA	p.Gln98del
E	58438	G	T	missense_variant	MODERATE	CAGL0E00627g	c.648C>A	p.Asn216Lys
E	64214	C	T	missense_variant	MODERATE	CAGL0E00693g	c.1078G>A	p.Ala360Thr
E	63355	T	C	missense_variant	MODERATE	CAGL0E00693g	c.1937A>G	p.Glu646Gly
E	65592	GTGC	G	disruptive_inframe_deletion	MODERATE	CAGL0E00715g	c.59_61delCTG	p.Ala20del
E	65597	G	A	missense_variant	MODERATE	CAGL0E00715g	c.58G>A	p.Ala20Thr
E	68509	A	C	missense_variant	MODERATE	CAGL0E00759g	c.106A>C	p.Met36Leu
E	82423	C	CTTCACAGCCTGCACAGCT	disruptive_inframe_insertion	MODERATE	CAGL0E00891g	c.548_549insTTCACAGCCTGCACAGCT	p.Pro183_Arg184insSerGlnProAlaGlnLeu
E	82265	C	CACCACAGGAACCACAGGAACCACAGGAACCACAGGAACCACAGGA	disruptive_inframe_insertion	MODERATE	CAGL0E00891g	c.404_405insAGGAACCACAGGAACCACAGGAACCACAGGAACCACAGGAACCAC	p.Thr135_Gly136insGlyThrThrGlyThrThrGlyThrThrGlyThrThrGlyThrThr
E	100916	G	C	missense_variant	MODERATE	CAGL0E01111g	c.2431C>G	p.Gln811Glu
E	99928	C	A	missense_variant	MODERATE	CAGL0E01111g	c.3419G>T	p.Gly1140Val
E	102082	G	T	missense_variant	MODERATE	CAGL0E01111g	c.1265C>A	p.Thr422Lys
E	104091	G	A	missense_variant	MODERATE	CAGL0E01133g	c.857C>T	p.Ala286Val
E	109820	A	G	missense_variant	MODERATE	CAGL0E01221g	c.596T>C	p.Leu199Pro
E	111162	G	C	missense_variant	MODERATE	CAGL0E01243g	c.112G>C	p.Glu38Gln
E	111795	A	T	missense_variant	MODERATE	CAGL0E01243g	c.745A>T	p.Asn249Tyr
E	124901	G	GCAATCGCAATCGCAAGCGCAATCGCAA	conservative_inframe_insertion	MODERATE	CAGL0E01331g	c.303_304insCAATCGCAATCGCAAGCGCAATCGCAA	p.Gln101_Ser102insGlnSerGlnSerGlnAlaGlnSerGln
E	130393	T	C	missense_variant	MODERATE	CAGL0E01397g	c.1297A>G	p.Met433Val
E	130749	C	A	missense_variant	MODERATE	CAGL0E01397g	c.941G>T	p.Gly314Val
E	137034	C	T	missense_variant	MODERATE	CAGL0E01441g	c.1723C>T	p.Pro575Ser
E	141921	G	A	missense_variant	MODERATE	CAGL0E01485g	c.1157C>T	p.Thr386Ile
E	149269	C	T	missense_variant	MODERATE	CAGL0E01573g	c.2530G>A	p.Asp844Asn
E	153478	A	G	missense_variant	MODERATE	CAGL0E01595g	c.1066A>G	p.Asn356Asp
E	153210	G	T	missense_variant	MODERATE	CAGL0E01595g	c.798G>T	p.Glu266Asp
E	163456	G	T	missense_variant	MODERATE	CAGL0E01661g	c.2754G>T	p.Lys918Asn
E	171528	A	T	missense_variant	MODERATE	CAGL0E01727g	c.410A>T	p.Lys137Met
E	184627	G	A	missense_variant	MODERATE	CAGL0E01837g	c.176C>T	p.Pro59Leu
E	186952	C	A	missense_variant	MODERATE	CAGL0E01859g	c.436G>T	p.Ala146Ser
E	188883	GC	G	frameshift_variant	HIGH	CAGL0E01881g	c.608delC	p.Ala203fs
E	211463	C	T	missense_variant	MODERATE	CAGL0E02123g	c.358G>A	p.Glu120Lys
E	213124	A	T	missense_variant	MODERATE	CAGL0E02145g	c.902A>T	p.Asn301Ile
E	236610	G	A	missense_variant	MODERATE	CAGL0E02475g	c.31G>A	p.Ala11Thr
E	243592	G	C	missense_variant	MODERATE	CAGL0E02519g	c.223C>G	p.Leu75Val
E	247751	T	C	missense_variant	MODERATE	CAGL0E02585g	c.1325T>C	p.Ile442Thr
E	246662	A	T	missense_variant	MODERATE	CAGL0E02585g	c.236A>T	p.Lys79Ile
E	250709	A	G	missense_variant	MODERATE	CAGL0E02629g	c.700A>G	p.Ile234Val
E	263018	C	T	missense_variant	MODERATE	CAGL0E02783g	c.1354C>T	p.Pro452Ser
E	273501	G	T	missense_variant	MODERATE	CAGL0E02893g	c.40G>T	p.Ala14Ser
E	287876	G	A	missense_variant	MODERATE	CAGL0E03069g	c.730C>T	p.His244Tyr
E	289922	G	C	missense_variant	MODERATE	CAGL0E03113g	c.451C>G	p.Arg151Gly
E	327208	A	C	missense_variant	MODERATE	CAGL0E03542g	c.1376T>G	p.Val459Gly
E	331975	T	A	missense_variant	MODERATE	CAGL0E03608g	c.14T>A	p.Leu5Gln
E	333739	C	A	missense_variant	MODERATE	CAGL0E03608g	c.1778C>A	p.Ser593Tyr
E	333000	A	G	missense_variant	MODERATE	CAGL0E03608g	c.1039A>G	p.Arg347Gly
E	352979	A	G	missense_variant	MODERATE	CAGL0E03762g	c.16T>C	p.Tyr6His
E	361366	G	A	missense_variant	MODERATE	CAGL0E03828g	c.1877C>T	p.Ser626Phe
E	361170	C	G	missense_variant	MODERATE	CAGL0E03828g	c.2073G>C	p.Lys691Asn
E	424825	G	C	missense_variant	MODERATE	CAGL0E04422g	c.319G>C	p.Glu107Gln
E	428127	G	T	missense_variant	MODERATE	CAGL0E04466g	c.616G>T	p.Val206Leu
E	452942	A	G	missense_variant	MODERATE	CAGL0E04686g	c.1317A>G	p.Ile439Met
E	457549	G	C	missense_variant	MODERATE	CAGL0E04774g	c.1102C>G	p.Arg368Gly
E	482273	C	T	missense_variant	MODERATE	CAGL0E04972g	c.658G>A	p.Ala220Thr
E	490888	C	G	missense_variant	MODERATE	CAGL0E05038g	c.2103C>G	p.Phe701Leu
E	490595	C	A	missense_variant	MODERATE	CAGL0E05038g	c.1810C>A	p.Gln604Lys
E	496069	C	A	missense_variant	MODERATE	CAGL0E05060g	c.601G>T	p.Asp201Tyr
E	507614	C	G	missense_variant	MODERATE	CAGL0E05192g	c.255G>C	p.Lys85Asn
E	509061	C	G	missense_variant	MODERATE	CAGL0E05214g	c.255G>C	p.Lys85Asn
E	543098	G	A	missense_variant	MODERATE	CAGL0E05500g	c.3886G>A	p.Ala1296Thr
E	563211	G	T	missense_variant	MODERATE	CAGL0E05654g	c.587G>T	p.Trp196Leu
E	586703	G	A	missense_variant	MODERATE	CAGL0E05918g	c.703C>T	p.Leu235Phe
E	589400	G	C	missense_variant	MODERATE	CAGL0E05940g	c.1573C>G	p.Leu525Val
E	606271	A	T	missense_variant	MODERATE	CAGL0E06116g	c.516T>A	p.Asn172Lys
E	621719	T	A	missense_variant	MODERATE	CAGL0E06182g	c.208A>T	p.Ile70Leu
E	624987	G	A	missense_variant	MODERATE	CAGL0E06226g	c.1025C>T	p.Thr342Ile
E	624205	C	T	missense_variant	MODERATE	CAGL0E06226g	c.1807G>A	p.Glu603Lys
E	625506	G	A	missense_variant	MODERATE	CAGL0E06226g	c.506C>T	p.Thr169Ile
E	653083	G	T	missense_variant	MODERATE	CAGL0E06534g	c.1757C>A	p.Ala586Glu
E	659116	G	A	missense_variant	MODERATE	CAGL0E06600g	c.682G>A	p.Glu228Lys
E	673377	TTGTG	T	frameshift_variant	HIGH	CAGL0E06666g	c.1312_1315delCACA	p.His438fs
E	673384	ATGGGTCAG	A	frameshift_variant	HIGH	CAGL0E06666g	c.1301_1308delCTGACCCA	p.Ala434fs
E	673395	GGAGA	G	frameshift_variant	HIGH	CAGL0E06666g	c.1294_1297delTCTC	p.Ser432fs
E	673404	TCGGCCGGCTTGCTTGAA	T	frameshift_variant	HIGH	CAGL0E06666g	c.1272_1288delTTCAAGCAAGCCGGCCG	p.Ser426fs
E	671056	CA	C	frameshift_variant	HIGH	CAGL0E06666g	c.3636delT	p.Gly1213fs
E	673429	CAGA	C	conservative_inframe_deletion	MODERATE	CAGL0E06666g	c.1261_1263delTCT	p.Ser421del
E	673459	CTGA	C	conservative_inframe_deletion	MODERATE	CAGL0E06666g	c.1231_1233delTCA	p.Ser411del
E	673436	TGGGTTCACAGAA	T	disruptive_inframe_deletion	MODERATE	CAGL0E06666g	c.1245_1256delTTCTGTGAACCC	p.Ser416_Pro419del
E	673466	TGGGTTAACGGAA	T	disruptive_inframe_deletion	MODERATE	CAGL0E06666g	c.1215_1226delTTCCGTTAACCC	p.Ser406_Pro409del
E	671015	GGAACCACCGCCGTTTGGAGATGGTGTGTTGCCGTTGTTGCCAGAACCACCGCCGTTTGGAGATGGTGTGTTGCCGTTGTTGCCA	G	disruptive_inframe_deletion	MODERATE	CAGL0E06666g	c.3594_3677delTGGCAACAACGGCAACACACCATCTCCAAACGGCGGTGGTTCTGGCAACAACGGCAACACACCATCTCCAAACGGCGGTGGTTC	p.Gly1199_Ser1226del
E	673784	T	A	missense_variant	MODERATE	CAGL0E06666g	c.909A>T	p.Glu303Asp
E	673798	C	T	missense_variant	MODERATE	CAGL0E06666g	c.895G>A	p.Val299Ile
E	673861	T	C	missense_variant	MODERATE	CAGL0E06666g	c.832A>G	p.Ile278Val
E	682000	GGATGGGTTCACAGAA	G	disruptive_inframe_deletion	MODERATE	CAGL0E06688g	c.1317_1331delTTCTGTGAACCCATC	p.Ser440_Ser444del
E	682294	A	AGATGGGTTGACAGAG	disruptive_inframe_insertion	MODERATE	CAGL0E06688g	c.1023_1037dupCTCTGTCAACCCATC	p.Ser346_Ser347insSerValAsnProSer
F	20341	T	C	missense_variant	MODERATE	CAGL0F00187g	c.770T>C	p.Val257Ala
F	73265	C	G	missense_variant	MODERATE	CAGL0F00649g	c.1305C>G	p.Asp435Glu
F	83836	C	T	missense_variant	MODERATE	CAGL0F00737g	c.1064C>T	p.Pro355Leu
F	90212	T	TAATAATAATA	frameshift_variant&stop_gained	HIGH	CAGL0F00803g	c.1760_1761insATAATAATAA	p.Tyr587fs
F	118105	G	C	missense_variant	MODERATE	CAGL0F01155g	c.1975C>G	p.Gln659Glu
F	121656	C	T	missense_variant	MODERATE	CAGL0F01177g	c.1816G>A	p.Val606Ile
F	125561	G	A	missense_variant	MODERATE	CAGL0F01221g	c.46G>A	p.Asp16Asn
F	134553	A	C	missense_variant	MODERATE	CAGL0F01287g	c.923T>G	p.Ile308Ser
F	143915	T	C	missense_variant	MODERATE	CAGL0F01419g	c.2905A>G	p.Ser969Gly
F	152003	A	G	missense_variant	MODERATE	CAGL0F01485g	c.332T>C	p.Leu111Pro
F	154063	TAATACC	T	disruptive_inframe_deletion	MODERATE	CAGL0F01507g	c.483_488delCAATAC	p.Asn162_Thr163del
F	157106	A	G	missense_variant	MODERATE	CAGL0F01529g	c.1063A>G	p.Ile355Val
F	178281	G	T	stop_gained	HIGH	CAGL0F01793g	c.510C>A	p.Tyr170*
F	181260	A	ATGCAGATGCAGAT	frameshift_variant	HIGH	CAGL0F01837g	c.83_84insTGCAGATGCAGAT	p.Glu28fs
F	210248	G	GA	frameshift_variant	HIGH	CAGL0F02101g	c.5049dupA	p.Asp1684fs
F	215818	G	A	missense_variant	MODERATE	CAGL0F02145g	c.2258G>A	p.Ser753Asn
F	241192	G	A	missense_variant	MODERATE	CAGL0F02497g	c.392G>A	p.Cys131Tyr
F	246765	C	T	missense_variant	MODERATE	CAGL0F02519g	c.1646C>T	p.Pro549Leu
F	246524	C	T	missense_variant	MODERATE	CAGL0F02519g	c.1405C>T	p.His469Tyr
F	274147	A	G	missense_variant	MODERATE	CAGL0F02783g	c.2350A>G	p.Thr784Ala
F	282520	T	C	missense_variant	MODERATE	CAGL0F02915g	c.1511T>C	p.Ile504Thr
F	287993	G	A	missense_variant	MODERATE	CAGL0F02959g	c.1657G>A	p.Ala553Thr
F	290577	C	T	stop_gained	HIGH	CAGL0F03003g	c.655C>T	p.Gln219*
F	290913	CCTT	C	disruptive_inframe_deletion	MODERATE	CAGL0F03003g	c.999_1001delTTC	p.Ser334del
F	290133	G	GTACCCTCAGTACAGTCTGAAATACAATCGATACCCTCAGTACAGTCCGAAATACAATCGA	disruptive_inframe_insertion	MODERATE	CAGL0F03003g	c.224_225insGTCTGAAATACAATCGATACCCTCAGTACAGTCCGAAATACAATCGATACCCTCAGTACA	p.Gln75_Ser76insSerGluIleGlnSerIleProSerValGlnSerGluIleGlnSerIleProSerValGln
F	296912	C	A	missense_variant	MODERATE	CAGL0F03025g	c.1130C>A	p.Ala377Glu
F	300278	G	A	missense_variant	MODERATE	CAGL0F03047g	c.863C>T	p.Thr288Ile
F	308327	C	T	missense_variant	MODERATE	CAGL0F03157g	c.2500G>A	p.Val834Ile
F	330038	A	C	missense_variant	MODERATE	CAGL0F03311g	c.699T>G	p.Asn233Lys
F	352050	G	A	missense_variant	MODERATE	CAGL0F03597g	c.1171G>A	p.Val391Ile
F	376393	C	T	missense_variant	MODERATE	CAGL0F03883g	c.488C>T	p.Ala163Val
F	378087	T	C	missense_variant	MODERATE	CAGL0F03905g	c.2002A>G	p.Asn668Asp
F	384389	G	A	missense_variant	MODERATE	CAGL0F03949g	c.1349C>T	p.Ser450Leu
F	411292	C	T	missense_variant	MODERATE	CAGL0F04125g	c.1087G>A	p.Val363Ile
F	429837	T	C	missense_variant	MODERATE	CAGL0F04301g	c.3716T>C	p.Leu1239Ser
F	466852	G	A	missense_variant	MODERATE	CAGL0F04609g	c.3151G>A	p.Asp1051Asn
F	480323	G	T	missense_variant	MODERATE	CAGL0F04763g	c.1192C>A	p.Pro398Thr
F	487895	T	C	missense_variant	MODERATE	CAGL0F04829g	c.212T>C	p.Ile71Thr
F	492512	C	A	missense_variant	MODERATE	CAGL0F04873g	c.781C>A	p.Gln261Lys
F	501166	C	A	missense_variant	MODERATE	CAGL0F04917g	c.15G>T	p.Met5Ile
F	504638	T	A	missense_variant	MODERATE	CAGL0F04939g	c.749T>A	p.Ile250Asn
F	509965	A	T	missense_variant	MODERATE	CAGL0F05005g	c.1744T>A	p.Cys582Ser
F	510193	C	T	missense_variant	MODERATE	CAGL0F05005g	c.1516G>A	p.Glu506Lys
F	537687	G	A	missense_variant	MODERATE	CAGL0F05335g	c.2479C>T	p.Pro827Ser
F	544118	A	C	missense_variant	MODERATE	CAGL0F05379g	c.3045T>G	p.Phe1015Leu
F	548312	C	A	missense_variant	MODERATE	CAGL0F05401g	c.2119G>T	p.Val707Phe
F	554388	A	G	missense_variant	MODERATE	CAGL0F05489g	c.487A>G	p.Arg163Gly
F	556150	C	T	missense_variant	MODERATE	CAGL0F05511g	c.505C>T	p.Pro169Ser
F	567644	T	C	missense_variant	MODERATE	CAGL0F05665g	c.1711A>G	p.Ile571Val
F	574076	C	G	missense_variant	MODERATE	CAGL0F05709g	c.949C>G	p.Gln317Glu
F	580573	C	T	missense_variant	MODERATE	CAGL0F05797g	c.3808G>A	p.Glu1270Lys
F	580975	C	T	missense_variant	MODERATE	CAGL0F05797g	c.3406G>A	p.Gly1136Ser
F	592216	A	G	missense_variant	MODERATE	CAGL0F05907g	c.806A>G	p.Lys269Arg
F	593854	T	C	missense_variant	MODERATE	CAGL0F05929g	c.608A>G	p.Tyr203Cys
F	615222	A	C	missense_variant	MODERATE	CAGL0F06171g	c.2034A>C	p.Gln678His
F	628736	G	A	missense_variant	MODERATE	CAGL0F06369g	c.1988C>T	p.Ser663Phe
F	628335	T	C	missense_variant	MODERATE	CAGL0F06369g	c.2389A>G	p.Met797Val
F	637818	T	C	missense_variant	MODERATE	CAGL0F06457g	c.580A>G	p.Lys194Glu
F	662018	A	T	missense_variant	MODERATE	CAGL0F06743g	c.694A>T	p.Met232Leu
F	675418	A	G	stop_lost&splice_region_variant	HIGH	CAGL0F06897g	c.775T>C	p.Ter259Glnext*?
F	678160	T	C	missense_variant	MODERATE	CAGL0F06919g	c.66A>G	p.Ile22Met
F	687772	T	C	missense_variant	MODERATE	CAGL0F07007g	c.599T>C	p.Met200Thr
F	690060	G	C	missense_variant	MODERATE	CAGL0F07029g	c.730G>C	p.Val244Leu
F	707830	G	T	missense_variant	MODERATE	CAGL0F07271g	c.1681C>A	p.Leu561Ile
F	719787	C	T	missense_variant	MODERATE	CAGL0F07381g	c.1148G>A	p.Arg383His
F	722560	A	C	missense_variant	MODERATE	CAGL0F07403g	c.1253A>C	p.Asp418Ala
F	724450	G	T	missense_variant	MODERATE	CAGL0F07425g	c.94C>A	p.Leu32Ile
F	729653	A	G	missense_variant	MODERATE	CAGL0F07513g	c.853T>C	p.Ser285Pro
F	748540	T	A	missense_variant	MODERATE	CAGL0F07689g	c.2201A>T	p.His734Leu
F	752827	G	T	missense_variant	MODERATE	CAGL0F07711g	c.74C>A	p.Pro25Gln
F	759304	G	A	missense_variant	MODERATE	CAGL0F07777g	c.416C>T	p.Thr139Ile
F	778453	G	GT	frameshift_variant&stop_gained	HIGH	CAGL0F07909g	c.1803dupT	p.Glu602fs
F	779303	C	T	missense_variant	MODERATE	CAGL0F07909g	c.2645C>T	p.Thr882Ile
F	783115	G	A	missense_variant	MODERATE	CAGL0F07975g	c.1427C>T	p.Thr476Ile
F	786444	C	A	missense_variant	MODERATE	CAGL0F07997g	c.2170G>T	p.Asp724Tyr
F	786920	A	G	missense_variant	MODERATE	CAGL0F07997g	c.1694T>C	p.Ile565Thr
F	788429	G	A	missense_variant	MODERATE	CAGL0F07997g	c.185C>T	p.Pro62Leu
F	805319	A	T	missense_variant	MODERATE	CAGL0F08129g	c.529T>A	p.Ser177Thr
F	807717	T	G	missense_variant	MODERATE	CAGL0F08151g	c.289A>C	p.Asn97His
F	830985	T	C	missense_variant	MODERATE	CAGL0F08327g	c.1420A>G	p.Asn474Asp
F	832625	G	A	missense_variant	MODERATE	CAGL0F08349r	c.50C>T	p.Pro17Leu
F	839353	G	A	missense_variant	MODERATE	CAGL0F08393g	c.664C>T	p.Leu222Phe
F	867543	TG	T	frameshift_variant	HIGH	CAGL0F08767g	c.161delG	p.Gly54fs
F	867677	G	C	missense_variant	MODERATE	CAGL0F08767g	c.284G>C	p.Arg95Pro
F	910099	T	C	missense_variant	MODERATE	CAGL0F09229g	c.595A>G	p.Met199Val
F	926395	T	C	missense_variant	MODERATE	CAGL0F09273g	c.454T>C	p.Phe152Leu
G	26119	A	C	missense_variant	MODERATE	CAGL0G00264g	c.74A>C	p.Gln25Pro
G	36660	C	T	missense_variant	MODERATE	CAGL0G00352g	c.667C>T	p.Pro223Ser
G	41365	C	A	missense_variant	MODERATE	CAGL0G00418g	c.450C>A	p.Asp150Glu
G	53648	G	A	missense_variant	MODERATE	CAGL0G00506g	c.758C>T	p.Pro253Leu
G	52568	G	A	missense_variant	MODERATE	CAGL0G00506g	c.1838C>T	p.Ala613Val
G	64762	A	G	missense_variant	MODERATE	CAGL0G00660g	c.1505A>G	p.Lys502Arg
G	73934	C	T	missense_variant	MODERATE	CAGL0G00814g	c.1484C>T	p.Pro495Leu
G	83197	C	CTTCTTCTTCTTCTTCTTCTTCTTCTTCT	frameshift_variant	HIGH	CAGL0G00924g	c.1163_1164insAGAAGAAGAAGAAGAAGAAGAAGAAGAA	p.Ala391fs
G	83760	G	T	missense_variant	MODERATE	CAGL0G00924g	c.601C>A	p.Gln201Lys
G	86919	A	AGCTGGTGGAGCTGGTGGAGCTGGTGGTGCTGGTGGTGCTGGTGGT	disruptive_inframe_insertion	MODERATE	CAGL0G00968g	c.1211_1212insACCACCAGCACCACCAGCACCACCAGCTCCACCAGCTCCACCAGC	p.Ala404_Pro405insProProAlaProProAlaProProAlaProProAlaProProAla
G	102601	A	C	missense_variant	MODERATE	CAGL0G01078g	c.41A>C	p.Lys14Thr
G	115936	T	C	missense_variant	MODERATE	CAGL0G01232g	c.1181A>G	p.Glu394Gly
G	121743	G	T	missense_variant	MODERATE	CAGL0G01276g	c.448G>T	p.Asp150Tyr
G	134812	T	C	missense_variant	MODERATE	CAGL0G01408g	c.289T>C	p.Trp97Arg
G	150680	G	A	missense_variant	MODERATE	CAGL0G01606g	c.377C>T	p.Thr126Ile
G	157366	G	A	missense_variant	MODERATE	CAGL0G01738g	c.314G>A	p.Gly105Asp
G	175671	G	T	missense_variant	MODERATE	CAGL0G01969g	c.1581C>A	p.Asp527Glu
G	175677	T	G	missense_variant	MODERATE	CAGL0G01969g	c.1575A>C	p.Glu525Asp
G	181964	C	T	missense_variant	MODERATE	CAGL0G02057g	c.328G>A	p.Val110Met
G	193530	A	C	missense_variant	MODERATE	CAGL0G02189g	c.541A>C	p.Lys181Gln
G	195757	A	T	missense_variant	MODERATE	CAGL0G02211g	c.1208A>T	p.Gln403Leu
G	203581	A	T	missense_variant	MODERATE	CAGL0G02299g	c.1231A>T	p.Met411Leu
G	204266	T	C	missense_variant	MODERATE	CAGL0G02299g	c.1916T>C	p.Ile639Thr
G	213246	T	C	missense_variant	MODERATE	CAGL0G02387g	c.959T>C	p.Leu320Ser
G	215159	T	A	missense_variant	MODERATE	CAGL0G02409g	c.794A>T	p.Glu265Val
G	233279	C	G	missense_variant	MODERATE	CAGL0G02541g	c.1852C>G	p.Leu618Val
G	234003	G	A	missense_variant	MODERATE	CAGL0G02541g	c.2576G>A	p.Ser859Asn
G	244881	T	C	missense_variant	MODERATE	CAGL0G02651g	c.1082A>G	p.Asp361Gly
G	244927	A	T	missense_variant	MODERATE	CAGL0G02651g	c.1036T>A	p.Leu346Ile
G	257644	A	G	missense_variant	MODERATE	CAGL0G02783g	c.1065A>G	p.Ile355Met
G	317424	C	G	missense_variant	MODERATE	CAGL0G03311g	c.1955C>G	p.Thr652Ser
G	315693	G	A	missense_variant	MODERATE	CAGL0G03311g	c.224G>A	p.Gly75Asp
G	330380	CTG	C	frameshift_variant	HIGH	CAGL0G03421g	c.502_503delCA	p.Gln168fs
G	330407	TTGTGGC	T	disruptive_inframe_deletion	MODERATE	CAGL0G03421g	c.471_476delGCCACA	p.Pro158_Gln159del
G	347486	T	C	intron_variant	MODIFIER	CAGL0G03575g	c.43-9T>C
G	352401	G	A	missense_variant	MODERATE	CAGL0G03641g	c.926G>A	p.Gly309Asp
G	360375	A	ACAACCACAAC	frameshift_variant	HIGH	CAGL0G03751g	c.230_231insCAACCACAAC	p.Glu77fs
G	360376	G	GACAACGACAACGACAACGAC	frameshift_variant	HIGH	CAGL0G03751g	c.232_233insCAACGACAACGACAACGACA	p.Asn78fs
G	368376	T	A	missense_variant	MODERATE	CAGL0G03883g	c.1577A>T	p.Glu526Val
G	379600	G	T	missense_variant	MODERATE	CAGL0G04015g	c.271G>T	p.Ala91Ser
G	386529	G	A	missense_variant	MODERATE	CAGL0G04059g	c.361C>T	p.Pro121Ser
G	395109	TCAAG	T	frameshift_variant	HIGH	CAGL0G04125g	c.1233_1236delAAGC	p.Ser412fs
G	395121	A	AAGTTCAAGCTCAAGTTCTAGTTCAAGTTCAAGCTCAAGTTCTAGTTCAAGCTCAAACTCAAGTT	frameshift_variant&stop_gained	HIGH	CAGL0G04125g	c.1243_1244insAGTTCAAGCTCAAGTTCTAGTTCAAGTTCAAGCTCAAGTTCTAGTTCAAGCTCAAACTCAAGTT	p.Thr415fs
G	395087	AAGCCCAAGTTCC	A	conservative_inframe_deletion	MODERATE	CAGL0G04125g	c.1213_1224delCCAAGTTCCAGC	p.Pro405_Ser408del
G	395117	AAGCACC	A	disruptive_inframe_deletion	MODERATE	CAGL0G04125g	c.1242_1247delCACCAG	p.Thr415_Ser416del
G	395260	CCAGTACTAGTTCCATCTCAAGTTCCAGCTCAAGCACCAATTCAAGTTCCAGTTCAAGTTCCAGCTCAAGCACCAGCTCAAGTACTAGTTCCATTTCCATTACCAGTTCAAGTTCAAGCTCAAGTTCTAGTTCAAGTTCAAGCTCAAGTTCCAGTTCAAGTTCCAGTTCAAGTAT	C	disruptive_inframe_deletion	MODERATE	CAGL0G04125g	c.1397_1570del	p.Ile466_Ser523del
G	398260	GC	G	frameshift_variant	HIGH	CAGL0G04169g	c.824delG	p.Ser275fs
G	410462	A	G	missense_variant	MODERATE	CAGL0G04345g	c.1621A>G	p.Ser541Gly
G	420849	T	C	missense_variant	MODERATE	CAGL0G04411g	c.391A>G	p.Asn131Asp
G	427255	G	A	missense_variant	MODERATE	CAGL0G04455g	c.870G>A	p.Met290Ile
G	438115	G	T	missense_variant	MODERATE	CAGL0G04609g	c.1945C>A	p.Leu649Ile
G	449917	A	G	missense_variant	MODERATE	CAGL0G04719g	c.1052T>C	p.Leu351Pro
G	461856	GA	G	frameshift_variant	HIGH	CAGL0G04829g	c.2181delA	p.Ala729fs
G	461858	GGGGCTTATAGA	G	frameshift_variant	HIGH	CAGL0G04829g	c.2186_2196delCTTATAGAGGG	p.Ala729fs
G	461147	A	C	missense_variant	MODERATE	CAGL0G04829g	c.1471A>C	p.Lys491Gln
G	462092	C	T	missense_variant	MODERATE	CAGL0G04829g	c.2416C>T	p.Arg806Cys
G	464951	C	T	missense_variant	MODERATE	CAGL0G04873g	c.3800G>A	p.Arg1267Lys
G	473254	T	C	missense_variant	MODERATE	CAGL0G04939g	c.1601A>G	p.Asn534Ser
G	474483	C	T	missense_variant	MODERATE	CAGL0G04939g	c.372G>A	p.Met124Ile
G	474530	A	T	missense_variant	MODERATE	CAGL0G04939g	c.325T>A	p.Cys109Ser
G	478295	G	T	intron_variant	MODIFIER	CAGL0G05027g	c.22-46C>A
G	492151	T	G	missense_variant	MODERATE	CAGL0G05247g	c.1717A>C	p.Thr573Pro
G	493388	T	G	missense_variant	MODERATE	CAGL0G05247g	c.480A>C	p.Glu160Asp
G	497382	C	T	stop_gained	HIGH	CAGL0G05313g	c.1532G>A	p.Trp511*
G	497958	T	G	missense_variant	MODERATE	CAGL0G05313g	c.956A>C	p.His319Pro
G	504363	T	C	missense_variant	MODERATE	CAGL0G05357g	c.722A>G	p.Asp241Gly
G	511209	A	G	missense_variant	MODERATE	CAGL0G05423g	c.1703T>C	p.Ile568Thr
G	525627	C	T	missense_variant	MODERATE	CAGL0G05544g	c.1624G>A	p.Gly542Ser
G	526254	C	G	missense_variant	MODERATE	CAGL0G05544g	c.997G>C	p.Asp333His
G	526331	C	G	missense_variant	MODERATE	CAGL0G05544g	c.920G>C	p.Ser307Thr
G	527203	T	G	missense_variant	MODERATE	CAGL0G05544g	c.48A>C	p.Glu16Asp
G	540091	T	A	missense_variant	MODERATE	CAGL0G05676g	c.748A>T	p.Ile250Leu
G	548188	A	T	missense_variant	MODERATE	CAGL0G05720g	c.1646T>A	p.Met549Lys
G	560142	G	A	missense_variant	MODERATE	CAGL0G05808g	c.86C>T	p.Pro29Leu
G	562862	GTTTCCTTCTCCATTGTCATGCCCGAGGACTTAGGGTCCATGGACATGGCT	G	frameshift_variant	HIGH	CAGL0G05830g	c.1563_1612delAGCCATGTCCATGGACCCTAAGTCCTCGGGCATGACAATGGAGAAGGAAA	p.Ala522fs
G	562965	C	A	missense_variant	MODERATE	CAGL0G05830g	c.1510G>T	p.Ala504Ser
G	573918	T	C	missense_variant	MODERATE	CAGL0G05962g	c.490A>G	p.Asn164Asp
G	579986	A	T	missense_variant	MODERATE	CAGL0G06028g	c.889T>A	p.Leu297Met
G	580813	C	T	missense_variant	MODERATE	CAGL0G06028g	c.62G>A	p.Ser21Asn
G	586419	T	G	missense_variant	MODERATE	CAGL0G06138g	c.786A>C	p.Arg262Ser
G	591000	C	G	missense_variant	MODERATE	CAGL0G06182g	c.1951C>G	p.Leu651Val
G	590546	G	C	missense_variant	MODERATE	CAGL0G06182g	c.1497G>C	p.Glu499Asp
G	598495	G	A	missense_variant	MODERATE	CAGL0G06270g	c.139G>A	p.Asp47Asn
G	611135	A	T	missense_variant	MODERATE	CAGL0G06336g	c.3319A>T	p.Ile1107Leu
G	626245	T	C	intron_variant	MODIFIER	CAGL0G06490g	c.141+137T>C
G	626337	T	A	intron_variant	MODIFIER	CAGL0G06490g	c.141+229T>A
G	628721	A	G	missense_variant	MODERATE	CAGL0G06556g	c.541A>G	p.Thr181Ala
G	634719	C	CTG	frameshift_variant	HIGH	CAGL0G06644g	c.106_107insCA	p.Arg36fs
G	634626	A	G	missense_variant	MODERATE	CAGL0G06644g	c.200T>C	p.Leu67Pro
G	634726	G	T	missense_variant	MODERATE	CAGL0G06644g	c.100C>A	p.Leu34Ile
G	634705	C	T	missense_variant	MODERATE	CAGL0G06644g	c.121G>A	p.Gly41Ser
G	637547	C	T	missense_variant	MODERATE	CAGL0G06666g	c.2129G>A	p.Cys710Tyr
G	653897	C	CG	frameshift_variant	HIGH	CAGL0G06842g	c.255_256insC	p.Asp86fs
G	652026	TGTTGGAGGTGGTGGAGGAGGATGAGCTGCATGA	T	disruptive_inframe_deletion	MODERATE	CAGL0G06842g	c.2094_2126delTCATGCAGCTCATCCTCCTCCACCACCTCCAAC	p.His699_Thr709del
G	651575	A	T	missense_variant	MODERATE	CAGL0G06842g	c.2578T>A	p.Phe860Ile
G	652000	G	A	missense_variant	MODERATE	CAGL0G06842g	c.2153C>T	p.Pro718Leu
G	656439	A	T	missense_variant	MODERATE	CAGL0G06864g	c.1504A>T	p.Met502Leu
G	662976	A	T	missense_variant	MODERATE	CAGL0G06930g	c.538T>A	p.Tyr180Asn
G	673481	G	A	missense_variant	MODERATE	CAGL0G07084g	c.215G>A	p.Gly72Asp
G	674853	G	A	missense_variant	MODERATE	CAGL0G07106g	c.401C>T	p.Thr134Ile
G	676640	G	A	missense_variant	MODERATE	CAGL0G07128g	c.952G>A	p.Asp318Asn
G	684958	C	T	intron_variant	MODIFIER	CAGL0G07205g	c.22-37C>T
G	690117	C	T	missense_variant	MODERATE	CAGL0G07271g	c.286G>A	p.Val96Ile
G	691300	C	T	missense_variant	MODERATE	CAGL0G07293g	c.2149G>A	p.Val717Met
G	691993	T	C	missense_variant	MODERATE	CAGL0G07293g	c.1456A>G	p.Ile486Val
G	691999	C	T	missense_variant	MODERATE	CAGL0G07293g	c.1450G>A	p.Asp484Asn
G	711739	T	G	missense_variant	MODERATE	CAGL0G07491g	c.739T>G	p.Ser247Ala
G	725281	T	TGCGGGGGG	frameshift_variant	HIGH	CAGL0G07645g	c.259_260insCCCCCCGC	p.Gln87fs
G	725281	T	TGCGGGGGGGGGGGGGGG	frameshift_variant	HIGH	CAGL0G07645g	c.259_260insCCCCCCCCCCCCCCCGC	p.Gln87fs
G	734551	G	A	missense_variant	MODERATE	CAGL0G07733g	c.1247C>T	p.Ser416Phe
G	742757	C	T	missense_variant	MODERATE	CAGL0G07799g	c.641C>T	p.Thr214Ile
G	755124	C	G	missense_variant	MODERATE	CAGL0G07997g	c.1107G>C	p.Glu369Asp
G	764368	A	G	missense_variant	MODERATE	CAGL0G08085g	c.1184A>G	p.Asp395Gly
G	769637	G	A	missense_variant	MODERATE	CAGL0G08107g	c.866G>A	p.Gly289Glu
G	776912	T	G	missense_variant	MODERATE	CAGL0G08173g	c.364T>G	p.Ser122Ala
G	783630	G	C	missense_variant	MODERATE	CAGL0G08272g	c.1287G>C	p.Leu429Phe
G	795037	A	C	missense_variant	MODERATE	CAGL0G08404g	c.654A>C	p.Lys218Asn
G	804057	T	C	missense_variant	MODERATE	CAGL0G08492g	c.1454T>C	p.Val485Ala
G	808461	C	T	missense_variant	MODERATE	CAGL0G08602g	c.107C>T	p.Thr36Met
G	815011	A	T	missense_variant	MODERATE	CAGL0G08646g	c.1523T>A	p.Met508Lys
G	821028	C	G	missense_variant	MODERATE	CAGL0G08668g	c.1051G>C	p.Val351Leu
G	830337	C	T	missense_variant	MODERATE	CAGL0G08756g	c.3506G>A	p.Gly1169Asp
G	836461	G	T	missense_variant	MODERATE	CAGL0G08800g	c.1909C>A	p.His637Asn
G	837183	G	A	missense_variant	MODERATE	CAGL0G08800g	c.1187C>T	p.Ala396Val
G	847545	G	C	missense_variant	MODERATE	CAGL0G08844g	c.1589C>G	p.Ala530Gly
G	856328	A	G	missense_variant	MODERATE	CAGL0G08932g	c.566A>G	p.Asn189Ser
G	857113	G	A	missense_variant	MODERATE	CAGL0G08954g	c.1676C>T	p.Thr559Met
G	857873	A	T	missense_variant	MODERATE	CAGL0G08954g	c.916T>A	p.Phe306Ile
G	860875	T	A	missense_variant	MODERATE	CAGL0G09020g	c.610T>A	p.Trp204Arg
G	862642	C	A	missense_variant	MODERATE	CAGL0G09042g	c.445G>T	p.Asp149Tyr
G	906445	C	A	missense_variant	MODERATE	CAGL0G09493g	c.10G>T	p.Val4Phe
G	910901	G	A	missense_variant	MODERATE	CAGL0G09559g	c.3514C>T	p.Pro1172Ser
G	924735	C	T	intron_variant	MODIFIER	CAGL0G09713g	c.3+254C>T
G	924736	C	T	intron_variant	MODIFIER	CAGL0G09713g	c.3+255C>T
G	926168	C	T	missense_variant	MODERATE	CAGL0G09735g	c.1354G>A	p.Val452Ile
G	938268	C	T	missense_variant	MODERATE	CAGL0G09801g	c.1039C>T	p.Pro347Ser
G	947279	C	A	missense_variant	MODERATE	CAGL0G09911g	c.799G>T	p.Gly267Cys
G	947930	C	T	missense_variant	MODERATE	CAGL0G09911g	c.148G>A	p.Asp50Asn
G	945992	A	C	missense_variant	MODERATE	CAGL0G09911g	c.2086T>G	p.Phe696Val
G	946693	A	G	missense_variant	MODERATE	CAGL0G09911g	c.1385T>C	p.Val462Ala
G	964143	C	T	missense_variant	MODERATE	CAGL0G10087g	c.1321C>T	p.Pro441Ser
G	990659	G	T	missense_variant	MODERATE	CAGL0G10219g	c.1894G>T	p.Asp632Tyr
G	991349	G	T	missense_variant	MODERATE	CAGL0G10219g	c.2584G>T	p.Gly862Cys
G	990752	C	G	missense_variant	MODERATE	CAGL0G10219g	c.1987C>G	p.Pro663Ala
H	3426	A	AGTCG	frameshift_variant	HIGH	CAGL0H00110g	c.285_286insCGAC	p.Tyr96fs
H	3429	CAGTT	C	frameshift_variant	HIGH	CAGL0H00110g	c.279_282delAACT	p.Thr94fs
H	2714	G	T	stop_gained	HIGH	CAGL0H00110g	c.998C>A	p.Ser333*
H	3101	C	T	missense_variant	MODERATE	CAGL0H00110g	c.611G>A	p.Gly204Asp
H	3123	C	T	missense_variant	MODERATE	CAGL0H00110g	c.589G>A	p.Val197Ile
H	3441	C	T	missense_variant	MODERATE	CAGL0H00110g	c.271G>A	p.Gly91Arg
H	3443	A	G	missense_variant	MODERATE	CAGL0H00110g	c.269T>C	p.Val90Ala
H	3447	A	T	missense_variant	MODERATE	CAGL0H00110g	c.265T>A	p.Ser89Thr
H	3450	C	T	missense_variant	MODERATE	CAGL0H00110g	c.262G>A	p.Val88Ile
H	3461	G	A	missense_variant	MODERATE	CAGL0H00110g	c.251C>T	p.Thr84Ile
H	2801	T	A	missense_variant	MODERATE	CAGL0H00110g	c.911A>T	p.Asn304Ile
H	3071	C	T	missense_variant	MODERATE	CAGL0H00110g	c.641G>A	p.Gly214Asp
H	3384	C	T	missense_variant	MODERATE	CAGL0H00110g	c.328G>A	p.Asp110Asn
H	3413	A	G	missense_variant	MODERATE	CAGL0H00110g	c.299T>C	p.Val100Ala
H	3156	C	T	missense_variant	MODERATE	CAGL0H00110g	c.556G>A	p.Val186Ile
H	14569	A	C	missense_variant	MODERATE	CAGL0H00220g	c.283T>G	p.Cys95Gly
H	31643	T	G	missense_variant	MODERATE	CAGL0H00330g	c.313A>C	p.Asn105His
H	25975	T	C	missense_variant	MODERATE	CAGL0H00330g	c.5981A>G	p.Glu1994Gly
H	29861	T	C	missense_variant	MODERATE	CAGL0H00330g	c.2095A>G	p.Lys699Glu
H	30551	C	T	missense_variant	MODERATE	CAGL0H00330g	c.1405G>A	p.Glu469Lys
H	24883	G	A	missense_variant	MODERATE	CAGL0H00330g	c.7073C>T	p.Thr2358Ile
H	49014	G	T	missense_variant	MODERATE	CAGL0H00484g	c.67C>A	p.Gln23Lys
H	54651	A	G	missense_variant	MODERATE	CAGL0H00528g	c.2141A>G	p.Asn714Ser
H	53609	C	T	missense_variant	MODERATE	CAGL0H00528g	c.1099C>T	p.His367Tyr
H	66627	T	A	missense_variant	MODERATE	CAGL0H00682g	c.1609A>T	p.Asn537Tyr
H	69484	C	T	missense_variant	MODERATE	CAGL0H00704g	c.64G>A	p.Val22Met
H	70675	G	C	missense_variant	MODERATE	CAGL0H00737g	c.3080C>G	p.Ser1027Cys
H	71708	C	T	missense_variant	MODERATE	CAGL0H00737g	c.2047G>A	p.Ala683Thr
H	86505	T	G	missense_variant	MODERATE	CAGL0H00891g	c.3809A>C	p.Asn1270Thr
H	99534	C	T	missense_variant	MODERATE	CAGL0H01045g	c.370G>A	p.Glu124Lys
H	108641	G	T	missense_variant	MODERATE	CAGL0H01177g	c.219G>T	p.Glu73Asp
H	135868	G	T	missense_variant	MODERATE	CAGL0H01375g	c.396G>T	p.Gln132His
H	164692	C	A	missense_variant	MODERATE	CAGL0H01683g	c.1940C>A	p.Pro647Gln
H	171243	G	A	missense_variant	MODERATE	CAGL0H01793g	c.1775C>T	p.Pro592Leu
H	175440	G	A	missense_variant	MODERATE	CAGL0H01815g	c.533C>T	p.Pro178Leu
H	183806	TCGTGGTGGCTCCAGAGGTGGCTTCGGTGGC	T	disruptive_inframe_deletion	MODERATE	CAGL0H02057g	c.510_539delCTCCAGAGGTGGCTTCGGTGGCCGTGGTGG	p.Ser171_Gly180del
H	183580	C	T	missense_variant	MODERATE	CAGL0H02057g	c.275C>T	p.Thr92Ile
H	219980	G	A	missense_variant	MODERATE	CAGL0H02431g	c.3049G>A	p.Val1017Ile
H	219005	C	T	missense_variant	MODERATE	CAGL0H02431g	c.2074C>T	p.His692Tyr
H	224419	C	G	missense_variant	MODERATE	CAGL0H02475g	c.343C>G	p.Gln115Glu
H	271060	T	C	missense_variant	MODERATE	CAGL0H02937g	c.418A>G	p.Thr140Ala
H	282802	A	T	missense_variant	MODERATE	CAGL0H03025g	c.2581T>A	p.Phe861Ile
H	283129	C	A	missense_variant	MODERATE	CAGL0H03025g	c.2254G>T	p.Val752Leu
H	286141	G	A	missense_variant	MODERATE	CAGL0H03047g	c.274G>A	p.Gly92Arg
H	297456	G	A	missense_variant	MODERATE	CAGL0H03157g	c.236C>T	p.Ser79Phe
H	302409	T	A	missense_variant	MODERATE	CAGL0H03223g	c.568A>T	p.Ile190Phe
H	303396	C	T	missense_variant	MODERATE	CAGL0H03245g	c.62C>T	p.Thr21Met
H	320152	C	T	missense_variant	MODERATE	CAGL0H03421g	c.235G>A	p.Ala79Thr
H	321472	G	A	missense_variant	MODERATE	CAGL0H03443g	c.585G>A	p.Met195Ile
H	323442	T	TTC	frameshift_variant	HIGH	CAGL0H03465g	c.314_315insTC	p.Glu108fs
H	332150	C	A	missense_variant	MODERATE	CAGL0H03575g	c.848C>A	p.Ala283Asp
H	334382	G	T	missense_variant	MODERATE	CAGL0H03619g	c.1172C>A	p.Ser391Tyr
H	336791	G	T	missense_variant	MODERATE	CAGL0H03641g	c.298G>T	p.Gly100Cys
H	344720	G	A	missense_variant	MODERATE	CAGL0H03751g	c.2450C>T	p.Ser817Phe
H	358818	T	G	missense_variant	MODERATE	CAGL0H03817g	c.708A>C	p.Glu236Asp
H	358905	G	T	missense_variant	MODERATE	CAGL0H03817g	c.621C>A	p.Asp207Glu
H	362989	A	T	missense_variant	MODERATE	CAGL0H03883g	c.131A>T	p.Lys44Met
H	390953	C	T	missense_variant	MODERATE	CAGL0H04125g	c.1466G>A	p.Gly489Asp
H	402028	C	T	missense_variant	MODERATE	CAGL0H04213g	c.3485C>T	p.Pro1162Leu
H	420992	T	A	missense_variant	MODERATE	CAGL0H04455g	c.1960T>A	p.Tyr654Asn
H	433066	G	T	missense_variant	MODERATE	CAGL0H04587g	c.1123G>T	p.Val375Phe
H	438498	A	G	missense_variant	MODERATE	CAGL0H04609g	c.3293T>C	p.Phe1098Ser
H	443608	T	C	missense_variant	MODERATE	CAGL0H04631g	c.607A>G	p.Asn203Asp
H	451881	C	T	missense_variant	MODERATE	CAGL0H04697g	c.371G>A	p.Arg124Lys
H	455521	A	ATTCAGAGGCGGTTACAACAGTGGTGGC	disruptive_inframe_insertion	MODERATE	CAGL0H04763g	c.942_968dupCGGTTACAACAGTGGTGGCTTCAGAGG	p.Gly323_Gly324insGlyTyrAsnSerGlyGlyPheArgGly
H	455481	G	A	missense_variant	MODERATE	CAGL0H04763g	c.893G>A	p.Gly298Asp
H	457879	T	C	missense_variant	MODERATE	CAGL0H04785g	c.845A>G	p.Glu282Gly
H	459874	G	A	missense_variant	MODERATE	CAGL0H04807g	c.10C>T	p.Leu4Phe
H	462771	G	A	missense_variant	MODERATE	CAGL0H04851g	c.206G>A	p.Ser69Asn
H	483034	G	A	missense_variant	MODERATE	CAGL0H05027g	c.1381G>A	p.Asp461Asn
H	490620	C	T	missense_variant	MODERATE	CAGL0H05093g	c.3689G>A	p.Gly1230Asp
H	507074	G	C	missense_variant	MODERATE	CAGL0H05247g	c.128G>C	p.Gly43Ala
H	510390	T	C	missense_variant	MODERATE	CAGL0H05291g	c.1130A>G	p.His377Arg
H	510241	T	A	missense_variant	MODERATE	CAGL0H05291g	c.1279A>T	p.Asn427Tyr
H	523839	A	C	missense_variant	MODERATE	CAGL0H05401g	c.209T>G	p.Val70Gly
H	524368	C	T	missense_variant	MODERATE	CAGL0H05423g	c.59C>T	p.Ser20Phe
H	538336	A	G	missense_variant	MODERATE	CAGL0H05533g	c.292A>G	p.Lys98Glu
H	551715	G	A	missense_variant	MODERATE	CAGL0H05577g	c.742C>T	p.Pro248Ser
H	551738	A	G	missense_variant	MODERATE	CAGL0H05577g	c.719T>C	p.Leu240Pro
H	557737	C	T	stop_gained	HIGH	CAGL0H05621g	c.1240C>T	p.Gln414*
H	559553	C	T	intron_variant	MODIFIER	CAGL0H05643g	c.6+118C>T
H	582566	T	TATGAAC	conservative_inframe_insertion	MODERATE	CAGL0H05929g	c.469_474dupAACATG	p.Asn157_Met158dup
H	593592	G	A	missense_variant	MODERATE	CAGL0H06039g	c.704C>T	p.Ala235Val
H	606014	A	T	missense_variant	MODERATE	CAGL0H06193g	c.1593A>T	p.Glu531Asp
H	609424	T	TAAC	conservative_inframe_insertion	MODERATE	CAGL0H06215g	c.331_333dupAAC	p.Asn111dup
H	613158	C	T	missense_variant	MODERATE	CAGL0H06237g	c.805G>A	p.Ala269Thr
H	617513	A	T	missense_variant	MODERATE	CAGL0H06259g	c.2469A>T	p.Arg823Ser
H	621725	A	G	missense_variant	MODERATE	CAGL0H06281g	c.1490A>G	p.Asp497Gly
H	620962	A	C	missense_variant	MODERATE	CAGL0H06281g	c.727A>C	p.Lys243Gln
H	635755	T	G	missense_variant	MODERATE	CAGL0H06457g	c.2035T>G	p.Tyr679Asp
H	668397	G	A	stop_gained	HIGH	CAGL0H06721g	c.2665C>T	p.Gln889*
H	688310	G	C	missense_variant	MODERATE	CAGL0H06941g	c.1331C>G	p.Pro444Arg
H	693994	T	C	missense_variant	MODERATE	CAGL0H06985g	c.2141T>C	p.Val714Ala
H	697310	T	C	missense_variant	MODERATE	CAGL0H07029g	c.565A>G	p.Lys189Glu
H	706037	T	A	stop_gained	HIGH	CAGL0H07161g	c.61A>T	p.Lys21*
H	730031	C	T	missense_variant	MODERATE	CAGL0H07469g	c.31G>A	p.Glu11Lys
H	746970	G	A	missense_variant	MODERATE	CAGL0H07623g	c.691G>A	p.Val231Ile
H	751412	A	G	missense_variant	MODERATE	CAGL0H07667g	c.1094A>G	p.Tyr365Cys
H	757714	C	T	missense_variant	MODERATE	CAGL0H07777g	c.581C>T	p.Thr194Ile
H	778783	A	T	missense_variant	MODERATE	CAGL0H07975g	c.407A>T	p.Glu136Val
H	822280	A	T	stop_gained	HIGH	CAGL0H08393g	c.283A>T	p.Lys95*
H	837952	A	G	missense_variant	MODERATE	CAGL0H08558g	c.377A>G	p.Asp126Gly
H	837762	C	T	missense_variant	MODERATE	CAGL0H08558g	c.187C>T	p.Leu63Phe
H	861048	GACTTGTTCTTGTTTGAGGAAC	G	disruptive_inframe_deletion	MODERATE	CAGL0H08844g	c.1850_1870delGTTCCTCAAACAAGAACAAGT	p.Gly617_Ser624delinsAla
H	861071	GTAGGAGTCA	G	disruptive_inframe_deletion	MODERATE	CAGL0H08844g	c.1839_1847delTGACTCCTA	p.Asp614_Tyr616del
H	862055	GCCATAAGAGTCGTCACCATAAGAGTTCTTGTTAGATGAGCCATAGGAGTCGTCACCATAAGAGGACTTGTTCTTATTGGAAGAT	G	disruptive_inframe_deletion	MODERATE	CAGL0H08844g	c.780_863delATCTTCCAATAAGAACAAGTCCTCTTATGGTGACGACTCCTATGGCTCATCTAACAAGAACTCTTATGGTGACGACTCTTATGG	p.Ser261_Gly288del
H	861020	GTCTCCGTAAGAGTTGTCTCCGTAAGAGGACTTGTTCTTGTTTGAGGAACCGTAGGAGTCA	G	disruptive_inframe_deletion	MODERATE	CAGL0H08844g	c.1839_1898delTGACTCCTACGGTTCCTCAAACAAGAACAAGTCCTCTTACGGAGACAACTCTTACGGAGA	p.Asp614_Asp633del
H	866205	G	GTACCAT	conservative_inframe_insertion	MODERATE	CAGL0H08866g	c.83_88dupATGGTA	p.Asn28_Gly29dup
H	869526	G	A	missense_variant	MODERATE	CAGL0H08888g	c.2314G>A	p.Ala772Thr
H	870825	C	T	stop_gained	HIGH	CAGL0H08910g	c.312G>A	p.Trp104*
H	871950	A	T	intron_variant	MODIFIER	CAGL0H08932g	c.19-139A>T
H	877990	G	T	missense_variant	MODERATE	CAGL0H08998g	c.39G>T	p.Glu13Asp
H	882217	T	C	missense_variant	MODERATE	CAGL0H09020g	c.1784T>C	p.Val595Ala
H	884877	C	T	missense_variant	MODERATE	CAGL0H09042g	c.286C>T	p.Leu96Phe
H	884962	A	G	missense_variant	MODERATE	CAGL0H09042g	c.371A>G	p.Lys124Arg
H	887799	G	T	missense_variant	MODERATE	CAGL0H09086g	c.263C>A	p.Ser88Tyr
H	890405	G	T	missense_variant	MODERATE	CAGL0H09108g	c.1368G>T	p.Met456Ile
H	890424	A	C	missense_variant	MODERATE	CAGL0H09108g	c.1387A>C	p.Asn463His
H	892477	TC	T	frameshift_variant	HIGH	CAGL0H09130g	c.1710delG	p.Asn571fs
H	894090	T	A	missense_variant	MODERATE	CAGL0H09130g	c.98A>T	p.Tyr33Phe
H	893085	G	T	missense_variant	MODERATE	CAGL0H09130g	c.1103C>A	p.Pro368His
H	901671	G	A	missense_variant	MODERATE	CAGL0H09174g	c.308C>T	p.Ser103Leu
H	910705	A	G	missense_variant	MODERATE	CAGL0H09284r	c.20T>C	p.Val7Ala
H	929545	G	T	missense_variant	MODERATE	CAGL0H09504g	c.1313C>A	p.Pro438His
H	929510	G	T	missense_variant	MODERATE	CAGL0H09504g	c.1348C>A	p.Gln450Lys
H	939593	G	GA	frameshift_variant	HIGH	CAGL0H09614g	c.403dupT	p.Ser135fs
H	945312	C	G	missense_variant	MODERATE	CAGL0H09680g	c.1373C>G	p.Pro458Arg
H	950085	A	T	missense_variant	MODERATE	CAGL0H09724g	c.1388T>A	p.Ile463Asn
H	973058	A	T	stop_gained	HIGH	CAGL0H09966g	c.34A>T	p.Lys12*
H	979022	C	A	missense_variant	MODERATE	CAGL0H10032g	c.38G>T	p.Gly13Val
H	980446	C	T	missense_variant	MODERATE	CAGL0H10054g	c.151G>A	p.Ala51Thr
H	982877	G	A	missense_variant	MODERATE	CAGL0H10076g	c.226G>A	p.Ala76Thr
H	990041	A	C	missense_variant	MODERATE	CAGL0H10142g	c.390A>C	p.Lys130Asn
H	991577	T	A	missense_variant	MODERATE	CAGL0H10164g	c.1003A>T	p.Thr335Ser
H	994717	G	A	missense_variant	MODERATE	CAGL0H10186g	c.974C>T	p.Ala325Val
H	996858	T	G	missense_variant	MODERATE	CAGL0H10208g	c.3079A>C	p.Lys1027Gln
H	1005252	T	C	missense_variant	MODERATE	CAGL0H10296g	c.770A>G	p.Glu257Gly
H	1005291	C	T	missense_variant	MODERATE	CAGL0H10296g	c.731G>A	p.Arg244Gln
H	1008831	T	A	missense_variant	MODERATE	CAGL0H10340g	c.1268T>A	p.Val423Asp
H	1009897	G	A	missense_variant	MODERATE	CAGL0H10362g	c.40G>A	p.Ala14Thr
H	1017640	A	G	missense_variant	MODERATE	CAGL0H10428g	c.1267A>G	p.Asn423Asp
H	1019176	C	A	missense_variant	MODERATE	CAGL0H10450g	c.565G>T	p.Val189Phe
H	1025688	A	G	missense_variant	MODERATE	CAGL0H10516g	c.1382T>C	p.Leu461Pro
H	1031413	G	A	missense_variant	MODERATE	CAGL0H10582g	c.836C>T	p.Ala279Val
H	1034630	C	A	missense_variant	MODERATE	CAGL0H10604g	c.109G>T	p.Asp37Tyr
H	1045573	C	CTA	frameshift_variant	HIGH	CAGL0H10626g	c.1631_1632insTA	p.Asp546fs
H	1045575	A	AGACT	frameshift_variant	HIGH	CAGL0H10626g	c.1633_1634insGACT	p.Thr545fs
H	1046318	CGTCTCCCACATCACCACCACTGATTCAGACGGCAAGCCTACCACCATCGTCACCACCATCCCATTGAAGCCAAGTGATGCCGGCGAGGCCGACTACACCACCACCATTACTTCCGACGGTCACACCATCACAGAAGTA	C	disruptive_inframe_deletion	MODERATE	CAGL0H10626g	c.2409_2546del	p.Lys804_Gly849del
H	1045636	G	A	missense_variant	MODERATE	CAGL0H10626g	c.1694G>A	p.Gly565Asp
H	1046766	C	G	missense_variant	MODERATE	CAGL0H10626g	c.2824C>G	p.Leu942Val
H	1046836	T	G	missense_variant	MODERATE	CAGL0H10626g	c.2894T>G	p.Ile965Arg
H	1046865	G	A	missense_variant	MODERATE	CAGL0H10626g	c.2923G>A	p.Val975Ile
H	1047006	T	G	missense_variant	MODERATE	CAGL0H10626g	c.3064T>G	p.Ser1022Ala
H	1046765	C	G	missense_variant	MODERATE	CAGL0H10626g	c.2823C>G	p.Asp941Glu
H	1046974	G	A	missense_variant	MODERATE	CAGL0H10626g	c.3032G>A	p.Gly1011Asp
H	1047044	T	A	missense_variant	MODERATE	CAGL0H10626g	c.3102T>A	p.Asn1034Lys
I	12755	TAGGTGTTTCAACTACAAACACTGTTTCTGGTGTCTCACGATTGTCAGGTCCCGTAATACAGGTGGTGTAGGTAGAAATGGTGGTGATAGTTGACACAGATCCTGGGACATAAGTTGTTGAGGCAGTAGGAGTGATTATGGTAGATGTGAAGAAAGAACTGGACGATTCTGGGTCCTG	T	conservative_inframe_deletion	MODERATE	CAGL0I00220g	c.1972_2148del	p.Gln658_Pro716del
I	13699	G	A	missense_variant	MODERATE	CAGL0I00220g	c.1205C>T	p.Ser402Leu
I	13883	C	G	missense_variant	MODERATE	CAGL0I00220g	c.1021G>C	p.Val341Leu
I	12619	A	G	missense_variant	MODERATE	CAGL0I00220g	c.2285T>C	p.Ile762Thr
I	20525	A	T	stop_gained	HIGH	CAGL0I00286g	c.1664T>A	p.Leu555*
I	22100	A	G	missense_variant	MODERATE	CAGL0I00286g	c.89T>C	p.Leu30Pro
I	29276	G	A	missense_variant	MODERATE	CAGL0I00396g	c.317C>T	p.Pro106Leu
I	38311	T	A	missense_variant	MODERATE	CAGL0I00506g	c.1692A>T	p.Glu564Asp
I	38946	C	T	missense_variant	MODERATE	CAGL0I00506g	c.1057G>A	p.Asp353Asn
I	39181	T	G	missense_variant	MODERATE	CAGL0I00506g	c.822A>C	p.Lys274Asn
I	39406	T	G	missense_variant	MODERATE	CAGL0I00506g	c.597A>C	p.Glu199Asp
I	38262	T	G	missense_variant	MODERATE	CAGL0I00506g	c.1741A>C	p.Ser581Arg
I	46464	T	C	missense_variant	MODERATE	CAGL0I00616g	c.335T>C	p.Leu112Pro
I	49061	A	G	missense_variant	MODERATE	CAGL0I00660g	c.920T>C	p.Val307Ala
I	67715	T	C	missense_variant	MODERATE	CAGL0I00902g	c.1376A>G	p.Asn459Ser
I	77561	T	C	missense_variant	MODERATE	CAGL0I00946g	c.193A>G	p.Asn65Asp
I	81951	C	T	missense_variant	MODERATE	CAGL0I00990g	c.518G>A	p.Gly173Glu
I	90644	T	A	intron_variant	MODIFIER	CAGL0I01078g	c.13+66T>A
I	102615	G	C	missense_variant	MODERATE	CAGL0I01232g	c.603G>C	p.Lys201Asn
I	107523	C	T	missense_variant	MODERATE	CAGL0I01298g	c.1364C>T	p.Thr455Ile
I	107136	A	T	missense_variant	MODERATE	CAGL0I01298g	c.977A>T	p.Tyr326Phe
I	108988	T	C	missense_variant	MODERATE	CAGL0I01320g	c.283A>G	p.Lys95Glu
I	116484	C	A	missense_variant	MODERATE	CAGL0I01430g	c.318C>A	p.Asp106Glu
I	119601	A	G	missense_variant	MODERATE	CAGL0I01474g	c.80T>C	p.Val27Ala
I	127411	CTA	C	frameshift_variant	HIGH	CAGL0I01584g	c.485_486delTA	p.Leu162fs
I	127415	TA	T	frameshift_variant	HIGH	CAGL0I01584g	c.482delT	p.Ile161fs
I	125952	T	A	missense_variant	MODERATE	CAGL0I01584g	c.1946A>T	p.Tyr649Phe
I	130514	C	T	missense_variant	MODERATE	CAGL0I01606g	c.1832C>T	p.Pro611Leu
I	132605	C	T	missense_variant	MODERATE	CAGL0I01628g	c.1966G>A	p.Asp656Asn
I	134516	C	A	missense_variant	MODERATE	CAGL0I01628g	c.55G>T	p.Ala19Ser
I	139355	G	A	stop_gained	HIGH	CAGL0I01672g	c.609G>A	p.Trp203*
I	143161	T	C	missense_variant	MODERATE	CAGL0I01694g	c.1477A>G	p.Ile493Val
I	153314	C	A	missense_variant	MODERATE	CAGL0I01848g	c.790G>T	p.Asp264Tyr
I	154851	A	AGAGCTGGAC	conservative_inframe_insertion	MODERATE	CAGL0I01870g	c.247_255dupGACGAGCTG	p.Asp83_Leu85dup
I	168765	A	T	missense_variant	MODERATE	CAGL0I01980g	c.1835A>T	p.His612Leu
I	171395	C	A	missense_variant	MODERATE	CAGL0I02002g	c.550G>T	p.Asp184Tyr
I	177944	C	G	missense_variant	MODERATE	CAGL0I02090g	c.2791G>C	p.Val931Leu
I	185002	TGTACCTGTTGTG	T	disruptive_inframe_deletion	MODERATE	CAGL0I02156g	c.2000_2011delCACAACAGGTAC	p.Pro667_Val670del
I	185022	CTGTACCTGT	C	disruptive_inframe_deletion	MODERATE	CAGL0I02156g	c.1983_1991delACAGGTACA	p.Gln662_Gln664del
I	185050	TGTTGCACCG	T	disruptive_inframe_deletion	MODERATE	CAGL0I02156g	c.1955_1963delCGGTGCAAC	p.Pro652_Gln654del
I	185637	T	TTGTGGTTGCTGTGGTTGCTGTGGTTGCTGTGGTTGCTGTGGTTGC	disruptive_inframe_insertion	MODERATE	CAGL0I02156g	c.1332_1376dupGCAACCACAGCAACCACAGCAACCACAGCAACCACAGCAACCACA	p.Gln459_Leu460insGlnProGlnGlnProGlnGlnProGlnGlnProGlnGlnProGln
I	185637	T	TTGTGGTTGC	disruptive_inframe_insertion	MODERATE	CAGL0I02156g	c.1368_1376dupGCAACCACA	p.Gln459_Leu460insGlnProGln
I	186498	G	C	missense_variant	MODERATE	CAGL0I02156g	c.516C>G	p.Asp172Glu
I	192713	G	A	missense_variant	MODERATE	CAGL0I02222g	c.1925C>T	p.Pro642Leu
I	198315	T	C	missense_variant	MODERATE	CAGL0I02266g	c.5012A>G	p.Asp1671Gly
I	196777	A	G	missense_variant	MODERATE	CAGL0I02266g	c.6550T>C	p.Tyr2184His
I	219856	A	G	missense_variant	MODERATE	CAGL0I02464g	c.2160A>G	p.Ile720Met
I	227434	A	T	missense_variant	MODERATE	CAGL0I02552g	c.178A>T	p.Asn60Tyr
I	248343	C	T	missense_variant	MODERATE	CAGL0I02816g	c.350G>A	p.Ser117Asn
I	249513	A	G	missense_variant	MODERATE	CAGL0I02838g	c.1159T>C	p.Ser387Pro
I	250353	C	T	missense_variant	MODERATE	CAGL0I02838g	c.319G>A	p.Gly107Ser
I	249720	T	G	missense_variant	MODERATE	CAGL0I02838g	c.952A>C	p.Ile318Leu
I	252107	G	A	missense_variant	MODERATE	CAGL0I02860g	c.974C>T	p.Ala325Val
I	262446	T	A	missense_variant	MODERATE	CAGL0I03014g	c.286A>T	p.Asn96Tyr
I	264886	C	A	missense_variant	MODERATE	CAGL0I03080g	c.437G>T	p.Gly146Val
I	264887	C	A	missense_variant	MODERATE	CAGL0I03080g	c.436G>T	p.Gly146Trp
I	264840	A	T	missense_variant	MODERATE	CAGL0I03080g	c.483T>A	p.His161Gln
I	268962	G	A	missense_variant	MODERATE	CAGL0I03102g	c.1256C>T	p.Ser419Leu
I	274504	ACAT	A	disruptive_inframe_deletion	MODERATE	CAGL0I03190g	c.116_118delATG	p.Asp39del
I	286194	T	A	missense_variant	MODERATE	CAGL0I03344g	c.1255A>T	p.Ile419Leu
I	288098	C	T	missense_variant	MODERATE	CAGL0I03366g	c.352G>A	p.Asp118Asn
I	290900	G	A	missense_variant	MODERATE	CAGL0I03410g	c.881C>T	p.Ala294Val
I	292477	A	ACACTTC	disruptive_inframe_insertion	MODERATE	CAGL0I03432g	c.134_135insGAAGTG	p.Asn44_Cys45insTrpLys
I	292480	G	GTAGTTGCAC	disruptive_inframe_insertion	MODERATE	CAGL0I03432g	c.131_132insGTGCAACTA	p.Asn44delinsLysCysAsnTyr
I	292472	T	G	missense_variant	MODERATE	CAGL0I03432g	c.140A>C	p.Tyr47Ser
I	296364	T	G	missense_variant	MODERATE	CAGL0I03476g	c.9A>C	p.Glu3Asp
I	298277	T	A	missense_variant	MODERATE	CAGL0I03498g	c.934T>A	p.Ser312Thr
I	305092	G	A	missense_variant	MODERATE	CAGL0I03586g	c.1150G>A	p.Val384Ile
I	304115	C	T	missense_variant	MODERATE	CAGL0I03586g	c.173C>T	p.Ala58Val
I	307167	T	C	missense_variant	MODERATE	CAGL0I03608g	c.1298A>G	p.Glu433Gly
I	307359	G	A	missense_variant	MODERATE	CAGL0I03608g	c.1106C>T	p.Ala369Val
I	309099	C	G	missense_variant	MODERATE	CAGL0I03630g	c.289C>G	p.Pro97Ala
I	309791	A	G	missense_variant	MODERATE	CAGL0I03630g	c.981A>G	p.Ile327Met
I	314601	A	C	missense_variant	MODERATE	CAGL0I03674g	c.695A>C	p.Asn232Thr
I	316065	A	G	missense_variant	MODERATE	CAGL0I03696g	c.245A>G	p.Lys82Arg
I	325965	C	A	missense_variant	MODERATE	CAGL0I03784g	c.124G>T	p.Asp42Tyr
I	329343	G	A	missense_variant	MODERATE	CAGL0I03828g	c.4727C>T	p.Pro1576Leu
I	332138	T	A	missense_variant	MODERATE	CAGL0I03828g	c.1932A>T	p.Arg644Ser
I	333496	C	T	missense_variant	MODERATE	CAGL0I03828g	c.574G>A	p.Gly192Ser
I	341153	T	A	missense_variant	MODERATE	CAGL0I03894g	c.197T>A	p.Leu66Gln
I	359540	A	G	missense_variant	MODERATE	CAGL0I04092g	c.1322A>G	p.Glu441Gly
I	360877	G	T	missense_variant	MODERATE	CAGL0I04114g	c.286G>T	p.Asp96Tyr
I	384443	T	A	missense_variant	MODERATE	CAGL0I04312g	c.767A>T	p.Asn256Ile
I	391771	G	GA	frameshift_variant	HIGH	CAGL0I04378g	c.344dupA	p.Ser116fs
I	412268	G	A	missense_variant	MODERATE	CAGL0I04620g	c.262G>A	p.Gly88Ser
I	416380	G	A	missense_variant	MODERATE	CAGL0I04664g	c.602C>T	p.Ala201Val
I	424450	C	T	missense_variant	MODERATE	CAGL0I04730g	c.793C>T	p.Pro265Ser
I	435290	C	T	missense_variant	MODERATE	CAGL0I04840g	c.380C>T	p.Ala127Val
I	446631	C	A	missense_variant	MODERATE	CAGL0I04884g	c.296C>A	p.Pro99Gln
I	446759	T	A	missense_variant	MODERATE	CAGL0I04884g	c.424T>A	p.Ser142Thr
I	515903	T	C	missense_variant	MODERATE	CAGL0I05412g	c.3065T>C	p.Leu1022Ser
I	540246	A	G	missense_variant	MODERATE	CAGL0I05698g	c.331A>G	p.Ile111Val
I	576688	G	A	missense_variant	MODERATE	CAGL0I06050g	c.1501G>A	p.Gly501Ser
I	591452	TGAA	T	conservative_inframe_deletion	MODERATE	CAGL0I06160g	c.652_654delGAA	p.Glu218del
I	591467	A	AGTGCATTTGTCCGCC	conservative_inframe_insertion	MODERATE	CAGL0I06160g	c.666_667insGTGCATTTGTCCGCC	p.Pro222_Ile223insValHisLeuSerAla
I	591450	G	GGTT	disruptive_inframe_insertion	MODERATE	CAGL0I06160g	c.649_650insGTT	p.Ala217delinsGlySer
I	591444	A	C	missense_variant	MODERATE	CAGL0I06160g	c.643A>C	p.Lys215Gln
I	591446	G	C	missense_variant	MODERATE	CAGL0I06160g	c.645G>C	p.Lys215Asn
I	591462	T	A	missense_variant	MODERATE	CAGL0I06160g	c.661T>A	p.Ser221Thr
I	591471	A	G	missense_variant	MODERATE	CAGL0I06160g	c.670A>G	p.Asn224Asp
I	592551	T	G	missense_variant	MODERATE	CAGL0I06182g	c.911A>C	p.Asn304Thr
I	592552	T	A	missense_variant	MODERATE	CAGL0I06182g	c.910A>T	p.Asn304Tyr
I	592555	C	T	missense_variant	MODERATE	CAGL0I06182g	c.907G>A	p.Asp303Asn
I	592578	G	T	missense_variant	MODERATE	CAGL0I06182g	c.884C>A	p.Pro295Gln
I	592579	G	C	missense_variant	MODERATE	CAGL0I06182g	c.883C>G	p.Pro295Ala
I	592583	C	G	missense_variant	MODERATE	CAGL0I06182g	c.879G>C	p.Leu293Phe
I	592585	A	T	missense_variant	MODERATE	CAGL0I06182g	c.877T>A	p.Leu293Met
I	592596	G	C	missense_variant	MODERATE	CAGL0I06182g	c.866C>G	p.Ala289Gly
I	592602	A	T	missense_variant	MODERATE	CAGL0I06182g	c.860T>A	p.Phe287Tyr
I	596615	G	A	missense_variant	MODERATE	CAGL0I06204g	c.934G>A	p.Asp312Asn
I	596618	A	T	missense_variant	MODERATE	CAGL0I06204g	c.937A>T	p.Asn313Tyr
I	596619	A	C	missense_variant	MODERATE	CAGL0I06204g	c.938A>C	p.Asn313Thr
I	600565	C	A	missense_variant	MODERATE	CAGL0I06248g	c.215C>A	p.Thr72Asn
I	609241	G	T	missense_variant	MODERATE	CAGL0I06358g	c.5650C>A	p.Leu1884Ile
I	619234	T	A	missense_variant	MODERATE	CAGL0I06380g	c.301A>T	p.Thr101Ser
I	633355	G	A	missense_variant	MODERATE	CAGL0I06512g	c.5587G>A	p.Val1863Ile
I	640751	G	C	missense_variant	MODERATE	CAGL0I06600g	c.1656G>C	p.Met552Ile
I	644289	G	A	missense_variant	MODERATE	CAGL0I06644g	c.542C>T	p.Ser181Phe
I	645966	T	C	missense_variant	MODERATE	CAGL0I06666g	c.11T>C	p.Met4Thr
I	647004	A	C	missense_variant	MODERATE	CAGL0I06666g	c.1049A>C	p.Lys350Thr
I	650476	C	T	missense_variant	MODERATE	CAGL0I06710g	c.973C>T	p.Pro325Ser
I	658158	A	T	missense_variant	MODERATE	CAGL0I06765g	c.2353A>T	p.Ile785Leu
I	663169	C	T	missense_variant	MODERATE	CAGL0I06831g	c.881G>A	p.Arg294Lys
I	674203	A	T	missense_variant	MODERATE	CAGL0I07007g	c.922T>A	p.Phe308Ile
I	674592	G	A	missense_variant	MODERATE	CAGL0I07007g	c.533C>T	p.Ser178Phe
I	675790	G	A	missense_variant	MODERATE	CAGL0I07029g	c.305G>A	p.Arg102Gln
I	711865	C	G	missense_variant	MODERATE	CAGL0I07359g	c.232G>C	p.Glu78Gln
I	731929	G	T	missense_variant	MODERATE	CAGL0I07579g	c.283C>A	p.Gln95Lys
I	732979	G	A	missense_variant	MODERATE	CAGL0I07601g	c.512C>T	p.Pro171Leu
I	746252	A	C	missense_variant	MODERATE	CAGL0I07755g	c.2495T>G	p.Leu832Trp
I	751112	C	T	missense_variant	MODERATE	CAGL0I07799g	c.32G>A	p.Arg11Lys
I	810188	C	A	missense_variant	MODERATE	CAGL0I08305g	c.1623C>A	p.Asn541Lys
I	814185	C	T	missense_variant	MODERATE	CAGL0I08349g	c.1817G>A	p.Ser606Asn
I	814809	G	C	missense_variant	MODERATE	CAGL0I08349g	c.1193C>G	p.Ala398Gly
I	821490	G	T	missense_variant	MODERATE	CAGL0I08415g	c.718G>T	p.Val240Leu
I	823102	T	G	missense_variant	MODERATE	CAGL0I08415g	c.2330T>G	p.Val777Gly
I	825626	T	A	missense_variant	MODERATE	CAGL0I08437g	c.581T>A	p.Phe194Tyr
I	831227	T	C	missense_variant	MODERATE	CAGL0I08481g	c.61A>G	p.Ile21Val
I	836595	G	T	missense_variant	MODERATE	CAGL0I08569g	c.1362G>T	p.Lys454Asn
I	852511	T	C	missense_variant	MODERATE	CAGL0I08745g	c.2425A>G	p.Arg809Gly
I	854621	C	A	missense_variant	MODERATE	CAGL0I08745g	c.315G>T	p.Leu105Phe
I	862000	T	A	missense_variant	MODERATE	CAGL0I08855g	c.230A>T	p.Gln77Leu
I	868693	A	G	missense_variant	MODERATE	CAGL0I08943g	c.1028A>G	p.Asn343Ser
I	869328	G	A	missense_variant	MODERATE	CAGL0I08943g	c.1663G>A	p.Ala555Thr
I	868975	C	T	missense_variant	MODERATE	CAGL0I08943g	c.1310C>T	p.Thr437Ile
I	871046	A	C	missense_variant	MODERATE	CAGL0I08965g	c.210T>G	p.Ile70Met
I	879564	T	C	missense_variant	MODERATE	CAGL0I09086g	c.1300A>G	p.Thr434Ala
I	913675	T	A	missense_variant	MODERATE	CAGL0I09548g	c.1062T>A	p.His354Gln
I	939730	C	T	missense_variant	MODERATE	CAGL0I09834g	c.22G>A	p.Ala8Thr
I	944440	T	G	missense_variant	MODERATE	CAGL0I09878g	c.675T>G	p.Asp225Glu
I	951126	T	C	start_lost	HIGH	CAGL0I09966g	c.1A>G	p.Met1?
I	959532	AGGC	A	conservative_inframe_deletion	MODERATE	CAGL0I10098g	c.4540_4542delGCC	p.Ala1514del
I	959536	ACCGTTGGAGCCAGCATTGGCTGCTGGGGAG	A	disruptive_inframe_deletion	MODERATE	CAGL0I10098g	c.4509_4538delCTCCCCAGCAGCCAATGCTGGCTCCAACGG	p.Ser1504_Gly1513del
I	961306	GCCAGAACCACCTTCACCAGTACCTGGGTTGGAGCCAGAGCCACCCTCA	G	disruptive_inframe_deletion	MODERATE	CAGL0I10098g	c.2721_2768delTGAGGGTGGCTCTGGCTCCAACCCAGGTACTGGTGAAGGTGGTTCTGG	p.Glu908_Gly923del
I	959413	T	TCCAGCGTTGGCTGCTGGGGAAGCACCGTTGGAGCCAGCATTGGCTGCTGGGGAAGCACCGTTGGAG	disruptive_inframe_insertion	MODERATE	CAGL0I10098g	c.4596_4661dupCTCCAACGGTGCTTCCCCAGCAGCCAATGCTGGCTCCAACGGTGCTTCCCCAGCAGCCAACGCTGG	p.Gly1554_Ser1555insSerAsnGlyAlaSerProAlaAlaAsnAlaGlySerAsnGlyAlaSerProAlaAlaAsnAlaGly
I	959495	G	T	missense_variant	MODERATE	CAGL0I10098g	c.4580C>A	p.Pro1527Gln
I	971273	G	T	missense_variant	MODERATE	CAGL0I10147g	c.12469C>A	p.Gln4157Lys
I	971521	T	G	missense_variant	MODERATE	CAGL0I10147g	c.12221A>C	p.Tyr4074Ser
I	982713	T	A	missense_variant	MODERATE	CAGL0I10147g	c.1029A>T	p.Glu343Asp
I	982714	T	A	missense_variant	MODERATE	CAGL0I10147g	c.1028A>T	p.Glu343Val
I	993377	C	T	missense_variant	MODERATE	CAGL0I10200g	c.944C>T	p.Thr315Met
I	1003781	C	A	missense_variant	MODERATE	CAGL0I10246g	c.1155C>A	p.Asp385Glu
I	1016064	C	A	missense_variant	MODERATE	CAGL0I10340g	c.2766C>A	p.Asn922Lys
I	1032411	T	A	missense_variant	MODERATE	CAGL0I10428g	c.2543A>T	p.Asn848Ile
I	1033086	C	G	missense_variant	MODERATE	CAGL0I10428g	c.1868G>C	p.Ser623Thr
I	1032015	C	T	missense_variant	MODERATE	CAGL0I10428g	c.2939G>A	p.Gly980Asp
I	1035745	T	C	missense_variant	MODERATE	CAGL0I10450g	c.233A>G	p.Lys78Arg
I	1046586	G	T	stop_gained	HIGH	CAGL0I10582g	c.402C>A	p.Tyr134*
I	1046566	C	T	missense_variant	MODERATE	CAGL0I10582g	c.422G>A	p.Arg141His
J	19394	C	T	missense_variant	MODERATE	CAGL0J00275g	c.908G>A	p.Arg303Lys
J	48238	T	C	missense_variant	MODERATE	CAGL0J00539g	c.1144T>C	p.Tyr382His
J	47276	C	T	missense_variant	MODERATE	CAGL0J00539g	c.182C>T	p.Thr61Ile
J	53751	C	T	missense_variant	MODERATE	CAGL0J00605g	c.320C>T	p.Ser107Phe
J	62529	T	C	missense_variant	MODERATE	CAGL0J00693g	c.4372A>G	p.Asn1458Asp
J	75332	A	C	missense_variant	MODERATE	CAGL0J00759g	c.639A>C	p.Arg213Ser
J	76660	A	G	missense_variant	MODERATE	CAGL0J00759g	c.1967A>G	p.Asp656Gly
J	75001	C	T	missense_variant	MODERATE	CAGL0J00759g	c.308C>T	p.Ser103Phe
J	87681	G	A	missense_variant	MODERATE	CAGL0J00825g	c.152G>A	p.Cys51Tyr
J	93543	G	A	missense_variant	MODERATE	CAGL0J00891g	c.586G>A	p.Asp196Asn
J	128156	T	G	missense_variant	MODERATE	CAGL0J01375g	c.314T>G	p.Val105Gly
J	155309	C	T	missense_variant	MODERATE	CAGL0J01661g	c.664C>T	p.Pro222Ser
J	159482	TGCTAGATGGGTTTATGCTAGATGGGTTCATACTAGATGG	T	conservative_inframe_deletion	MODERATE	CAGL0J01727g	c.1261_1299delCCATCTAGTATGAACCCATCTAGCATAAACCCATCTAGC	p.Pro421_Ser433del
J	158954	GGTTCATGCTAGATGGGTTCATGCTAGATGGGTTCATGCTAGATGGGTTCAT	G	conservative_inframe_deletion	MODERATE	CAGL0J01727g	c.1777_1827delATGAACCCATCTAGCATGAACCCATCTAGCATGAACCCATCTAGCATGAAC	p.Met593_Asn609del
J	159450	CATGCTAGATGGGTTT	C	disruptive_inframe_deletion	MODERATE	CAGL0J01727g	c.1317_1331delAAACCCATCTAGCAT	p.Ile439_Ser443del
J	159498	GCTAGATGGGTTCATA	G	disruptive_inframe_deletion	MODERATE	CAGL0J01727g	c.1269_1283delTATGAACCCATCTAG	p.Met424_Ser428del
J	158708	A	G	missense_variant	MODERATE	CAGL0J01727g	c.2074T>C	p.Ser692Pro
J	158711	C	T	missense_variant	MODERATE	CAGL0J01727g	c.2071G>A	p.Asp691Asn
J	158712	G	C	missense_variant	MODERATE	CAGL0J01727g	c.2070C>G	p.Phe690Leu
J	158714	A	T	missense_variant	MODERATE	CAGL0J01727g	c.2068T>A	p.Phe690Ile
J	160250	T	G	missense_variant	MODERATE	CAGL0J01727g	c.532A>C	p.Ile178Leu
J	160682	T	C	missense_variant	MODERATE	CAGL0J01727g	c.100A>G	p.Ser34Gly
J	167445	A	ACT	frameshift_variant	HIGH	CAGL0J01774g	c.4628_4629insAG	p.Gly1544fs
J	167446	GAT	G	frameshift_variant	HIGH	CAGL0J01774g	c.4626_4627delAT	p.Ser1543fs
J	168471	ACT	A	frameshift_variant	HIGH	CAGL0J01774g	c.3601_3602delAG	p.Ser1201fs
J	168474	G	GAT	frameshift_variant	HIGH	CAGL0J01774g	c.3599_3600insAT	p.Gly1202fs
J	169161	A	ACT	frameshift_variant	HIGH	CAGL0J01774g	c.2912_2913insAG	p.Gly972fs
J	169162	GAA	G	frameshift_variant	HIGH	CAGL0J01774g	c.2910_2911delTT	p.Ser971fs
J	169833	A	ACT	frameshift_variant	HIGH	CAGL0J01774g	c.2240_2241insAG	p.Gly748fs
J	169834	GAT	G	frameshift_variant	HIGH	CAGL0J01774g	c.2238_2239delAT	p.Ser747fs
J	166831	C	CCACCAGAACCGCCTT	conservative_inframe_insertion	MODERATE	CAGL0J01774g	c.5228_5242dupAAGGCGGTTCTGGTG	p.Glu1743_Gly1747dup
J	166361	C	CAGA	conservative_inframe_insertion	MODERATE	CAGL0J01774g	c.5712_5713insTCT	p.Gly1904_Glu1905insSer
J	170340	ACCAGAGCCAGAGCCAGAGCCACCTTCAGAACCGGATCCAGAACCGGAACCAGATCCTGAACCAGTGCCCGAACCAGAG	A	disruptive_inframe_deletion	MODERATE	CAGL0J01774g	c.1656_1733delCTCTGGTTCGGGCACTGGTTCAGGATCTGGTTCCGGTTCTGGATCCGGTTCTGAAGGTGGCTCTGGCTCTGGCTCTGG	p.Ser553_Gly578del
J	168954	A	ACCAGAG	disruptive_inframe_insertion	MODERATE	CAGL0J01774g	c.3114_3119dupCTCTGG	p.Gly1040_Ser1041insSerGly
J	168287	A	G	missense_variant	MODERATE	CAGL0J01774g	c.3787T>C	p.Ser1263Pro
J	168290	C	T	missense_variant	MODERATE	CAGL0J01774g	c.3784G>A	p.Ala1262Thr
J	169204	C	G	missense_variant	MODERATE	CAGL0J01774g	c.2870G>C	p.Cys957Ser
J	166367	C	A	missense_variant	MODERATE	CAGL0J01774g	c.5707G>T	p.Ala1903Ser
J	175670	G	GATTAGCAGGAGGATTAGCAGGCGC	conservative_inframe_insertion	MODERATE	CAGL0J01800g	c.1459_1482dupGCGCCTGCTAATCCTCCTGCTAAT	p.Asn494_Pro495insAlaProAlaAsnProProAlaAsn
J	175215	CGGAGAGTTTGCATTTGAGTTTGCATTTGAGTTTACATCTGGTTTAGGCTGTGGGTTACTTGAAGTGTCATTGTTTGCAGGCTGTACCACAGGAGGAGTATTACCTTGTGGCTGTGGGTTTGCTGGACCGGCAGCT	C	disruptive_inframe_deletion	MODERATE	CAGL0J01800g	c.1803_1937del	p.Ala602_Pro646del
J	175055	G	A	missense_variant	MODERATE	CAGL0J01800g	c.2098C>T	p.Pro700Ser
J	186310	C	G	missense_variant	MODERATE	CAGL0J01870g	c.2042C>G	p.Ala681Gly
J	225141	C	A	missense_variant	MODERATE	CAGL0J02288g	c.305G>T	p.Cys102Phe
J	234133	G	T	missense_variant	MODERATE	CAGL0J02398g	c.147G>T	p.Glu49Asp
J	242474	G	T	missense_variant	MODERATE	CAGL0J02486g	c.2878C>A	p.Gln960Lys
J	247437	TTC	T	frameshift_variant	HIGH	CAGL0J02508g	c.1384_1385delGA	p.Glu462fs
J	247441	G	GTACTA	frameshift_variant	HIGH	CAGL0J02508g	c.1381_1382insTAGTA	p.Ala461fs
J	247436	G	GAACAGCAGGTGATGA	conservative_inframe_insertion	MODERATE	CAGL0J02508g	c.1386_1387insTCATCACCTGCTGTT	p.Glu462_Pro463insSerSerProAlaVal
J	247518	TGAG	T	disruptive_inframe_deletion	MODERATE	CAGL0J02508g	c.1302_1304delCTC	p.Ser435del
J	247524	TGGTTCCACTGATGAGGATGGCTCAACTGATGAG	T	disruptive_inframe_deletion	MODERATE	CAGL0J02508g	c.1266_1298delCTCATCAGTTGAGCCATCCTCATCAGTGGAACC	p.Ser423_Pro433del
J	247716	TGAG	T	disruptive_inframe_deletion	MODERATE	CAGL0J02508g	c.1104_1106delCTC	p.Ser369del
J	247722	TGGTTCAACTGATGAG	T	disruptive_inframe_deletion	MODERATE	CAGL0J02508g	c.1086_1100delCTCATCAGTTGAACC	p.Ser363_Pro367del
J	248618	T	A	missense_variant	MODERATE	CAGL0J02508g	c.205A>T	p.Asn69Tyr
J	250842	TCCTGCTTGACCGGCTTGACCTGATCCTGCTTGACCTGATCCTGCTTGACCGGCTTGACCTGATCCTGCTTGACCGGCTTGACCTGATCCTGCTTGACCGGCTTGACCACTGCCTGCTTGACCAGCTTGACCACTGCCTGCTTGACCAGCTTGACCACTG	T	disruptive_inframe_deletion	MODERATE	CAGL0J02530g	c.1893_2051del	p.Ser632_Gly684del
J	250854	G	GGCTTGACCTGATCCTGCTTGACCGGCTTGACCTGATCCTGCTTGACCTGCTTGACCTGATCCTGCTTGACCTGATCCTGCTTGACCTGATCCTGCTTGACCTGATCCTGCTTGACCTGATCCTGCTTGACCTGATCCTGCTTGACCGGCTTGACCTGATCCAGCTTGACCTGCTTGACCTGATCCT	disruptive_inframe_insertion	MODERATE	CAGL0J02530g	c.2039_2040insAGGATCAGGTCAAGCAGGTCAAGCTGGATCAGGTCAAGCCGGTCAAGCAGGATCAGGTCAAGCAGGATCAGGTCAAGCAGGATCAGGTCAAGCAGGATCAGGTCAAGCAGGATCAGGTCAAGCAGGATCAGGTCAAGCAGGTCAAGCAGGATCAGGTCAAGCCGGTCAAGCAGGATCAGGTCAAGC	p.Ala680_Gly681insGlySerGlyGlnAlaGlyGlnAlaGlySerGlyGlnAlaGlyGlnAlaGlySerGlyGlnAlaGlySerGlyGlnAlaGlySerGlyGlnAlaGlySerGlyGlnAlaGlySerGlyGlnAlaGlySerGlyGlnAlaGlyGlnAlaGlySerGlyGlnAlaGlyGlnAlaGlySerGlyGlnAla
J	251381	G	A	missense_variant	MODERATE	CAGL0J02530g	c.1513C>T	p.Pro505Ser
J	251386	G	A	missense_variant	MODERATE	CAGL0J02530g	c.1508C>T	p.Ser503Leu
J	255128	A	ATCCAGATGCGCCAGCTCCTGATCCTGC	conservative_inframe_insertion	MODERATE	CAGL0J02552g	c.2421_2422insGCAGGATCAGGAGCTGGCGCATCTGGA	p.Ser807_Ser808insAlaGlySerGlyAlaGlyAlaSerGly
J	255114	A	AGCTCCT	disruptive_inframe_insertion	MODERATE	CAGL0J02552g	c.2430_2435dupAGGAGC	p.Ala812_Gly813insGlyAla
J	255122	A	C	missense_variant	MODERATE	CAGL0J02552g	c.2428T>G	p.Ser810Ala
J	267452	C	A	missense_variant	MODERATE	CAGL0J02684g	c.244G>T	p.Gly82Cys
J	271712	G	A	missense_variant	MODERATE	CAGL0J02728g	c.671C>T	p.Thr224Ile
J	278650	A	G	missense_variant	MODERATE	CAGL0J02860g	c.46A>G	p.Asn16Asp
J	279040	T	G	missense_variant	MODERATE	CAGL0J02860g	c.436T>G	p.Trp146Gly
J	288768	C	T	missense_variant	MODERATE	CAGL0J02992g	c.158C>T	p.Thr53Ile
J	300607	G	A	missense_variant	MODERATE	CAGL0J03124g	c.1186G>A	p.Ala396Thr
J	307339	C	T	missense_variant	MODERATE	CAGL0J03168g	c.1169C>T	p.Thr390Ile
J	306213	G	A	missense_variant	MODERATE	CAGL0J03168g	c.43G>A	p.Glu15Lys
J	308772	G	A	missense_variant	MODERATE	CAGL0J03190g	c.274C>T	p.His92Tyr
J	316356	G	A	missense_variant	MODERATE	CAGL0J03256g	c.1679C>T	p.Ser560Leu
J	321890	T	A	missense_variant	MODERATE	CAGL0J03300g	c.604A>T	p.Thr202Ser
J	322001	A	T	missense_variant	MODERATE	CAGL0J03300g	c.493T>A	p.Leu165Met
J	322979	A	C	missense_variant	MODERATE	CAGL0J03322g	c.248A>C	p.Asn83Thr
J	323794	A	G	missense_variant	MODERATE	CAGL0J03322g	c.1063A>G	p.Lys355Glu
J	324523	T	G	missense_variant	MODERATE	CAGL0J03322g	c.1792T>G	p.Ser598Ala
J	329001	A	G	missense_variant	MODERATE	CAGL0J03388g	c.1180A>G	p.Asn394Asp
J	328804	A	G	missense_variant	MODERATE	CAGL0J03388g	c.983A>G	p.Gln328Arg
J	333344	T	A	missense_variant	MODERATE	CAGL0J03454g	c.828A>T	p.Glu276Asp
J	342888	G	A	missense_variant	MODERATE	CAGL0J03564g	c.2242G>A	p.Ala748Thr
J	350387	C	T	missense_variant	MODERATE	CAGL0J03652g	c.1171C>T	p.Pro391Ser
J	356632	A	G	missense_variant	MODERATE	CAGL0J03718g	c.470A>G	p.Gln157Arg
J	369392	G	T	missense_variant	MODERATE	CAGL0J03872g	c.921G>T	p.Met307Ile
J	370349	G	T	missense_variant	MODERATE	CAGL0J03872g	c.1878G>T	p.Glu626Asp
J	370018	G	T	missense_variant	MODERATE	CAGL0J03872g	c.1547G>T	p.Ser516Ile
J	375563	A	T	missense_variant	MODERATE	CAGL0J03938g	c.842A>T	p.Asp281Val
J	378288	C	T	missense_variant	MODERATE	CAGL0J04004g	c.44C>T	p.Pro15Leu
J	381921	G	T	missense_variant	MODERATE	CAGL0J04026g	c.1178C>A	p.Thr393Asn
J	388473	G	C	missense_variant	MODERATE	CAGL0J04136g	c.99G>C	p.Leu33Phe
J	391446	G	A	missense_variant	MODERATE	CAGL0J04180g	c.256G>A	p.Glu86Lys
J	393174	C	A	missense_variant	MODERATE	CAGL0J04180g	c.1984C>A	p.Gln662Lys
J	391791	G	A	missense_variant	MODERATE	CAGL0J04180g	c.601G>A	p.Gly201Ser
J	393635	C	A	missense_variant	MODERATE	CAGL0J04202g	c.288G>T	p.Lys96Asn
J	457156	C	T	missense_variant	MODERATE	CAGL0J04796g	c.857C>T	p.Ser286Phe
J	461424	T	G	missense_variant	MODERATE	CAGL0J04840g	c.470A>C	p.Lys157Thr
J	471718	G	A	missense_variant	MODERATE	CAGL0J04928g	c.245C>T	p.Ser82Leu
J	485707	A	T	missense_variant	MODERATE	CAGL0J05082g	c.1926A>T	p.Gln642His
J	490336	CCGGCTGAGTTACCGTTGTTGTCGCCGCTGTTGTTGA	C	disruptive_inframe_deletion	MODERATE	CAGL0J05159g	c.3965_4000delTCAACAACAGCGGCGACAACAACGGTAACTCAGCCG	p.Val1322_Ala1333del
J	503631	C	T	missense_variant	MODERATE	CAGL0J05214g	c.439G>A	p.Asp147Asn
J	510159	A	G	missense_variant	MODERATE	CAGL0J05302g	c.140A>G	p.Asp47Gly
J	549579	C	T	missense_variant	MODERATE	CAGL0J05742g	c.751G>A	p.Asp251Asn
J	550077	C	G	missense_variant	MODERATE	CAGL0J05742g	c.253G>C	p.Gly85Arg
J	550716	G	A	intron_variant	MODIFIER	CAGL0J05764g	c.12+33G>A
J	552252	G	C	missense_variant	MODERATE	CAGL0J05786g	c.1155C>G	p.Phe385Leu
J	554025	C	G	missense_variant	MODERATE	CAGL0J05808g	c.281C>G	p.Ala94Gly
J	576073	T	TTGCTGTTGCTGTTGCTGTTGCTGTTGCTGTTGCTGTTGC	disruptive_inframe_insertion	MODERATE	CAGL0J06072g	c.749_750insGCAACAGCAACAGCAACAGCAACAGCAACAGCAACAGCA	p.Gln250_Gln251insGlnGlnGlnGlnGlnGlnGlnGlnGlnGlnGlnGlnGln
J	578878	A	G	missense_variant	MODERATE	CAGL0J06094g	c.1160A>G	p.Glu387Gly
J	582268	G	A	missense_variant	MODERATE	CAGL0J06116g	c.805G>A	p.Ala269Thr
J	584369	G	T	missense_variant	MODERATE	CAGL0J06160g	c.259G>T	p.Ala87Ser
J	586754	G	A	missense_variant	MODERATE	CAGL0J06182g	c.724G>A	p.Gly242Arg
J	588237	A	G	missense_variant	MODERATE	CAGL0J06204g	c.155A>G	p.His52Arg
J	588383	G	T	missense_variant	MODERATE	CAGL0J06204g	c.301G>T	p.Ala101Ser
J	592511	G	A	missense_variant	MODERATE	CAGL0J06248g	c.3947C>T	p.Ala1316Val
J	592686	C	G	missense_variant	MODERATE	CAGL0J06248g	c.3772G>C	p.Glu1258Gln
J	592408	C	T	missense_variant	MODERATE	CAGL0J06248g	c.4050G>A	p.Met1350Ile
J	600296	C	G	missense_variant	MODERATE	CAGL0J06292g	c.410C>G	p.Ala137Gly
J	602110	G	A	missense_variant	MODERATE	CAGL0J06314g	c.38C>T	p.Ser13Leu
J	605519	A	G	missense_variant	MODERATE	CAGL0J06358g	c.1349T>C	p.Phe450Ser
J	605261	T	G	missense_variant	MODERATE	CAGL0J06358g	c.1607A>C	p.Lys536Thr
J	605736	A	C	missense_variant	MODERATE	CAGL0J06358g	c.1132T>G	p.Trp378Gly
J	623055	G	C	missense_variant	MODERATE	CAGL0J06512g	c.1223C>G	p.Thr408Ser
J	640469	T	A	missense_variant	MODERATE	CAGL0J06688g	c.2059A>T	p.Thr687Ser
J	646514	G	A	missense_variant	MODERATE	CAGL0J06732g	c.2114C>T	p.Thr705Met
J	648063	C	T	missense_variant	MODERATE	CAGL0J06732g	c.565G>A	p.Gly189Arg
J	650006	G	A	missense_variant	MODERATE	CAGL0J06754g	c.635C>T	p.Thr212Ile
J	652768	C	G	missense_variant	MODERATE	CAGL0J06776g	c.1460C>G	p.Pro487Arg
J	654303	G	A	missense_variant	MODERATE	CAGL0J06776g	c.2995G>A	p.Gly999Ser
J	659145	T	G	missense_variant	MODERATE	CAGL0J06864g	c.513A>C	p.Lys171Asn
J	661341	C	T	missense_variant	MODERATE	CAGL0J06886g	c.1058C>T	p.Ser353Leu
J	662541	G	T	missense_variant	MODERATE	CAGL0J06908g	c.1315C>A	p.His439Asn
J	663055	G	T	missense_variant	MODERATE	CAGL0J06908g	c.801C>A	p.Asp267Glu
J	664487	T	C	missense_variant	MODERATE	CAGL0J06930g	c.218T>C	p.Leu73Pro
J	665716	T	A	missense_variant	MODERATE	CAGL0J06952g	c.711A>T	p.Gln237His
J	669680	C	A	missense_variant	MODERATE	CAGL0J06974g	c.1870C>A	p.Gln624Lys
J	671969	T	G	missense_variant	MODERATE	CAGL0J06996g	c.1561A>C	p.Asn521His
J	672662	T	C	missense_variant	MODERATE	CAGL0J06996g	c.868A>G	p.Lys290Glu
J	672713	C	A	missense_variant	MODERATE	CAGL0J06996g	c.817G>T	p.Gly273Cys
J	676500	A	T	missense_variant	MODERATE	CAGL0J07018g	c.1830A>T	p.Glu610Asp
J	678795	T	C	missense_variant	MODERATE	CAGL0J07040g	c.1283T>C	p.Val428Ala
J	678845	C	A	missense_variant	MODERATE	CAGL0J07040g	c.1333C>A	p.Leu445Ile
J	695567	C	T	missense_variant	MODERATE	CAGL0J07172g	c.475C>T	p.Pro159Ser
J	696268	C	T	missense_variant	MODERATE	CAGL0J07194g	c.64G>A	p.Ala22Thr
J	697009	C	T	missense_variant	MODERATE	CAGL0J07216g	c.196C>T	p.His66Tyr
J	697604	T	C	missense_variant	MODERATE	CAGL0J07216g	c.791T>C	p.Met264Thr
J	707792	C	A	missense_variant	MODERATE	CAGL0J07304g	c.376G>T	p.Val126Phe
J	710122	T	A	missense_variant	MODERATE	CAGL0J07326g	c.1569T>A	p.Asp523Glu
J	710371	G	T	missense_variant	MODERATE	CAGL0J07326g	c.1818G>T	p.Lys606Asn
J	712958	A	G	missense_variant	MODERATE	CAGL0J07348g	c.1463A>G	p.Lys488Arg
J	714536	T	G	missense_variant	MODERATE	CAGL0J07370g	c.1050T>G	p.Asn350Lys
J	731691	G	T	missense_variant	MODERATE	CAGL0J07524g	c.1297C>A	p.His433Asn
J	734299	A	G	missense_variant	MODERATE	CAGL0J07546g	c.1757T>C	p.Val586Ala
J	734227	T	G	missense_variant	MODERATE	CAGL0J07546g	c.1829A>C	p.Asp610Ala
J	734882	C	T	missense_variant	MODERATE	CAGL0J07546g	c.1174G>A	p.Ala392Thr
J	738750	G	A	missense_variant	MODERATE	CAGL0J07590g	c.213G>A	p.Met71Ile
J	739961	C	T	missense_variant	MODERATE	CAGL0J07590g	c.1424C>T	p.Thr475Ile
J	738826	G	A	missense_variant	MODERATE	CAGL0J07590g	c.289G>A	p.Asp97Asn
J	743206	T	C	missense_variant	MODERATE	CAGL0J07634g	c.4625A>G	p.Lys1542Arg
J	745208	C	T	missense_variant	MODERATE	CAGL0J07634g	c.2623G>A	p.Gly875Arg
J	745973	C	A	missense_variant	MODERATE	CAGL0J07634g	c.1858G>T	p.Val620Leu
J	751173	C	T	missense_variant	MODERATE	CAGL0J07656g	c.22G>A	p.Ala8Thr
J	749046	C	G	missense_variant	MODERATE	CAGL0J07656g	c.2149G>C	p.Glu717Gln
J	753528	G	A	missense_variant	MODERATE	CAGL0J07700g	c.467G>A	p.Arg156Gln
J	754031	C	T	missense_variant	MODERATE	CAGL0J07722g	c.395G>A	p.Gly132Asp
J	773087	G	T	missense_variant	MODERATE	CAGL0J07920g	c.1237C>A	p.Pro413Thr
J	796323	T	C	missense_variant	MODERATE	CAGL0J08096g	c.827A>G	p.Lys276Arg
J	798059	A	G	intron_variant	MODIFIER	CAGL0J08118g	c.34-47A>G
J	800687	T	C	missense_variant	MODERATE	CAGL0J08140g	c.1643A>G	p.Asn548Ser
J	819903	G	A	missense_variant	MODERATE	CAGL0J08250g	c.1862C>T	p.Pro621Leu
J	819541	C	T	missense_variant	MODERATE	CAGL0J08250g	c.2224G>A	p.Gly742Arg
J	822604	TA	T	frameshift_variant	HIGH	CAGL0J08272g	c.16delA	p.Ile6fs
J	824451	G	T	missense_variant	MODERATE	CAGL0J08294g	c.1163C>A	p.Thr388Asn
J	829672	C	G	missense_variant	MODERATE	CAGL0J08349g	c.2562G>C	p.Gln854His
J	833837	T	G	missense_variant	MODERATE	CAGL0J08371g	c.1145A>C	p.Asp382Ala
J	834476	C	T	missense_variant	MODERATE	CAGL0J08371g	c.506G>A	p.Arg169Lys
J	835769	G	T	missense_variant	MODERATE	CAGL0J08393g	c.147G>T	p.Lys49Asn
J	837294	C	T	missense_variant	MODERATE	CAGL0J08393g	c.1672C>T	p.Leu558Phe
J	846893	C	T	missense_variant	MODERATE	CAGL0J08547g	c.152C>T	p.Ser51Leu
J	847663	G	A	missense_variant	MODERATE	CAGL0J08547g	c.922G>A	p.Ala308Thr
J	853544	T	TCCCC	frameshift_variant	HIGH	CAGL0J08613g	c.19_22dupCCCC	p.His8fs
J	853544	T	TC	frameshift_variant	HIGH	CAGL0J08613g	c.22dupC	p.His8fs
J	855657	C	A	missense_variant	MODERATE	CAGL0J08613g	c.2128C>A	p.Gln710Lys
J	856169	T	C	missense_variant	MODERATE	CAGL0J08635g	c.560A>G	p.Glu187Gly
J	866198	C	T	missense_variant	MODERATE	CAGL0J08756g	c.908C>T	p.Ser303Leu
J	872095	C	A	missense_variant	MODERATE	CAGL0J08822g	c.229C>A	p.His77Asn
J	877390	C	T	missense_variant	MODERATE	CAGL0J08888g	c.1394G>A	p.Ser465Asn
J	880090	T	C	missense_variant	MODERATE	CAGL0J08910g	c.662A>G	p.Glu221Gly
J	879326	T	A	missense_variant	MODERATE	CAGL0J08910g	c.1426A>T	p.Thr476Ser
J	882742	T	C	missense_variant	MODERATE	CAGL0J08954g	c.811A>G	p.Thr271Ala
J	888526	G	A	missense_variant	MODERATE	CAGL0J08998g	c.3748G>A	p.Glu1250Lys
J	889508	G	T	missense_variant	MODERATE	CAGL0J09020g	c.240G>T	p.Glu80Asp
J	900833	G	A	missense_variant	MODERATE	CAGL0J09108g	c.467C>T	p.Ala156Val
J	903457	T	C	missense_variant	MODERATE	CAGL0J09130g	c.578T>C	p.Leu193Ser
J	905457	A	T	stop_gained	HIGH	CAGL0J09152g	c.251T>A	p.Leu84*
J	911482	A	G	missense_variant	MODERATE	CAGL0J09218g	c.1316A>G	p.Lys439Arg
J	930304	T	A	missense_variant	MODERATE	CAGL0J09482g	c.379T>A	p.Ser127Thr
J	931779	C	T	missense_variant	MODERATE	CAGL0J09504g	c.961G>A	p.Val321Ile
J	939673	C	T	missense_variant	MODERATE	CAGL0J09548g	c.1105G>A	p.Ala369Thr
J	939169	C	T	missense_variant	MODERATE	CAGL0J09548g	c.1609G>A	p.Gly537Ser
J	940454	G	T	missense_variant	MODERATE	CAGL0J09548g	c.324C>A	p.Asn108Lys
J	942741	C	A	missense_variant	MODERATE	CAGL0J09570g	c.480G>T	p.Gln160His
J	943195	A	G	missense_variant	MODERATE	CAGL0J09570g	c.26T>C	p.Val9Ala
J	946787	G	A	missense_variant	MODERATE	CAGL0J09636g	c.352G>A	p.Ala118Thr
J	947690	G	C	missense_variant	MODERATE	CAGL0J09636g	c.1255G>C	p.Val419Leu
J	955608	C	CCCACAG	conservative_inframe_insertion	MODERATE	CAGL0J09702g	c.100_101insCTGTGG	p.Ser33_Gly34insAlaVal
J	955058	C	CTTAGCGAGCTCAGGT	disruptive_inframe_insertion	MODERATE	CAGL0J09702g	c.650_651insACCTGAGCTCGCTAA	p.Gln217_Pro218insProGluLeuAlaLys
J	954493	C	T	missense_variant	MODERATE	CAGL0J09702g	c.1216G>A	p.Glu406Lys
J	954102	G	A	missense_variant	MODERATE	CAGL0J09702g	c.1607C>T	p.Thr536Met
J	957899	C	G	missense_variant	MODERATE	CAGL0J09746g	c.653C>G	p.Thr218Ser
J	959002	G	A	missense_variant	MODERATE	CAGL0J09768g	c.89C>T	p.Ala30Val
J	958504	G	A	missense_variant	MODERATE	CAGL0J09768g	c.587C>T	p.Thr196Ile
J	966492	T	C	missense_variant	MODERATE	CAGL0J09878g	c.1594A>G	p.Thr532Ala
J	966330	C	G	missense_variant	MODERATE	CAGL0J09878g	c.1756G>C	p.Glu586Gln
J	980542	AAGGCAAC	A	frameshift_variant	HIGH	CAGL0J09988g	c.144_150delAGGCAAC	p.Gly49fs
J	992310	C	T	missense_variant	MODERATE	CAGL0J10120g	c.1616C>T	p.Ser539Phe
J	1003273	G	C	missense_variant	MODERATE	CAGL0J10252g	c.124C>G	p.Leu42Val
J	1029444	A	G	missense_variant	MODERATE	CAGL0J10494g	c.125A>G	p.Asn42Ser
J	1038750	T	C	missense_variant	MODERATE	CAGL0J10626g	c.1247A>G	p.Tyr416Cys
J	1043536	G	A	missense_variant	MODERATE	CAGL0J10670g	c.1561G>A	p.Asp521Asn
J	1075939	G	A	missense_variant	MODERATE	CAGL0J11022g	c.574G>A	p.Asp192Asn
J	1080298	T	G	missense_variant	MODERATE	CAGL0J11066g	c.604A>C	p.Ile202Leu
J	1082519	G	A	missense_variant	MODERATE	CAGL0J11110g	c.1070C>T	p.Ala357Val
J	1088741	C	T	missense_variant	MODERATE	CAGL0J11176g	c.269C>T	p.Ser90Leu
J	1088867	C	T	missense_variant	MODERATE	CAGL0J11176g	c.395C>T	p.Ser132Phe
J	1089401	G	A	missense_variant	MODERATE	CAGL0J11176g	c.929G>A	p.Arg310Lys
J	1089536	C	T	missense_variant	MODERATE	CAGL0J11176g	c.1064C>T	p.Ser355Leu
J	1089700	G	C	missense_variant	MODERATE	CAGL0J11176g	c.1228G>C	p.Gly410Arg
J	1090178	G	T	missense_variant	MODERATE	CAGL0J11176g	c.1706G>T	p.Ser569Ile
J	1091372	T	A	missense_variant	MODERATE	CAGL0J11198g	c.317T>A	p.Leu106Gln
J	1098665	G	A	missense_variant	MODERATE	CAGL0J11286g	c.754G>A	p.Ala252Thr
J	1100176	G	A	missense_variant	MODERATE	CAGL0J11308g	c.208G>A	p.Ala70Thr
J	1105187	A	G	missense_variant	MODERATE	CAGL0J11352g	c.602T>C	p.Leu201Pro
J	1108655	G	T	missense_variant	MODERATE	CAGL0J11418g	c.295C>A	p.Leu99Ile
J	1112876	G	GTGGTGGGTGTTGTTGAACTTACCGTACTTGTGAGTACCGGTAGACTTTGGCTTCTTGGAGCCCTCATGATGGGTGTTGTTGAACTTACCGTACTTGTGAGTACCAGTAGACTTTGGCTTCTTGGAACCCTCA	disruptive_inframe_insertion	MODERATE	CAGL0J11462g	c.428_429insTGAGGGTTCCAAGAAGCCAAAGTCTACTGGTACTCACAAGTACGGTAAGTTCAACAACACCCATCATGAGGGCTCCAAGAAGCCAAAGTCTACCGGTACTCACAAGTACGGTAAGTTCAACAACACCCACCA	p.His143_Glu144insGluGlySerLysLysProLysSerThrGlyThrHisLysTyrGlyLysPheAsnAsnThrHisHisGluGlySerLysLysProLysSerThrGlyThrHisLysTyrGlyLysPheAsnAsnThrHisHis
J	1132617	T	C	missense_variant	MODERATE	CAGL0J11638g	c.368A>G	p.Lys123Arg
J	1137301	C	T	missense_variant	MODERATE	CAGL0J11660g	c.1684C>T	p.Leu562Phe
J	1138815	T	C	missense_variant	MODERATE	CAGL0J11682g	c.91T>C	p.Tyr31His
J	1143631	G	A	missense_variant	MODERATE	CAGL0J11748g	c.2078C>T	p.Ser693Leu
J	1160135	C	T	missense_variant	MODERATE	CAGL0J11880g	c.663G>A	p.Met221Ile
J	1164440	AC	A	frameshift_variant	HIGH	CAGL0J11891g	c.660delG	p.Met220fs
J	1164442	ATT	A	frameshift_variant	HIGH	CAGL0J11891g	c.657_658delAA	p.Met220fs
J	1164523	GGC	G	frameshift_variant	HIGH	CAGL0J11891g	c.576_577delGC	p.Leu192fs
J	1164526	A	AAG	frameshift_variant	HIGH	CAGL0J11891g	c.574_575insCT	p.Leu192fs
J	1163951	ACATTGAAGATGG	A	conservative_inframe_deletion	MODERATE	CAGL0J11891g	c.1138_1149delCCATCTTCAATG	p.Pro380_Met383del
J	1163357	TTGAAGATGACAA	T	conservative_inframe_deletion	MODERATE	CAGL0J11891g	c.1732_1743delTTGTCATCTTCA	p.Leu578_Ser581del
J	1164446	ACGATGACAT	A	conservative_inframe_deletion	MODERATE	CAGL0J11891g	c.646_654delATGTCATCG	p.Met216_Ser218del
J	1164509	ATGACAT	A	conservative_inframe_deletion	MODERATE	CAGL0J11891g	c.586_591delATGTCA	p.Met196_Ser197del
J	1164074	A	ATTGAGT	conservative_inframe_insertion	MODERATE	CAGL0J11891g	c.1026_1027insACTCAA	p.Ala342_Ser343insThrGln
J	1162811	A	AAGATGAAGATGG	conservative_inframe_insertion	MODERATE	CAGL0J11891g	c.2289_2290insCCATCTTCATCT	p.Met763_Ser764insProSerSerSer
J	1163362	GATGACAATGAAGATGACA	G	disruptive_inframe_deletion	MODERATE	CAGL0J11891g	c.1721_1738delTGTCATCTTCATTGTCAT	p.Leu574_Ser579del
J	1163923	GATGACAATGAAGATGACA	G	disruptive_inframe_deletion	MODERATE	CAGL0J11891g	c.1160_1177delTGTCATCTTCATTGTCAT	p.Leu387_Ser392del
J	1164447	C	CGATGACATTGAA	disruptive_inframe_insertion	MODERATE	CAGL0J11891g	c.642_653dupTTCAATGTCATC	p.Ser218_Ser219insSerMetSerSer
J	1163335	A	G	missense_variant	MODERATE	CAGL0J11891g	c.1766T>C	p.Leu589Pro
J	1163390	A	G	missense_variant	MODERATE	CAGL0J11891g	c.1711T>C	p.Ser571Pro
J	1164479	A	T	missense_variant	MODERATE	CAGL0J11891g	c.622T>A	p.Leu208Met
J	1164716	T	C	missense_variant	MODERATE	CAGL0J11891g	c.385A>G	p.Asn129Asp
J	1174093	CGATG	C	frameshift_variant	HIGH	CAGL0J11968g	c.1176_1179delGATG	p.Met393fs
J	1174098	CCAAGTTCG	C	frameshift_variant	HIGH	CAGL0J11968g	c.1181_1188delCAAGTTCG	p.Pro394fs
J	1174486	TTCCA	T	frameshift_variant	HIGH	CAGL0J11968g	c.1569_1572delTCCA	p.Ile523fs
J	1174491	GGTTCGATGCCAAGTTCGATA	G	frameshift_variant	HIGH	CAGL0J11968g	c.1574_1593delGTTCGATGCCAAGTTCGATA	p.Gly525fs
J	1175089	CAA	C	frameshift_variant	HIGH	CAGL0J11968g	c.2172_2173delAA	p.Arg725fs
J	1175093	ACCTG	A	frameshift_variant	HIGH	CAGL0J11968g	c.2176_2179delCCTG	p.Pro726fs
J	1175456	T	TGACCCTCAACCAAGTCCAAGACCTGACCCTCAACCAAGTCCAAGACCGGACCCTCAACCAAGTCCAAGACCG	conservative_inframe_insertion	MODERATE	CAGL0J11968g	c.2586_2587insGACCCTCAACCAAGTCCAAGACCGGACCCTCAACCAAGTCCAAGACCTGACCCTCAACCAAGTCCAAGACCG	p.Asp839_Pro862dup
J	1174526	AAGTTCGATGCCTAGCTCGGTGATCAAGCCATCGACAGTTTCGAACCACTCG	A	disruptive_inframe_deletion	MODERATE	CAGL0J11968g	c.1617_1667delGCCTAGCTCGGTGATCAAGCCATCGACAGTTTCGAACCACTCGAGTTCGAT	p.Met539_Ser555del
J	1175030	G	GAGTCCAAGTCCAAGTCCAAGTCCAAGTCCAAGTCCAAGTCCAAGTCCAAGTCCAAGTCCA	disruptive_inframe_insertion	MODERATE	CAGL0J11968g	c.2115_2174dupTCCAAGTCCAAGTCCAAGTCCAAGTCCAAGTCCAAGTCCAAGTCCAAGTCCAAGTCCAAG	p.Ser705_Pro724dup
J	1173337	T	A	missense_variant	MODERATE	CAGL0J11968g	c.419T>A	p.Phe140Tyr
J	1173645	A	G	missense_variant	MODERATE	CAGL0J11968g	c.727A>G	p.Ile243Val
J	1174938	T	G	missense_variant	MODERATE	CAGL0J11968g	c.2020T>G	p.Ser674Ala
J	1175087	T	A	missense_variant	MODERATE	CAGL0J11968g	c.2169T>A	p.Ser723Arg
K	5718	T	G	missense_variant	MODERATE	CAGL0K00110g	c.113A>C	p.Asn38Thr
K	15486	A	ATCCTCCG	frameshift_variant	HIGH	CAGL0K00170g	c.1349_1350insCTCCGTC	p.Lys452fs
K	15130	CCAAAACCTGAAGAT	C	frameshift_variant	HIGH	CAGL0K00170g	c.993_1006delAAAACCTGAAGATC	p.Pro333fs
K	14766	T	A	stop_gained	HIGH	CAGL0K00170g	c.627T>A	p.Tyr209*
K	15881	ATAACCCATCTTCAGT	A	disruptive_inframe_deletion	MODERATE	CAGL0K00170g	c.1755_1769delAGTTAACCCATCTTC	p.Val586_Ser590del
K	16220	ATAACCCATCTTCAGT	A	disruptive_inframe_deletion	MODERATE	CAGL0K00170g	c.2094_2108delAGTTAACCCATCTTC	p.Val699_Ser703del
K	14767	T	A	missense_variant	MODERATE	CAGL0K00170g	c.628T>A	p.Tyr210Asn
K	23836	A	G	missense_variant	MODERATE	CAGL0K00231g	c.769T>C	p.Tyr257His
K	37727	A	G	missense_variant	MODERATE	CAGL0K00341g	c.227T>C	p.Ile76Thr
K	41379	AT	A	frameshift_variant	HIGH	CAGL0K00363g	c.585delA	p.Lys195fs
K	41828	A	G	missense_variant	MODERATE	CAGL0K00363g	c.137T>C	p.Leu46Pro
K	44118	C	A	missense_variant	MODERATE	CAGL0K00407g	c.245C>A	p.Ser82Tyr
K	49401	T	G	missense_variant	MODERATE	CAGL0K00473g	c.438T>G	p.Asn146Lys
K	53802	A	C	missense_variant	MODERATE	CAGL0K00495g	c.341A>C	p.Asp114Ala
K	73291	A	T	missense_variant	MODERATE	CAGL0K00649g	c.242T>A	p.Phe81Tyr
K	74728	C	A	intron_variant	MODIFIER	CAGL0K00671g	c.11-138C>A
K	104168	A	T	missense_variant	MODERATE	CAGL0K01023g	c.683A>T	p.Asn228Ile
K	105788	A	C	missense_variant	MODERATE	CAGL0K01045g	c.796A>C	p.Ile266Leu
K	108011	T	C	missense_variant	MODERATE	CAGL0K01067g	c.86A>G	p.His29Arg
K	111620	G	C	missense_variant	MODERATE	CAGL0K01155g	c.189C>G	p.Asp63Glu
K	112647	G	A	missense_variant	MODERATE	CAGL0K01177g	c.73G>A	p.Gly25Ser
K	118533	G	T	missense_variant	MODERATE	CAGL0K01287g	c.284C>A	p.Thr95Lys
K	119623	G	A	missense_variant	MODERATE	CAGL0K01309g	c.710C>T	p.Ser237Leu
K	122335	A	T	missense_variant	MODERATE	CAGL0K01353g	c.369A>T	p.Glu123Asp
K	123991	T	A	missense_variant	MODERATE	CAGL0K01397g	c.557A>T	p.Asp186Val
K	123865	T	G	missense_variant	MODERATE	CAGL0K01397g	c.683A>C	p.Glu228Ala
K	124074	T	A	missense_variant	MODERATE	CAGL0K01397g	c.474A>T	p.Lys158Asn
K	134229	C	G	missense_variant	MODERATE	CAGL0K01507g	c.262G>C	p.Asp88His
K	133982	C	A	missense_variant	MODERATE	CAGL0K01507g	c.509G>T	p.Gly170Val
K	140526	G	A	missense_variant	MODERATE	CAGL0K01573g	c.718G>A	p.Val240Ile
K	144939	T	A	missense_variant	MODERATE	CAGL0K01617g	c.694A>T	p.Thr232Ser
K	148761	C	T	missense_variant	MODERATE	CAGL0K01661g	c.469G>A	p.Val157Met
K	154789	G	T	missense_variant	MODERATE	CAGL0K01727g	c.109C>A	p.Leu37Met
K	165121	C	G	missense_variant	MODERATE	CAGL0K01837g	c.586G>C	p.Glu196Gln
K	168062	A	G	missense_variant	MODERATE	CAGL0K01881g	c.124A>G	p.Ser42Gly
K	193771	C	T	missense_variant	MODERATE	CAGL0K02167g	c.2015G>A	p.Gly672Glu
K	198786	A	G	missense_variant	MODERATE	CAGL0K02211g	c.62T>C	p.Leu21Ser
K	202488	G	A	missense_variant	MODERATE	CAGL0K02255g	c.529C>T	p.Pro177Ser
K	205059	G	A	missense_variant	MODERATE	CAGL0K02277g	c.1300G>A	p.Glu434Lys
K	204453	G	A	missense_variant	MODERATE	CAGL0K02277g	c.694G>A	p.Asp232Asn
K	209054	G	A	missense_variant	MODERATE	CAGL0K02321g	c.973G>A	p.Val325Met
K	246845	A	T	missense_variant	MODERATE	CAGL0K02717g	c.935A>T	p.Lys312Met
K	250331	G	A	missense_variant	MODERATE	CAGL0K02761g	c.439G>A	p.Glu147Lys
K	278622	TGG	T	frameshift_variant	HIGH	CAGL0K03003g	c.1039_1040delGG	p.Gly347fs
K	284367	A	G	missense_variant	MODERATE	CAGL0K03047g	c.284A>G	p.Gln95Arg
K	309825	C	T	missense_variant	MODERATE	CAGL0K03377g	c.470G>A	p.Ser157Asn
K	316296	C	A	missense_variant	MODERATE	CAGL0K03421g	c.91G>T	p.Asp31Tyr
K	315267	T	C	missense_variant	MODERATE	CAGL0K03421g	c.1120A>G	p.Ile374Val
K	321020	T	A	missense_variant	MODERATE	CAGL0K03465g	c.991T>A	p.Phe331Ile
K	325839	C	T	missense_variant	MODERATE	CAGL0K03487g	c.2981C>T	p.Ser994Phe
K	323514	T	C	missense_variant	MODERATE	CAGL0K03487g	c.656T>C	p.Val219Ala
K	336742	A	G	missense_variant	MODERATE	CAGL0K03641g	c.70A>G	p.Asn24Asp
K	352056	G	A	missense_variant	MODERATE	CAGL0K03795g	c.1679G>A	p.Arg560Lys
K	373408	C	A	missense_variant	MODERATE	CAGL0K04037g	c.34C>A	p.Gln12Lys
K	413100	C	T	missense_variant	MODERATE	CAGL0K04367g	c.68C>T	p.Ser23Phe
K	446900	G	T	missense_variant	MODERATE	CAGL0K04653g	c.1587C>A	p.Asn529Lys
K	460153	CA	C	frameshift_variant	HIGH	CAGL0K04697g	c.968delA	p.Lys323fs
K	467793	G	C	missense_variant	MODERATE	CAGL0K04807g	c.1716C>G	p.Asn572Lys
K	473223	G	C	missense_variant	MODERATE	CAGL0K04873g	c.674C>G	p.Thr225Ser
K	491660	C	T	missense_variant	MODERATE	CAGL0K05049g	c.1654C>T	p.Pro552Ser
K	507268	A	G	missense_variant	MODERATE	CAGL0K05225g	c.1447T>C	p.Tyr483His
K	508435	G	T	missense_variant	MODERATE	CAGL0K05225g	c.280C>A	p.Gln94Lys
K	520841	A	G	missense_variant	MODERATE	CAGL0K05313g	c.464T>C	p.Met155Thr
K	533797	A	C	missense_variant	MODERATE	CAGL0K05423g	c.1207A>C	p.Lys403Gln
K	535325	C	T	missense_variant	MODERATE	CAGL0K05445g	c.646C>T	p.Pro216Ser
K	549808	T	C	missense_variant	MODERATE	CAGL0K05621g	c.542A>G	p.Tyr181Cys
K	558542	G	A	missense_variant	MODERATE	CAGL0K05709g	c.1502C>T	p.Ser501Leu
K	574434	G	C	missense_variant	MODERATE	CAGL0K05841g	c.1291G>C	p.Val431Leu
K	587215	C	G	missense_variant	MODERATE	CAGL0K06017g	c.367G>C	p.Val123Leu
K	590922	A	G	missense_variant	MODERATE	CAGL0K06039g	c.1292A>G	p.Asp431Gly
K	590990	A	G	missense_variant	MODERATE	CAGL0K06039g	c.1360A>G	p.Ile454Val
K	594318	T	C	missense_variant	MODERATE	CAGL0K06083g	c.32A>G	p.Asp11Gly
K	594319	C	T	missense_variant	MODERATE	CAGL0K06083g	c.31G>A	p.Asp11Asn
K	598210	C	T	missense_variant	MODERATE	CAGL0K06127g	c.601C>T	p.Pro201Ser
K	606565	AACG	A	disruptive_inframe_deletion	MODERATE	CAGL0K06237g	c.1160_1162delCGA	p.Thr387del
K	612469	G	A	missense_variant	MODERATE	CAGL0K06303g	c.1036G>A	p.Val346Ile
K	612945	G	C	missense_variant	MODERATE	CAGL0K06303g	c.1512G>C	p.Glu504Asp
K	613567	A	T	missense_variant	MODERATE	CAGL0K06303g	c.2134A>T	p.Ile712Leu
K	615107	A	G	missense_variant	MODERATE	CAGL0K06303g	c.3674A>G	p.Asn1225Ser
K	624159	G	T	missense_variant	MODERATE	CAGL0K06347g	c.946C>A	p.Pro316Thr
K	626421	A	G	missense_variant	MODERATE	CAGL0K06369g	c.887A>G	p.Asn296Ser
K	632149	C	T	missense_variant	MODERATE	CAGL0K06435g	c.1769C>T	p.Ala590Val
K	631914	A	C	missense_variant	MODERATE	CAGL0K06435g	c.1534A>C	p.Asn512His
K	650027	T	C	missense_variant	MODERATE	CAGL0K06655g	c.1117T>C	p.Tyr373His
K	655993	T	A	missense_variant	MODERATE	CAGL0K06721g	c.377T>A	p.Ile126Asn
K	659460	A	C	missense_variant	MODERATE	CAGL0K06765g	c.153A>C	p.Gln51His
K	659668	A	G	missense_variant	MODERATE	CAGL0K06765g	c.361A>G	p.Thr121Ala
K	668292	A	G	missense_variant	MODERATE	CAGL0K06853g	c.1574T>C	p.Ile525Thr
K	671400	A	G	missense_variant	MODERATE	CAGL0K06875g	c.545T>C	p.Ile182Thr
K	680387	C	T	missense_variant	MODERATE	CAGL0K06963g	c.775G>A	p.Asp259Asn
K	690818	T	C	missense_variant	MODERATE	CAGL0K07029g	c.2134A>G	p.Thr712Ala
K	693762	G	A	missense_variant	MODERATE	CAGL0K07051g	c.520G>A	p.Gly174Arg
K	693347	A	T	missense_variant	MODERATE	CAGL0K07051g	c.105A>T	p.Lys35Asn
K	699878	T	C	missense_variant	MODERATE	CAGL0K07095g	c.1022T>C	p.Ile341Thr
K	701224	C	T	missense_variant	MODERATE	CAGL0K07117g	c.1090G>A	p.Val364Ile
K	738744	G	A	missense_variant	MODERATE	CAGL0K07458g	c.536C>T	p.Ser179Phe
K	738526	T	A	missense_variant	MODERATE	CAGL0K07458g	c.754A>T	p.Thr252Ser
K	742625	T	TC	frameshift_variant	HIGH	CAGL0K07502g	c.288dupC	p.Thr98fs
K	742437	CCCCCCAACCCCAT	C	frameshift_variant	HIGH	CAGL0K07502g	c.90_102delCCCCCAACCCCAT	p.Gln32fs
K	743465	G	T	missense_variant	MODERATE	CAGL0K07524g	c.310G>T	p.Ala104Ser
K	752425	C	A	missense_variant	MODERATE	CAGL0K07590g	c.3245C>A	p.Ser1082Tyr
K	752484	G	A	missense_variant	MODERATE	CAGL0K07590g	c.3304G>A	p.Glu1102Lys
K	763552	A	G	missense_variant	MODERATE	CAGL0K07656g	c.1336A>G	p.Arg446Gly
K	776262	C	G	missense_variant	MODERATE	CAGL0K07788g	c.2215G>C	p.Glu739Gln
K	777027	C	T	missense_variant	MODERATE	CAGL0K07788g	c.1450G>A	p.Glu484Lys
K	777452	A	G	missense_variant	MODERATE	CAGL0K07788g	c.1025T>C	p.Leu342Ser
K	787390	G	A	missense_variant	MODERATE	CAGL0K07920g	c.953C>T	p.Ala318Val
K	795923	G	C	missense_variant	MODERATE	CAGL0K08008g	c.1330G>C	p.Glu444Gln
K	799005	G	A	missense_variant	MODERATE	CAGL0K08030g	c.758C>T	p.Ser253Leu
K	804327	T	C	missense_variant	MODERATE	CAGL0K08096g	c.1603A>G	p.Met535Val
K	805452	T	G	missense_variant	MODERATE	CAGL0K08096g	c.478A>C	p.Asn160His
K	805803	A	G	missense_variant	MODERATE	CAGL0K08096g	c.127T>C	p.Ser43Pro
K	807449	T	C	missense_variant	MODERATE	CAGL0K08118g	c.946T>C	p.Ser316Pro
K	807750	C	T	missense_variant	MODERATE	CAGL0K08118g	c.1247C>T	p.Ser416Leu
K	808788	G	A	missense_variant	MODERATE	CAGL0K08118g	c.2285G>A	p.Ser762Asn
K	808808	G	A	missense_variant	MODERATE	CAGL0K08118g	c.2305G>A	p.Val769Ile
K	812460	G	T	missense_variant	MODERATE	CAGL0K08162g	c.590C>A	p.Ala197Glu
K	812586	C	T	missense_variant	MODERATE	CAGL0K08162g	c.464G>A	p.Cys155Tyr
K	813928	G	C	missense_variant	MODERATE	CAGL0K08184g	c.114G>C	p.Lys38Asn
K	814799	G	A	missense_variant	MODERATE	CAGL0K08184g	c.985G>A	p.Ala329Thr
K	816115	T	A	missense_variant	MODERATE	CAGL0K08206g	c.712T>A	p.Ser238Thr
K	818742	T	A	missense_variant	MODERATE	CAGL0K08206g	c.3339T>A	p.Phe1113Leu
K	817828	G	C	missense_variant	MODERATE	CAGL0K08206g	c.2425G>C	p.Val809Leu
K	831648	G	A	missense_variant	MODERATE	CAGL0K08294g	c.5926C>T	p.Pro1976Ser
K	827422	T	A	missense_variant	MODERATE	CAGL0K08294g	c.10152A>T	p.Gln3384His
K	828614	G	A	missense_variant	MODERATE	CAGL0K08294g	c.8960C>T	p.Ser2987Phe
K	829254	C	T	missense_variant	MODERATE	CAGL0K08294g	c.8320G>A	p.Asp2774Asn
K	831998	C	T	missense_variant	MODERATE	CAGL0K08294g	c.5576G>A	p.Ser1859Asn
K	832089	C	T	missense_variant	MODERATE	CAGL0K08294g	c.5485G>A	p.Ala1829Thr
K	833343	T	C	missense_variant	MODERATE	CAGL0K08294g	c.4231A>G	p.Ile1411Val
K	833952	G	C	missense_variant	MODERATE	CAGL0K08294g	c.3622C>G	p.Leu1208Val
K	834274	T	C	missense_variant	MODERATE	CAGL0K08294g	c.3300A>G	p.Ile1100Met
K	834483	A	G	missense_variant	MODERATE	CAGL0K08294g	c.3091T>C	p.Ser1031Pro
K	836004	G	T	missense_variant	MODERATE	CAGL0K08294g	c.1570C>A	p.His524Asn
K	836748	C	T	missense_variant	MODERATE	CAGL0K08294g	c.826G>A	p.Glu276Lys
K	837178	T	C	missense_variant	MODERATE	CAGL0K08294g	c.396A>G	p.Ile132Met
K	839546	A	C	missense_variant	MODERATE	CAGL0K08316g	c.325A>C	p.Lys109Gln
K	839976	A	G	missense_variant	MODERATE	CAGL0K08316g	c.755A>G	p.Glu252Gly
K	840107	G	A	missense_variant	MODERATE	CAGL0K08316g	c.886G>A	p.Asp296Asn
K	845819	C	T	intron_variant	MODIFIER	CAGL0K08382g	c.24+261C>T
K	845973	A	T	intron_variant	MODIFIER	CAGL0K08382g	c.25-167A>T
K	846010	A	G	intron_variant	MODIFIER	CAGL0K08382g	c.25-130A>G
K	848018	T	C	missense_variant	MODERATE	CAGL0K08404g	c.1318A>G	p.Lys440Glu
K	849290	G	A	missense_variant	MODERATE	CAGL0K08404g	c.46C>T	p.His16Tyr
K	853443	G	T	missense_variant	MODERATE	CAGL0K08492g	c.1137G>T	p.Glu379Asp
K	854677	G	T	missense_variant	MODERATE	CAGL0K08514g	c.3936C>A	p.Asn1312Lys
K	855755	A	G	missense_variant	MODERATE	CAGL0K08514g	c.2858T>C	p.Val953Ala
K	858206	T	C	missense_variant	MODERATE	CAGL0K08514g	c.407A>G	p.Gln136Arg
K	867712	C	T	missense_variant	MODERATE	CAGL0K08602g	c.652G>A	p.Glu218Lys
K	873077	G	A	missense_variant	MODERATE	CAGL0K08646g	c.56G>A	p.Arg19His
K	886269	C	G	missense_variant	MODERATE	CAGL0K08822g	c.1271C>G	p.Ala424Gly
K	888180	T	G	missense_variant	MODERATE	CAGL0K08844g	c.769T>G	p.Phe257Val
K	894584	G	A	missense_variant	MODERATE	CAGL0K08932g	c.526C>T	p.Pro176Ser
K	895028	C	T	missense_variant	MODERATE	CAGL0K08932g	c.82G>A	p.Asp28Asn
K	896671	A	G	missense_variant	MODERATE	CAGL0K08976g	c.283A>G	p.Asn95Asp
K	898676	A	G	missense_variant	MODERATE	CAGL0K08976g	c.2288A>G	p.Asn763Ser
K	897197	G	A	missense_variant	MODERATE	CAGL0K08976g	c.809G>A	p.Gly270Glu
K	900221	G	T	missense_variant	MODERATE	CAGL0K09020g	c.237C>A	p.Ser79Arg
K	905069	G	T	missense_variant	MODERATE	CAGL0K09108g	c.262G>T	p.Ala88Ser
K	910732	C	G	missense_variant	MODERATE	CAGL0K09152g	c.448C>G	p.Leu150Val
K	949816	AGAATAAGAATAGACCAAGACTGGTAGT	A	disruptive_inframe_deletion	MODERATE	CAGL0K09680g	c.432_458delTAAGAATAGACCAAGACTGGTAGTGAA	p.Asn144_Val152del
K	959354	A	G	missense_variant	MODERATE	CAGL0K09812g	c.233A>G	p.Glu78Gly
K	972370	T	G	missense_variant	MODERATE	CAGL0K09944g	c.1690A>C	p.Asn564His
K	977870	G	A	missense_variant	MODERATE	CAGL0K09988g	c.25G>A	p.Asp9Asn
K	978191	C	T	missense_variant	MODERATE	CAGL0K09988g	c.346C>T	p.Pro116Ser
K	978905	C	T	missense_variant	MODERATE	CAGL0K10010g	c.934G>A	p.Glu312Lys
K	997604	C	T	missense_variant	MODERATE	CAGL0K10230g	c.40G>A	p.Val14Ile
K	997048	C	T	missense_variant	MODERATE	CAGL0K10230g	c.596G>A	p.Gly199Asp
K	1018494	G	C	missense_variant	MODERATE	CAGL0K10406g	c.466G>C	p.Val156Leu
K	1031301	A	G	missense_variant	MODERATE	CAGL0K10604g	c.95T>C	p.Val32Ala
K	1049362	T	C	intron_variant	MODIFIER	CAGL0K10780g	c.23-560T>C
K	1053139	A	G	missense_variant	MODERATE	CAGL0K10824g	c.1663T>C	p.Ser555Pro
K	1082983	G	A	missense_variant	MODERATE	CAGL0K11110g	c.1999C>T	p.Leu667Phe
K	1085729	T	C	missense_variant	MODERATE	CAGL0K11132g	c.1021A>G	p.Ser341Gly
K	1093151	C	A	missense_variant	MODERATE	CAGL0K11253g	c.60C>A	p.Asn20Lys
K	1102749	G	T	missense_variant	MODERATE	CAGL0K11374g	c.1022G>T	p.Gly341Val
K	1106664	G	A	stop_gained	HIGH	CAGL0K11396g	c.1444C>T	p.Gln482*
K	1107657	C	G	missense_variant	MODERATE	CAGL0K11396g	c.451G>C	p.Glu151Gln
K	1121106	GCCGCCCATTCCGCCCATGCCGGGCATT	G	disruptive_inframe_deletion	MODERATE	CAGL0K11572g	c.489_515delAATGCCCGGCATGGGCGGAATGGGCGG	p.Met164_Gly172del
K	1121966	C	G	missense_variant	MODERATE	CAGL0K11594g	c.94C>G	p.Arg32Gly
K	1140534	C	T	missense_variant	MODERATE	CAGL0K11814g	c.1043G>A	p.Arg348Lys
K	1147332	G	A	missense_variant	MODERATE	CAGL0K11880g	c.448G>A	p.Val150Ile
K	1193419	T	C	missense_variant	MODERATE	CAGL0K12188g	c.1403T>C	p.Met468Thr
K	1197515	C	T	missense_variant	MODERATE	CAGL0K12254g	c.698G>A	p.Arg233Lys
K	1201995	T	G	missense_variant	MODERATE	CAGL0K12320g	c.78T>G	p.Ser26Arg
K	1209633	G	A	missense_variant	MODERATE	CAGL0K12386g	c.1810G>A	p.Asp604Asn
K	1214363	C	T	missense_variant	MODERATE	CAGL0K12430g	c.1088G>A	p.Ser363Asn
K	1214549	T	A	missense_variant	MODERATE	CAGL0K12430g	c.902A>T	p.Tyr301Phe
K	1215447	C	G	missense_variant	MODERATE	CAGL0K12430g	c.4G>C	p.Glu2Gln
K	1224899	C	T	missense_variant	MODERATE	CAGL0K12540g	c.436G>A	p.Asp146Asn
K	1237901	C	CG	frameshift_variant	HIGH	CAGL0K12562g	c.2208dupG	p.Thr737fs
K	1239246	G	A	missense_variant	MODERATE	CAGL0K12562g	c.3552G>A	p.Met1184Ile
K	1238875	C	T	missense_variant	MODERATE	CAGL0K12562g	c.3181C>T	p.Pro1061Ser
K	1240097	T	C	missense_variant	MODERATE	CAGL0K12562g	c.4403T>C	p.Leu1468Ser
K	1258536	C	T	intron_variant	MODIFIER	CAGL0K12694g	c.10+76C>T
K	1278079	A	T	missense_variant	MODERATE	CAGL0K12914g	c.93A>T	p.Arg31Ser
K	1280331	C	T	missense_variant	MODERATE	CAGL0K12936g	c.697G>A	p.Glu233Lys
K	1280601	C	T	missense_variant	MODERATE	CAGL0K12936g	c.427G>A	p.Asp143Asn
K	1284376	G	A	missense_variant	MODERATE	CAGL0K12980g	c.1759C>T	p.His587Tyr
K	1285717	C	T	missense_variant	MODERATE	CAGL0K12980g	c.418G>A	p.Gly140Arg
K	1293649	T	A	missense_variant	MODERATE	CAGL0K13002g	c.1967T>A	p.Met656Lys
K	1292104	A	G	missense_variant	MODERATE	CAGL0K13002g	c.422A>G	p.Asn141Ser
K	1292694	G	A	missense_variant	MODERATE	CAGL0K13002g	c.1012G>A	p.Val338Ile
K	1292976	G	A	missense_variant	MODERATE	CAGL0K13002g	c.1294G>A	p.Glu432Lys
K	1298541	T	C	missense_variant	MODERATE	CAGL0K13024g	c.767T>C	p.Ile256Thr
K	1297880	A	G	missense_variant	MODERATE	CAGL0K13024g	c.106A>G	p.Thr36Ala
K	1297940	T	A	missense_variant	MODERATE	CAGL0K13024g	c.166T>A	p.Leu56Met
K	1298196	G	A	missense_variant	MODERATE	CAGL0K13024g	c.422G>A	p.Ser141Asn
K	1299018	T	C	missense_variant	MODERATE	CAGL0K13024g	c.1244T>C	p.Met415Thr
K	1299019	G	A	missense_variant	MODERATE	CAGL0K13024g	c.1245G>A	p.Met415Ile
K	1299020	G	A	missense_variant	MODERATE	CAGL0K13024g	c.1246G>A	p.Asp416Asn
K	1299035	C	T	missense_variant	MODERATE	CAGL0K13024g	c.1261C>T	p.Pro421Ser
K	1300682	G	A	missense_variant	MODERATE	CAGL0K13024g	c.2908G>A	p.Val970Ile
L	5456	G	A	missense_variant	MODERATE	CAGL0L00157g	c.476C>T	p.Ala159Val
L	1661	G	A	missense_variant	MODERATE	CAGL0L00157g	c.4271C>T	p.Ala1424Val
L	1703	G	A	missense_variant	MODERATE	CAGL0L00157g	c.4229C>T	p.Pro1410Leu
L	1715	G	C	missense_variant	MODERATE	CAGL0L00157g	c.4217C>G	p.Ala1406Gly
L	1785	T	C	missense_variant	MODERATE	CAGL0L00157g	c.4147A>G	p.Thr1383Ala
L	1556	G	T	missense_variant	MODERATE	CAGL0L00157g	c.4376C>A	p.Thr1459Asn
L	1730	T	A	missense_variant	MODERATE	CAGL0L00157g	c.4202A>T	p.Tyr1401Phe
L	981	T	C	missense_variant	MODERATE	CAGL0L00157g	c.4951A>G	p.Ser1651Gly
L	5103	G	A	missense_variant	MODERATE	CAGL0L00157g	c.829C>T	p.Pro277Ser
L	5123	C	T	missense_variant	MODERATE	CAGL0L00157g	c.809G>A	p.Gly270Asp
L	19688	TCGAACC	T	conservative_inframe_deletion	MODERATE	CAGL0L00227g	c.7843_7848delGGTTCG	p.Gly2615_Ser2616del
L	26078	CAGATCCACCTTCAGAACCGGA	C	conservative_inframe_deletion	MODERATE	CAGL0L00227g	c.1438_1458delTCCGGTTCTGAAGGTGGATCT	p.Ser480_Ser486del
L	20855	AGCC	A	conservative_inframe_deletion	MODERATE	CAGL0L00227g	c.6679_6681delGGC	p.Gly2227del
L	24025	C	CCTT	conservative_inframe_insertion	MODERATE	CAGL0L00227g	c.3511_3512insAAG	p.Ser1170_Gly1171insGlu
L	19667	A	AGCCTGAACCAGT	conservative_inframe_insertion	MODERATE	CAGL0L00227g	c.7869_7870insACTGGTTCAGGC	p.Gly2623_Ser2624insThrGlySerGly
L	23318	C	CAGAACCTGATCCACCAGAGCCAGAGCCACCTGGGTT	conservative_inframe_insertion	MODERATE	CAGL0L00227g	c.4218_4219insAACCCAGGTGGCTCTGGCTCTGGTGGATCAGGTTCT	p.Ser1406_Gly1407insAsnProGlyGlySerGlySerGlyGlySerGlySer
L	23332	C	CCTT	conservative_inframe_insertion	MODERATE	CAGL0L00227g	c.4204_4205insAAG	p.Ser1401_Gly1402insGlu
L	19640	T	TAGAGCTTGATCCAGAAATTGAACCAGA	conservative_inframe_insertion	MODERATE	CAGL0L00227g	c.7896_7897insTCTGGTTCAATTTCTGGATCAAGCTCT	p.Ser2632_Asn2633insSerGlySerIleSerGlySerSerSer
L	21496	C	CCTT	conservative_inframe_insertion	MODERATE	CAGL0L00227g	c.6040_6041insAAG	p.Ser2013_Gly2014insGlu
L	19710	ACCAGAG	A	disruptive_inframe_deletion	MODERATE	CAGL0L00227g	c.7821_7826delCTCTGG	p.Ser2608_Gly2609del
L	20865	GCCA	G	disruptive_inframe_deletion	MODERATE	CAGL0L00227g	c.6669_6671delTGG	p.Gly2224del
L	20874	GCCGGAACCA	G	disruptive_inframe_deletion	MODERATE	CAGL0L00227g	c.6654_6662delTGGTTCCGG	p.Gly2219_Gly2221del
L	20892	AGAG	A	disruptive_inframe_deletion	MODERATE	CAGL0L00227g	c.6642_6644delCTC	p.Ser2215del
L	22857	GCCACCTGGGTTGGAACCAGATCCACCTTCAGAGCCGGAACCAGAT	G	disruptive_inframe_deletion	MODERATE	CAGL0L00227g	c.4635_4679delATCTGGTTCCGGCTCTGAAGGTGGATCTGGTTCCAACCCAGGTGG	p.Ser1546_Gly1560del
L	23418	A	AGAGCCG	disruptive_inframe_insertion	MODERATE	CAGL0L00227g	c.4118_4119insCGGCTC	p.Ser1373_Glu1374insGlySer
L	23334	A	AGAGCCG	disruptive_inframe_insertion	MODERATE	CAGL0L00227g	c.4202_4203insCGGCTC	p.Ser1401_Gly1402insGlySer
L	23706	G	GGAACCAGATCCACCTTCAGAACCA	disruptive_inframe_insertion	MODERATE	CAGL0L00227g	c.3830_3831insTGGTTCTGAAGGTGGATCTGGTTC	p.Ser1277_Gly1278insGlySerGluGlyGlySerGlySer
L	25413	G	GGAACCAGATCCACCTTCAGAACCAGAGCCAGATCCACCA	disruptive_inframe_insertion	MODERATE	CAGL0L00227g	c.2123_2124insTGGTGGATCTGGCTCTGGTTCTGAAGGTGGATCTGGTTC	p.Ser708_Asn709insGlyGlySerGlySerGlySerGluGlyGlySerGlySer
L	19644	G	GCTACCTGGGTTGGAA	disruptive_inframe_insertion	MODERATE	CAGL0L00227g	c.7892_7893insTTCCAACCCAGGTAG	p.Gly2631_Ser2632insSerAsnProGlySer
L	23565	A	ACCACCAGAG	disruptive_inframe_insertion	MODERATE	CAGL0L00227g	c.3971_3972insCTCTGGTGG	p.Gly1324_Ser1325insSerGlyGly
L	18493	A	G	missense_variant	MODERATE	CAGL0L00227g	c.9044T>C	p.Val3015Ala
L	18674	T	A	missense_variant	MODERATE	CAGL0L00227g	c.8863A>T	p.Thr2955Ser
L	19678	C	G	missense_variant	MODERATE	CAGL0L00227g	c.7859G>C	p.Ser2620Thr
L	20897	C	T	missense_variant	MODERATE	CAGL0L00227g	c.6640G>A	p.Gly2214Ser
L	18407	C	T	missense_variant	MODERATE	CAGL0L00227g	c.9130G>A	p.Ala3044Thr
L	37265	T	C	missense_variant	MODERATE	CAGL0L00319g	c.514A>G	p.Ile172Val
L	40577	G	C	missense_variant	MODERATE	CAGL0L00363g	c.293C>G	p.Ser98Cys
L	48201	G	A	missense_variant	MODERATE	CAGL0L00429g	c.1897C>T	p.Leu633Phe
L	59018	A	C	missense_variant	MODERATE	CAGL0L00517g	c.2010T>G	p.Asp670Glu
L	79998	A	G	missense_variant	MODERATE	CAGL0L00627g	c.2201A>G	p.Glu734Gly
L	83000	C	A	missense_variant	MODERATE	CAGL0L00649g	c.51G>T	p.Glu17Asp
L	116473	G	A	missense_variant	MODERATE	CAGL0L01001g	c.1823C>T	p.Ser608Leu
L	117942	T	A	missense_variant	MODERATE	CAGL0L01001g	c.354A>T	p.Glu118Asp
L	120146	C	T	missense_variant	MODERATE	CAGL0L01045g	c.197G>A	p.Arg66Lys
L	122825	G	A	missense_variant	MODERATE	CAGL0L01067g	c.110G>A	p.Ser37Asn
L	125929	G	T	missense_variant	MODERATE	CAGL0L01089g	c.4427C>A	p.Ser1476Tyr
L	126668	A	G	missense_variant	MODERATE	CAGL0L01089g	c.3688T>C	p.Phe1230Leu
L	128816	C	T	missense_variant	MODERATE	CAGL0L01089g	c.1540G>A	p.Ala514Thr
L	155316	G	T	missense_variant	MODERATE	CAGL0L01397g	c.602G>T	p.Arg201Met
L	171537	T	A	missense_variant	MODERATE	CAGL0L01529g	c.622A>T	p.Asn208Tyr
L	179890	T	C	missense_variant	MODERATE	CAGL0L01639g	c.1787T>C	p.Leu596Ser
L	181422	G	A	missense_variant	MODERATE	CAGL0L01639g	c.3319G>A	p.Glu1107Lys
L	263682	C	G	missense_variant	MODERATE	CAGL0L02277g	c.1374G>C	p.Lys458Asn
L	280106	A	T	missense_variant	MODERATE	CAGL0L02453g	c.419T>A	p.Val140Asp
L	280146	C	T	missense_variant	MODERATE	CAGL0L02453g	c.379G>A	p.Glu127Lys
L	280147	C	A	missense_variant	MODERATE	CAGL0L02453g	c.378G>T	p.Leu126Phe
L	279360	T	G	missense_variant	MODERATE	CAGL0L02453g	c.1165A>C	p.Asn389His
L	292231	G	C	missense_variant	MODERATE	CAGL0L02475g	c.515C>G	p.Ser172Cys
L	298697	C	T	missense_variant	MODERATE	CAGL0L02519g	c.448G>A	p.Gly150Arg
L	303704	A	G	missense_variant	MODERATE	CAGL0L02585g	c.2143T>C	p.Ser715Pro
L	317494	G	T	missense_variant	MODERATE	CAGL0L02673g	c.230C>A	p.Ala77Asp
L	348804	G	T	missense_variant	MODERATE	CAGL0L02981g	c.703C>A	p.Gln235Lys
L	352641	T	G	missense_variant	MODERATE	CAGL0L03047g	c.610T>G	p.Cys204Gly
L	354899	C	A	missense_variant	MODERATE	CAGL0L03069g	c.987G>T	p.Leu329Phe
L	356318	C	T	missense_variant	MODERATE	CAGL0L03091g	c.2269G>A	p.Glu757Lys
L	361336	T	G	missense_variant	MODERATE	CAGL0L03135g	c.4619A>C	p.Lys1540Thr
L	381436	A	G	missense_variant	MODERATE	CAGL0L03311g	c.73T>C	p.Tyr25His
L	381446	C	G	missense_variant	MODERATE	CAGL0L03311g	c.63G>C	p.Lys21Asn
L	389273	G	T	missense_variant	MODERATE	CAGL0L03388g	c.497G>T	p.Cys166Phe
L	394760	T	C	missense_variant	MODERATE	CAGL0L03454g	c.2107A>G	p.Asn703Asp
L	399503	C	A	missense_variant	MODERATE	CAGL0L03476g	c.2165C>A	p.Pro722His
L	406356	C	A	missense_variant	MODERATE	CAGL0L03520g	c.1088G>T	p.Ser363Ile
L	404134	C	T	missense_variant	MODERATE	CAGL0L03520g	c.3310G>A	p.Gly1104Arg
L	411286	T	G	missense_variant	MODERATE	CAGL0L03586g	c.2178A>C	p.Gln726His
L	415402	C	G	missense_variant	MODERATE	CAGL0L03608g	c.1442G>C	p.Gly481Ala
L	421876	C	T	missense_variant	MODERATE	CAGL0L03652g	c.422G>A	p.Arg141Lys
L	421943	G	C	missense_variant	MODERATE	CAGL0L03652g	c.355C>G	p.Leu119Val
L	452411	G	A	missense_variant	MODERATE	CAGL0L03916g	c.470C>T	p.Ser157Leu
L	461628	G	T	missense_variant	MODERATE	CAGL0L03938g	c.110G>T	p.Arg37Leu
L	464744	C	G	missense_variant	MODERATE	CAGL0L03960g	c.819G>C	p.Met273Ile
L	473190	C	A	missense_variant	MODERATE	CAGL0L04004g	c.1946C>A	p.Ala649Asp
L	479489	A	G	missense_variant	MODERATE	CAGL0L04092g	c.2738T>C	p.Leu913Pro
L	483241	G	A	missense_variant	MODERATE	CAGL0L04114g	c.1207C>T	p.His403Tyr
L	502749	G	A	missense_variant	MODERATE	CAGL0L04290g	c.1027C>T	p.Pro343Ser
L	503365	A	T	missense_variant	MODERATE	CAGL0L04290g	c.411T>A	p.Ser137Arg
L	505190	C	T	missense_variant	MODERATE	CAGL0L04312g	c.61G>A	p.Ala21Thr
L	506674	C	A	missense_variant	MODERATE	CAGL0L04334g	c.765C>A	p.Phe255Leu
L	510201	A	T	missense_variant	MODERATE	CAGL0L04356g	c.2410A>T	p.Ser804Cys
L	516666	G	T	missense_variant	MODERATE	CAGL0L04400g	c.57C>A	p.Asp19Glu
L	522039	G	A	missense_variant	MODERATE	CAGL0L04488g	c.1052C>T	p.Ser351Leu
L	522981	C	T	missense_variant	MODERATE	CAGL0L04488g	c.110G>A	p.Arg37Lys
L	530056	G	A	missense_variant	MODERATE	CAGL0L04576g	c.1100G>A	p.Gly367Asp
L	530258	G	T	missense_variant	MODERATE	CAGL0L04576g	c.1302G>T	p.Lys434Asn
L	536624	C	T	missense_variant	MODERATE	CAGL0L04642g	c.32G>A	p.Arg11Gln
L	539828	T	C	missense_variant	MODERATE	CAGL0L04686g	c.626T>C	p.Phe209Ser
L	554656	GC	G	frameshift_variant	HIGH	CAGL0L04836g	c.46delG	p.Ala16fs
L	558262	G	T	missense_variant	MODERATE	CAGL0L04862g	c.431C>A	p.Thr144Asn
L	559886	G	T	missense_variant	MODERATE	CAGL0L04884g	c.160C>A	p.His54Asn
L	589125	A	AACAG	frameshift_variant	HIGH	CAGL0L05280g	c.113_114insACAG	p.Lys39fs
L	590256	GTCGTCATCATCATCATCTTCTTCTTCT	G	disruptive_inframe_deletion	MODERATE	CAGL0L05302g	c.1530_1556delAGAAGAAGAAGATGATGATGATGACGA	p.Glu510_Asp518del
L	596032	A	G	missense_variant	MODERATE	CAGL0L05390g	c.364A>G	p.Lys122Glu
L	608525	G	T	missense_variant	MODERATE	CAGL0L05588g	c.644C>A	p.Thr215Lys
L	613091	C	G	missense_variant	MODERATE	CAGL0L05632g	c.614C>G	p.Pro205Arg
L	623484	C	T	missense_variant	MODERATE	CAGL0L05676g	c.1754C>T	p.Ala585Val
L	626241	T	C	missense_variant	MODERATE	CAGL0L05676g	c.4511T>C	p.Ile1504Thr
L	631792	C	A	missense_variant	MODERATE	CAGL0L05720g	c.570G>T	p.Lys190Asn
L	638484	T	C	missense_variant	MODERATE	CAGL0L05786g	c.736A>G	p.Lys246Glu
L	660279	T	C	missense_variant	MODERATE	CAGL0L05896g	c.52A>G	p.Lys18Glu
L	675015	T	C	missense_variant	MODERATE	CAGL0L06006g	c.518A>G	p.Asn173Ser
L	680998	T	A	missense_variant	MODERATE	CAGL0L06050g	c.604T>A	p.Ser202Thr
L	693890	A	G	missense_variant	MODERATE	CAGL0L06094g	c.641A>G	p.Lys214Arg
L	742506	C	T	missense_variant	MODERATE	CAGL0L06578g	c.1204G>A	p.Asp402Asn
L	765656	G	A	missense_variant	MODERATE	CAGL0L06776g	c.2077G>A	p.Asp693Asn
L	777872	CT	C	intron_variant	MODIFIER	CAGL0L06886g	c.4+149delA
L	777874	ATTAAC	A	intron_variant	MODIFIER	CAGL0L06886g	c.4+143_4+147delGTTAA
L	793987	C	T	missense_variant	MODERATE	CAGL0L07106g	c.20C>T	p.Ala7Val
L	799468	T	C	missense_variant	MODERATE	CAGL0L07172g	c.1217A>G	p.Glu406Gly
L	814334	C	T	missense_variant	MODERATE	CAGL0L07348g	c.1120G>A	p.Asp374Asn
L	819954	C	G	missense_variant	MODERATE	CAGL0L07414g	c.94G>C	p.Ala32Pro
L	823173	G	A	missense_variant	MODERATE	CAGL0L07458g	c.527C>T	p.Ser176Leu
L	841688	G	T	missense_variant	MODERATE	CAGL0L07634g	c.2114C>A	p.Thr705Lys
L	845118	C	T	missense_variant	MODERATE	CAGL0L07656g	c.98C>T	p.Pro33Leu
L	845864	G	A	missense_variant	MODERATE	CAGL0L07656g	c.844G>A	p.Gly282Ser
L	847677	C	T	missense_variant	MODERATE	CAGL0L07700g	c.71C>T	p.Ala24Val
L	873228	G	A	missense_variant	MODERATE	CAGL0L07986g	c.1024G>A	p.Glu342Lys
L	880139	G	C	non_coding_transcript_exon_variant	MODIFIER	CAGL0L08044r	n.513G>C
L	879990	C	G	non_coding_transcript_exon_variant	MODIFIER	CAGL0L08044r	n.364C>G
L	894380	G	C	missense_variant	MODERATE	CAGL0L08140g	c.183G>C	p.Met61Ile
L	898839	G	A	missense_variant	MODERATE	CAGL0L08140g	c.4642G>A	p.Ala1548Thr
L	895342	A	G	missense_variant	MODERATE	CAGL0L08140g	c.1145A>G	p.Glu382Gly
L	917964	C	T	missense_variant	MODERATE	CAGL0L08294g	c.2072C>T	p.Ser691Phe
L	923041	G	A	missense_variant	MODERATE	CAGL0L08360g	c.659C>T	p.Ser220Phe
L	944637	C	A	missense_variant	MODERATE	CAGL0L08624g	c.4580C>A	p.Thr1527Asn
L	956802	C	T	missense_variant	MODERATE	CAGL0L08756g	c.1943C>T	p.Ser648Phe
L	965418	A	G	missense_variant	MODERATE	CAGL0L08844g	c.347A>G	p.Lys116Arg
L	970337	A	C	missense_variant	MODERATE	CAGL0L08888g	c.503A>C	p.Asp168Ala
L	1004351	C	CTCTTCTTCTTCTTCT	disruptive_inframe_insertion	MODERATE	CAGL0L09251g	c.459_473dupAGAAGAAGAAGAAGA	p.Glu154_Glu158dup
L	1058162	C	T	missense_variant	MODERATE	CAGL0L09889g	c.401C>T	p.Ser134Leu
L	1086627	C	CAATTAGGGAA	frameshift_variant	HIGH	CAGL0L10092g	c.2183_2184insAATTAGGGAA	p.Thr729fs
L	1088103	C	T	missense_variant	MODERATE	CAGL0L10092g	c.3659C>T	p.Thr1220Ile
L	1086972	A	G	missense_variant	MODERATE	CAGL0L10092g	c.2528A>G	p.Asp843Gly
L	1095939	T	C	missense_variant	MODERATE	CAGL0L10164g	c.563A>G	p.Asp188Gly
L	1109244	G	A	missense_variant	MODERATE	CAGL0L10362g	c.542C>T	p.Ser181Leu
L	1109268	G	C	missense_variant	MODERATE	CAGL0L10362g	c.518C>G	p.Ser173Cys
L	1136660	A	G	missense_variant	MODERATE	CAGL0L10626g	c.449A>G	p.Asn150Ser
L	1137616	T	C	missense_variant	MODERATE	CAGL0L10626g	c.1405T>C	p.Tyr469His
L	1140519	A	G	missense_variant	MODERATE	CAGL0L10648g	c.992A>G	p.Tyr331Cys
L	1145007	TC	T	frameshift_variant	HIGH	CAGL0L10714g	c.455delC	p.Pro152fs
L	1144718	G	T	missense_variant	MODERATE	CAGL0L10714g	c.163G>T	p.Ala55Ser
L	1159592	A	C	missense_variant	MODERATE	CAGL0L10802g	c.1192T>G	p.Phe398Val
L	1162393	G	A	missense_variant	MODERATE	CAGL0L10846g	c.695C>T	p.Ser232Leu
L	1164313	G	C	missense_variant	MODERATE	CAGL0L10868g	c.168C>G	p.His56Gln
L	1165446	G	A	missense_variant	MODERATE	CAGL0L10890g	c.67G>A	p.Val23Met
L	1171279	A	T	missense_variant	MODERATE	CAGL0L10934g	c.953A>T	p.Gln318Leu
L	1219986	G	C	missense_variant	MODERATE	CAGL0L11440g	c.4454G>C	p.Ser1485Thr
L	1218152	G	A	missense_variant	MODERATE	CAGL0L11440g	c.2620G>A	p.Val874Ile
L	1253325	C	T	missense_variant	MODERATE	CAGL0L11726g	c.1335G>A	p.Met445Ile
L	1252957	C	T	missense_variant	MODERATE	CAGL0L11726g	c.1703G>A	p.Gly568Glu
L	1260417	T	A	missense_variant	MODERATE	CAGL0L11770g	c.3997T>A	p.Ser1333Thr
L	1270124	AGGATGACGACGAGACTGGGGATAAGGT	A	conservative_inframe_deletion	MODERATE	CAGL0L11836g	c.277_303delGAGACTGGGGATAAGGTGGATGACGAC	p.Glu93_Asp101del
L	1278917	G	T	missense_variant	MODERATE	CAGL0L11902g	c.574G>T	p.Gly192Cys
L	1284377	G	A	missense_variant	MODERATE	CAGL0L11946g	c.4312C>T	p.Pro1438Ser
L	1286772	T	A	missense_variant	MODERATE	CAGL0L11946g	c.1917A>T	p.Leu639Phe
L	1290820	T	A	missense_variant	MODERATE	CAGL0L11968g	c.1688T>A	p.Leu563His
L	1297672	T	TAGTACAAATGTGCC	frameshift_variant	HIGH	CAGL0L12034g	c.3335_3336insTACAAATGTGCCAG	p.Leu1112fs
L	1302052	A	G	missense_variant	MODERATE	CAGL0L12100g	c.331A>G	p.Ile111Val
L	1317883	A	G	missense_variant	MODERATE	CAGL0L12210g	c.6328T>C	p.Tyr2110His
L	1326309	C	T	missense_variant	MODERATE	CAGL0L12232g	c.1556C>T	p.Ser519Leu
L	1328324	G	C	missense_variant	MODERATE	CAGL0L12254g	c.512C>G	p.Pro171Arg
L	1329806	C	T	missense_variant	MODERATE	CAGL0L12276g	c.340C>T	p.Arg114Cys
L	1338784	A	G	missense_variant	MODERATE	CAGL0L12386g	c.1949T>C	p.Ile650Thr
L	1349384	G	C	missense_variant	MODERATE	CAGL0L12518g	c.238C>G	p.Gln80Glu
L	1356944	G	A	missense_variant	MODERATE	CAGL0L12606g	c.1438G>A	p.Glu480Lys
L	1358403	C	T	missense_variant	MODERATE	CAGL0L12606g	c.2897C>T	p.Pro966Leu
L	1358815	C	T	missense_variant	MODERATE	CAGL0L12628g	c.41C>T	p.Thr14Ile
L	1361178	T	C	missense_variant	MODERATE	CAGL0L12650g	c.1094T>C	p.Leu365Ser
L	1364823	T	A	stop_gained	HIGH	CAGL0L12694g	c.1984A>T	p.Arg662*
L	1365893	G	T	missense_variant	MODERATE	CAGL0L12694g	c.914C>A	p.Thr305Asn
L	1370490	G	A	missense_variant	MODERATE	CAGL0L12782g	c.206G>A	p.Gly69Asp
L	1379356	G	A	missense_variant	MODERATE	CAGL0L12914g	c.2551C>T	p.His851Tyr
L	1385602	C	A	missense_variant	MODERATE	CAGL0L12958g	c.574G>T	p.Val192Leu
L	1386045	G	A	missense_variant	MODERATE	CAGL0L12958g	c.131C>T	p.Ala44Val
L	1386747	C	A	missense_variant	MODERATE	CAGL0L12980g	c.100C>A	p.Gln34Lys
L	1390559	T	G	missense_variant	MODERATE	CAGL0L13002g	c.219T>G	p.Ser73Arg
L	1391142	T	C	missense_variant	MODERATE	CAGL0L13002g	c.802T>C	p.Phe268Leu
L	1396154	G	T	missense_variant	MODERATE	CAGL0L13068g	c.449G>T	p.Cys150Phe
L	1398883	T	G	missense_variant	MODERATE	CAGL0L13090g	c.1084T>G	p.Ser362Ala
L	1399436	C	T	missense_variant	MODERATE	CAGL0L13090g	c.1637C>T	p.Ser546Phe
L	1402935	G	C	missense_variant	MODERATE	CAGL0L13112g	c.2291C>G	p.Thr764Arg
L	1410966	T	C	missense_variant	MODERATE	CAGL0L13178g	c.706T>C	p.Tyr236His
L	1410844	A	G	missense_variant	MODERATE	CAGL0L13178g	c.584A>G	p.Asp195Gly
L	1437059	ATT	A	frameshift_variant	HIGH	CAGL0L13332g	c.1035_1036delTT	p.Ser346fs
L	1437063	C	CAT	frameshift_variant	HIGH	CAGL0L13332g	c.1039_1040insTA	p.Asn347fs
L	1437048	TACC	T	conservative_inframe_deletion	MODERATE	CAGL0L13332g	c.1024_1026delACC	p.Thr342del
L	1437046	A	ATAG	disruptive_inframe_insertion	MODERATE	CAGL0L13332g	c.1022_1023insAGT	p.Ile341_Thr342insVal
L	1436917	C	T	missense_variant	MODERATE	CAGL0L13332g	c.892C>T	p.Pro298Ser
L	1437053	A	T	missense_variant	MODERATE	CAGL0L13332g	c.1028A>T	p.Gln343Leu
L	1440405	C	A	missense_variant	MODERATE	CAGL0L13354g	c.915G>T	p.Met305Ile
M	12208	GA	G	frameshift_variant	HIGH	CAGL0M00132g	c.2196delT	p.Gln733fs
M	12210	G	GACTT	frameshift_variant	HIGH	CAGL0M00132g	c.2194_2195insAAGT	p.Pro732fs
M	12214	C	CTTGG	frameshift_variant	HIGH	CAGL0M00132g	c.2190_2191insCCAA	p.Asp731fs
M	12253	G	GAC	frameshift_variant	HIGH	CAGL0M00132g	c.2151_2152insGT	p.Pro718fs
M	12256	GA	G	frameshift_variant	HIGH	CAGL0M00132g	c.2148delT	p.Gln717fs
M	12258	G	GACTT	frameshift_variant	HIGH	CAGL0M00132g	c.2146_2147insAAGT	p.Pro716fs
M	12262	C	CTTGG	frameshift_variant	HIGH	CAGL0M00132g	c.2142_2143insCCAA	p.Asp715fs
M	12979	GCA	G	frameshift_variant	HIGH	CAGL0M00132g	c.1424_1425delTG	p.Met475fs
M	12982	TCGAACTTGGC	T	frameshift_variant	HIGH	CAGL0M00132g	c.1413_1422delGCCAAGTTCG	p.Met471fs
M	11907	GTTGGACTTGGTTGAGGATTCGGTCTTGGACTTGGTTGAGGGTCAGGTCTTGGACTTGGTTGAGGGTCAGGTCTTGGACTTGGTTGAGGGTCAGGTCTTGGACTTGGTTGAGGGTCAGGTCTTGGACTTGGTTGAGGGTCAGGTC	G	disruptive_inframe_deletion	MODERATE	CAGL0M00132g	c.2354_2497del	p.Arg785_Pro832del
M	12215	A	ACTT	disruptive_inframe_insertion	MODERATE	CAGL0M00132g	c.2189_2190insAAG	p.Pro730_Asp731insSer
M	12263	A	ACTT	disruptive_inframe_insertion	MODERATE	CAGL0M00132g	c.2141_2142insAAG	p.Pro714_Asp715insSer
M	12213	T	A	missense_variant	MODERATE	CAGL0M00132g	c.2192A>T	p.Asp731Val
M	12218	T	A	missense_variant	MODERATE	CAGL0M00132g	c.2187A>T	p.Arg729Ser
M	12261	T	A	missense_variant	MODERATE	CAGL0M00132g	c.2144A>T	p.Asp715Val
M	12266	T	A	missense_variant	MODERATE	CAGL0M00132g	c.2139A>T	p.Arg713Ser
M	12818	C	T	missense_variant	MODERATE	CAGL0M00132g	c.1587G>A	p.Met529Ile
M	13187	C	T	missense_variant	MODERATE	CAGL0M00132g	c.1218G>A	p.Met406Ile
M	13016	T	C	missense_variant	MODERATE	CAGL0M00132g	c.1389A>G	p.Ile463Met
M	13028	C	T	missense_variant	MODERATE	CAGL0M00132g	c.1377G>A	p.Met459Ile
M	24197	A	C	missense_variant	MODERATE	CAGL0M00176g	c.1025T>G	p.Leu342Arg
M	24329	T	A	missense_variant	MODERATE	CAGL0M00176g	c.893A>T	p.Lys298Met
M	28168	A	T	missense_variant	MODERATE	CAGL0M00220g	c.32A>T	p.Lys11Met
M	30929	A	T	missense_variant	MODERATE	CAGL0M00242g	c.737T>A	p.Ile246Asn
M	34749	G	T	missense_variant	MODERATE	CAGL0M00286g	c.1201G>T	p.Val401Phe
M	35716	T	C	missense_variant	MODERATE	CAGL0M00286g	c.2168T>C	p.Ile723Thr
M	53023	C	T	missense_variant	MODERATE	CAGL0M00374g	c.3694C>T	p.His1232Tyr
M	58699	G	A	missense_variant	MODERATE	CAGL0M00462g	c.1574G>A	p.Arg525Gln
M	62278	G	T	missense_variant	MODERATE	CAGL0M00506g	c.1108C>A	p.Pro370Thr
M	68894	G	T	missense_variant	MODERATE	CAGL0M00572g	c.877G>T	p.Val293Leu
M	71094	G	A	missense_variant	MODERATE	CAGL0M00594g	c.436G>A	p.Gly146Ser
M	71095	G	A	missense_variant	MODERATE	CAGL0M00594g	c.437G>A	p.Gly146Asp
M	73405	T	A	missense_variant	MODERATE	CAGL0M00594g	c.2747T>A	p.Leu916His
M	77751	G	GTCATCC	disruptive_inframe_insertion	MODERATE	CAGL0M00638g	c.321_326dupGGATGA	p.Glu107_Asp108dup
M	81094	G	T	missense_variant	MODERATE	CAGL0M00682g	c.8C>A	p.Pro3Gln
M	82390	C	T	missense_variant	MODERATE	CAGL0M00704g	c.461C>T	p.Thr154Ile
M	94555	G	T	missense_variant	MODERATE	CAGL0M00836g	c.1350G>T	p.Lys450Asn
M	95657	G	T	missense_variant	MODERATE	CAGL0M00858g	c.717C>A	p.Phe239Leu
M	97941	G	A	missense_variant	MODERATE	CAGL0M00880g	c.659C>T	p.Pro220Leu
M	107317	C	A	missense_variant	MODERATE	CAGL0M00946g	c.301G>T	p.Asp101Tyr
M	119978	G	A	stop_gained	HIGH	CAGL0M01078g	c.1961G>A	p.Trp654*
M	122694	C	T	missense_variant	MODERATE	CAGL0M01122g	c.89G>A	p.Gly30Glu
M	124986	C	G	missense_variant	MODERATE	CAGL0M01144g	c.2109G>C	p.Met703Ile
M	126978	T	A	missense_variant	MODERATE	CAGL0M01144g	c.117A>T	p.Glu39Asp
M	133049	G	C	missense_variant	MODERATE	CAGL0M01188g	c.3634C>G	p.Gln1212Glu
M	150606	T	C	missense_variant	MODERATE	CAGL0M01342g	c.23T>C	p.Val8Ala
M	150588	T	C	missense_variant	MODERATE	CAGL0M01342g	c.5T>C	p.Val2Ala
M	153577	C	CAGGACG	disruptive_inframe_insertion	MODERATE	CAGL0M01364g	c.168_173dupGGACGA	p.Glu56_Asp57dup
M	155416	A	C	missense_variant	MODERATE	CAGL0M01386g	c.365A>C	p.Tyr122Ser
M	158926	T	C	missense_variant	MODERATE	CAGL0M01386g	c.3875T>C	p.Val1292Ala
M	164542	G	A	missense_variant	MODERATE	CAGL0M01430g	c.115G>A	p.Ala39Thr
M	170351	C	A	missense_variant	MODERATE	CAGL0M01474g	c.177C>A	p.Asp59Glu
M	171728	C	T	missense_variant	MODERATE	CAGL0M01496g	c.2173G>A	p.Val725Ile
M	172905	C	G	missense_variant	MODERATE	CAGL0M01496g	c.996G>C	p.Glu332Asp
M	173165	T	C	missense_variant	MODERATE	CAGL0M01496g	c.736A>G	p.Ser246Gly
M	179739	A	G	missense_variant	MODERATE	CAGL0M01606g	c.769A>G	p.Ile257Val
M	181342	G	A	stop_gained	HIGH	CAGL0M01628g	c.1738C>T	p.Gln580*
M	184401	C	CCAA	conservative_inframe_insertion	MODERATE	CAGL0M01650g	c.1084_1085insTTG	p.Val361dup
M	184406	A	ACCT	disruptive_inframe_insertion	MODERATE	CAGL0M01650g	c.1079_1080insAGG	p.Ala360dup
M	184404	A	G	missense_variant	MODERATE	CAGL0M01650g	c.1082T>C	p.Val361Ala
M	187018	T	A	missense_variant	MODERATE	CAGL0M01672g	c.931T>A	p.Leu311Met
M	189102	A	G	missense_variant	MODERATE	CAGL0M01694g	c.1574T>C	p.Leu525Pro
M	200942	A	G	missense_variant	MODERATE	CAGL0M01738g	c.3200A>G	p.Glu1067Gly
M	200594	A	G	missense_variant	MODERATE	CAGL0M01738g	c.2852A>G	p.Lys951Arg
M	208873	A	C	missense_variant	MODERATE	CAGL0M01782g	c.170A>C	p.Tyr57Ser
M	210162	A	G	missense_variant	MODERATE	CAGL0M01782g	c.1459A>G	p.Ile487Val
M	228024	G	A	missense_variant	MODERATE	CAGL0M01892g	c.1016C>T	p.Thr339Met
M	233657	G	A	missense_variant	MODERATE	CAGL0M01914g	c.878G>A	p.Gly293Asp
M	235426	G	C	missense_variant	MODERATE	CAGL0M01936g	c.2310C>G	p.Asn770Lys
M	235812	A	T	missense_variant	MODERATE	CAGL0M01936g	c.1924T>A	p.Leu642Met
M	236229	C	T	missense_variant	MODERATE	CAGL0M01936g	c.1507G>A	p.Val503Ile
M	237494	A	G	missense_variant	MODERATE	CAGL0M01936g	c.242T>C	p.Val81Ala
M	241693	C	T	missense_variant	MODERATE	CAGL0M01980g	c.308C>T	p.Ala103Val
M	247177	A	T	missense_variant	MODERATE	CAGL0M02035g	c.1330A>T	p.Met444Leu
M	261723	T	C	missense_variant	MODERATE	CAGL0M02189g	c.1586A>G	p.Gln529Arg
M	275076	A	G	missense_variant	MODERATE	CAGL0M02299g	c.1352A>G	p.Asn451Ser
M	284113	G	T	missense_variant	MODERATE	CAGL0M02409g	c.290C>A	p.Ala97Glu
M	284114	C	T	missense_variant	MODERATE	CAGL0M02409g	c.289G>A	p.Ala97Thr
M	285702	T	A	missense_variant	MODERATE	CAGL0M02431g	c.794A>T	p.Tyr265Phe
M	290901	C	T	missense_variant	MODERATE	CAGL0M02519g	c.2093G>A	p.Gly698Glu
M	296280	C	G	missense_variant	MODERATE	CAGL0M02563g	c.250G>C	p.Asp84His
M	301774	T	G	missense_variant	MODERATE	CAGL0M02607g	c.401A>C	p.Gln134Pro
M	301955	T	A	missense_variant	MODERATE	CAGL0M02607g	c.220A>T	p.Arg74Trp
M	309908	A	G	missense_variant	MODERATE	CAGL0M02717g	c.253A>G	p.Ser85Gly
M	311120	A	T	intron_variant	MODIFIER	CAGL0M02739g	c.10-45A>T
M	318969	G	A	missense_variant	MODERATE	CAGL0M02805g	c.1766G>A	p.Cys589Tyr
M	325230	G	A	missense_variant	MODERATE	CAGL0M02871g	c.1222G>A	p.Gly408Ser
M	326585	C	G	missense_variant	MODERATE	CAGL0M02893g	c.248C>G	p.Ala83Gly
M	343423	C	T	missense_variant	MODERATE	CAGL0M03025g	c.2191G>A	p.Glu731Lys
M	342516	G	A	missense_variant	MODERATE	CAGL0M03025g	c.3098C>T	p.Ser1033Leu
M	350287	T	G	missense_variant	MODERATE	CAGL0M03091g	c.1885A>C	p.Met629Leu
M	351170	T	G	missense_variant	MODERATE	CAGL0M03091g	c.1002A>C	p.Leu334Phe
M	353720	C	A	missense_variant	MODERATE	CAGL0M03113g	c.1169C>A	p.Ala390Glu
M	354791	G	T	missense_variant	MODERATE	CAGL0M03135g	c.3069C>A	p.Asp1023Glu
M	357138	T	C	missense_variant	MODERATE	CAGL0M03135g	c.722A>G	p.Asn241Ser
M	359079	G	T	missense_variant	MODERATE	CAGL0M03157g	c.481G>T	p.Asp161Tyr
M	363372	C	G	missense_variant	MODERATE	CAGL0M03179g	c.1120C>G	p.Pro374Ala
M	370186	G	T	missense_variant	MODERATE	CAGL0M03223g	c.272C>A	p.Ser91Tyr
M	368480	A	T	missense_variant	MODERATE	CAGL0M03223g	c.1978T>A	p.Cys660Ser
M	369221	C	T	missense_variant	MODERATE	CAGL0M03223g	c.1237G>A	p.Val413Ile
M	380634	C	A	missense_variant	MODERATE	CAGL0M03333g	c.784C>A	p.His262Asn
M	385841	T	C	missense_variant	MODERATE	CAGL0M03377g	c.1861A>G	p.Ile621Val
M	391513	G	A	missense_variant	MODERATE	CAGL0M03421g	c.74C>T	p.Ser25Phe
M	391453	T	C	missense_variant	MODERATE	CAGL0M03421g	c.134A>G	p.Asn45Ser
M	404023	C	A	missense_variant	MODERATE	CAGL0M03575g	c.711G>T	p.Gln237His
M	410026	G	T	missense_variant	MODERATE	CAGL0M03641g	c.722C>A	p.Ala241Asp
M	416895	T	A	missense_variant	MODERATE	CAGL0M03707g	c.1753T>A	p.Ser585Thr
M	418674	C	T	missense_variant	MODERATE	CAGL0M03707g	c.3532C>T	p.Pro1178Ser
M	416587	T	C	missense_variant	MODERATE	CAGL0M03707g	c.1445T>C	p.Leu482Pro
M	435207	T	C	intron_variant	MODIFIER	CAGL0M03861g	c.14-243A>G
M	435307	G	A	intron_variant	MODIFIER	CAGL0M03861g	c.13+259C>T
M	435313	T	TAC	intron_variant	MODIFIER	CAGL0M03861g	c.13+252_13+253insGT
M	435361	C	T	intron_variant	MODIFIER	CAGL0M03861g	c.13+205G>A
M	441050	A	G	missense_variant	MODERATE	CAGL0M03927g	c.448T>C	p.Tyr150His
M	447288	G	A	missense_variant	MODERATE	CAGL0M04015g	c.602C>T	p.Pro201Leu
M	450181	G	A	missense_variant	MODERATE	CAGL0M04059g	c.784G>A	p.Glu262Lys
M	457393	C	G	missense_variant	MODERATE	CAGL0M04147g	c.1509G>C	p.Lys503Asn
M	462644	G	C	missense_variant	MODERATE	CAGL0M04191g	c.608C>G	p.Ser203Cys
M	461706	T	C	missense_variant	MODERATE	CAGL0M04191g	c.1546A>G	p.Thr516Ala
M	465259	A	G	missense_variant	MODERATE	CAGL0M04235g	c.2066T>C	p.Ile689Thr
M	471039	C	T	missense_variant	MODERATE	CAGL0M04279g	c.2000C>T	p.Thr667Ile
M	478413	T	C	missense_variant	MODERATE	CAGL0M04345g	c.281A>G	p.Lys94Arg
M	478521	A	G	missense_variant	MODERATE	CAGL0M04345g	c.173T>C	p.Ile58Thr
M	482576	T	G	missense_variant	MODERATE	CAGL0M04389g	c.1055T>G	p.Leu352Arg
M	484876	A	T	missense_variant	MODERATE	CAGL0M04411g	c.905A>T	p.Glu302Val
M	487547	A	G	missense_variant	MODERATE	CAGL0M04433g	c.1612A>G	p.Ser538Gly
M	487500	G	A	missense_variant	MODERATE	CAGL0M04433g	c.1565G>A	p.Arg522Lys
M	490005	C	T	missense_variant	MODERATE	CAGL0M04455g	c.1179G>A	p.Met393Ile
M	490847	C	T	missense_variant	MODERATE	CAGL0M04455g	c.337G>A	p.Asp113Asn
M	491173	G	A	missense_variant	MODERATE	CAGL0M04455g	c.11C>T	p.Ala4Val
M	489875	A	G	missense_variant	MODERATE	CAGL0M04455g	c.1309T>C	p.Tyr437His
M	490613	G	A	missense_variant	MODERATE	CAGL0M04455g	c.571C>T	p.Leu191Phe
M	506105	A	G	missense_variant	MODERATE	CAGL0M04653g	c.124A>G	p.Ile42Val
M	abr/76	T	G	missense_variant	MODERATE	CAGL0M04917g	c.1453T>G	p.Leu485Val
M	551044	G	A	missense_variant	MODERATE	CAGL0M05115g	c.1099G>A	p.Glu367Lys
M	551054	A	T	missense_variant	MODERATE	CAGL0M05115g	c.1109A>T	p.Gln370Leu
M	550889	G	A	missense_variant	MODERATE	CAGL0M05115g	c.944G>A	p.Gly315Asp
M	554188	C	T	missense_variant	MODERATE	CAGL0M05137g	c.2029C>T	p.Arg677Cys
M	561736	A	G	missense_variant	MODERATE	CAGL0M05203g	c.1081A>G	p.Thr361Ala
M	560771	A	AT	intron_variant	MODIFIER	CAGL0M05203g	c.187-71_187-70insT
M	588112	G	T	missense_variant	MODERATE	CAGL0M05511g	c.911G>T	p.Gly304Val
M	590438	G	A	missense_variant	MODERATE	CAGL0M05533g	c.3734C>T	p.Pro1245Leu
M	600012	TCTTCCCAAGCTC	T	conservative_inframe_deletion	MODERATE	CAGL0M05599g	c.508_519delTCCCAAGCTCCT	p.Ser170_Pro173del
M	600266	C	A	missense_variant	MODERATE	CAGL0M05599g	c.747C>A	p.Asn249Lys
M	616486	G	C	missense_variant	MODERATE	CAGL0M05841g	c.515G>C	p.Arg172Thr
M	620112	T	C	missense_variant	MODERATE	CAGL0M05885g	c.1424A>G	p.Asp475Gly
M	625491	C	T	missense_variant	MODERATE	CAGL0M05929g	c.67G>A	p.Val23Ile
M	626714	G	A	missense_variant	MODERATE	CAGL0M05951g	c.385G>A	p.Asp129Asn
M	630893	T	G	missense_variant	MODERATE	CAGL0M06017g	c.1118A>C	p.Asp373Ala
M	638893	T	C	missense_variant	MODERATE	CAGL0M06105g	c.329A>G	p.Lys110Arg
M	644665	C	T	missense_variant	MODERATE	CAGL0M06193g	c.749C>T	p.Thr250Met
M	644038	C	T	missense_variant	MODERATE	CAGL0M06193g	c.122C>T	p.Thr41Ile
M	644773	C	T	missense_variant	MODERATE	CAGL0M06193g	c.857C>T	p.Ala286Val
M	647336	G	T	missense_variant	MODERATE	CAGL0M06237g	c.439C>A	p.Arg147Ser
M	650887	C	T	missense_variant	MODERATE	CAGL0M06259g	c.358G>A	p.Glu120Lys
M	649677	G	A	missense_variant	MODERATE	CAGL0M06259g	c.1568C>T	p.Ser523Leu
M	652860	A	T	missense_variant	MODERATE	CAGL0M06281g	c.929A>T	p.Gln310Leu
M	653533	A	T	missense_variant	MODERATE	CAGL0M06281g	c.1602A>T	p.Arg534Ser
M	664490	C	A	missense_variant	MODERATE	CAGL0M06391g	c.25G>T	p.Val9Leu
M	671639	C	T	missense_variant	MODERATE	CAGL0M06479g	c.172G>A	p.Glu58Lys
M	686911	C	T	missense_variant	MODERATE	CAGL0M06699g	c.644G>A	p.Gly215Glu
M	695205	G	C	missense_variant	MODERATE	CAGL0M06831g	c.44G>C	p.Gly15Ala
M	697791	T	A	missense_variant	MODERATE	CAGL0M06853g	c.177T>A	p.Asp59Glu
M	698378	C	T	missense_variant	MODERATE	CAGL0M06853g	c.764C>T	p.Thr255Ile
M	700164	C	G	missense_variant	MODERATE	CAGL0M06875g	c.116G>C	p.Gly39Ala
M	705345	T	C	missense_variant	MODERATE	CAGL0M06919g	c.1228A>G	p.Asn410Asp
M	707188	C	T	missense_variant	MODERATE	CAGL0M06941g	c.1169G>A	p.Arg390Lys
M	711028	G	T	missense_variant	MODERATE	CAGL0M06985g	c.344C>A	p.Pro115Gln
M	715317	T	G	missense_variant	MODERATE	CAGL0M07029g	c.858A>C	p.Gln286His
M	721861	G	A	missense_variant	MODERATE	CAGL0M07095g	c.1249G>A	p.Val417Met
M	730108	T	C	missense_variant	MODERATE	CAGL0M07249g	c.67T>C	p.Phe23Leu
M	746508	C	T	start_lost	HIGH	CAGL0M07381g	c.3G>A	p.Met1?
M	750068	G	A	missense_variant	MODERATE	CAGL0M07447g	c.1325C>T	p.Ala442Val
M	755455	C	T	missense_variant	MODERATE	CAGL0M07513g	c.460G>A	p.Val154Ile
M	761522	G	T	missense_variant	MODERATE	CAGL0M07612g	c.834C>A	p.His278Gln
M	764185	A	ACAACAG	disruptive_inframe_insertion	MODERATE	CAGL0M07634g	c.262_263insGCAACA	p.Asn87_Asn88insSerAsn
M	777519	T	A	missense_variant	MODERATE	CAGL0M07722g	c.333A>T	p.Leu111Phe
M	783669	C	T	missense_variant	MODERATE	CAGL0M07832g	c.931G>A	p.Gly311Arg
M	788118	C	T	missense_variant	MODERATE	CAGL0M07898g	c.1441C>T	p.His481Tyr
M	802097	G	A	missense_variant	MODERATE	CAGL0M08052g	c.286G>A	p.Val96Ile
M	818244	G	A	missense_variant	MODERATE	CAGL0M08228g	c.2351C>T	p.Thr784Ile
M	823954	A	G	missense_variant	MODERATE	CAGL0M08272g	c.931T>C	p.Ser311Pro
M	835207	G	T	stop_gained	HIGH	CAGL0M08360g	c.314C>A	p.Ser105*
M	837372	C	T	missense_variant	MODERATE	CAGL0M08404g	c.808G>A	p.Glu270Lys
M	850359	G	A	missense_variant	MODERATE	CAGL0M08514g	c.200C>T	p.Ser67Phe
M	850417	C	A	missense_variant	MODERATE	CAGL0M08514g	c.142G>T	p.Ala48Ser
M	855595	T	C	missense_variant	MODERATE	CAGL0M08580g	c.442A>G	p.Met148Val
M	871374	G	A	stop_gained	HIGH	CAGL0M08756g	c.551G>A	p.Trp184*
M	873529	A	T	missense_variant	MODERATE	CAGL0M08778g	c.298A>T	p.Thr100Ser
M	886566	C	T	missense_variant	MODERATE	CAGL0M08888g	c.498G>A	p.Met166Ile
M	891811	A	ACTAGAT	disruptive_inframe_insertion	MODERATE	CAGL0M08954g	c.1049_1050insTAGATC	p.Thr350_Arg351insArgSer
M	891815	G	GATCCAGGACAAA	disruptive_inframe_insertion	MODERATE	CAGL0M08954g	c.1052_1053insATCCAGGACAAA	p.Arg351_Ser352insSerArgThrLys
M	897327	G	A	missense_variant	MODERATE	CAGL0M09020g	c.32C>T	p.Pro11Leu
M	902785	A	T	missense_variant	MODERATE	CAGL0M09042g	c.1327A>T	p.Ile443Phe
M	907296	T	C	missense_variant	MODERATE	CAGL0M09086g	c.1924A>G	p.Ser642Gly
M	905490	C	T	missense_variant	MODERATE	CAGL0M09086g	c.3730G>A	p.Asp1244Asn
M	908852	T	G	missense_variant	MODERATE	CAGL0M09086g	c.368A>C	p.Asn123Thr
M	910999	T	C	missense_variant	MODERATE	CAGL0M09108g	c.527T>C	p.Ile176Thr
M	914881	G	T	missense_variant	MODERATE	CAGL0M09130g	c.71G>T	p.Gly24Val
M	914968	T	C	missense_variant	MODERATE	CAGL0M09130g	c.158T>C	p.Ile53Thr
M	922092	C	T	missense_variant	MODERATE	CAGL0M09207g	c.217G>A	p.Asp73Asn
M	943994	A	T	missense_variant	MODERATE	CAGL0M09493g	c.1091A>T	p.Asn364Ile
M	944641	C	T	missense_variant	MODERATE	CAGL0M09493g	c.1738C>T	p.Arg580Trp
M	959783	C	T	missense_variant	MODERATE	CAGL0M09669g	c.181C>T	p.Pro61Ser
M	960434	T	A	missense_variant	MODERATE	CAGL0M09669g	c.832T>A	p.Tyr278Asn
M	962127	C	A	missense_variant	MODERATE	CAGL0M09691g	c.1033G>T	p.Gly345Cys
M	969739	C	G	missense_variant	MODERATE	CAGL0M09779g	c.1300C>G	p.Pro434Ala
M	991733	C	CA	frameshift_variant	HIGH	CAGL0M09999g	c.4201dupA	p.Met1401fs
M	988962	C	T	stop_gained	HIGH	CAGL0M09999g	c.1423C>T	p.Gln475*
M	991296	T	C	missense_variant	MODERATE	CAGL0M09999g	c.3757T>C	p.Phe1253Leu
M	1002332	T	C	missense_variant	MODERATE	CAGL0M10065g	c.149T>C	p.Leu50Ser
M	1013110	G	GATGATGATGATGATGATGATA	conservative_inframe_insertion	MODERATE	CAGL0M10153g	c.181_182insTATCATCATCATCATCATCAT	p.Ser60_Ser61insLeuSerSerSerSerSerSer
M	1042201	ACCTCCACCTCCTCCACATGGGCAACTTAAGAAGAAGCCT	A	disruptive_inframe_deletion	MODERATE	CAGL0M10395g	c.3354_3392delTCCACATGGGCAACTTAAGAAGAAGCCTCCTCCACCTCC	p.Pro1119_Pro1131del
M	1048796	G	C	missense_variant	MODERATE	CAGL0M10439g	c.1737G>C	p.Arg579Ser
M	1055813	C	T	missense_variant	MODERATE	CAGL0M10527g	c.4102G>A	p.Ala1368Thr
M	1057765	T	C	missense_variant	MODERATE	CAGL0M10527g	c.2150A>G	p.Tyr717Cys
M	1055350	T	C	missense_variant	MODERATE	CAGL0M10527g	c.4565A>G	p.Asn1522Ser
M	1064434	C	T	missense_variant	MODERATE	CAGL0M10593g	c.139G>A	p.Glu47Lys
M	1071992	C	T	missense_variant	MODERATE	CAGL0M10725g	c.469C>T	p.Pro157Ser
M	1078365	G	A	stop_gained	HIGH	CAGL0M10829g	c.2872C>T	p.Gln958*
M	1081140	CAGTGCCAGT	C	conservative_inframe_deletion	MODERATE	CAGL0M10829g	c.88_96delACTGGCACT	p.Thr30_Thr32del
M	1081134	CAGTGCCAGTGCCAGT	C	conservative_inframe_deletion	MODERATE	CAGL0M10829g	c.88_102delACTGGCACTGGCACT	p.Thr30_Thr34del
M	1081129	AGTG	A	disruptive_inframe_deletion	MODERATE	CAGL0M10829g	c.105_107delCAC	p.Thr36del
M	1079692	T	TTTGTTGTTGTTGTTGTTGTTGTTGTTGTTGTTGTTG	disruptive_inframe_insertion	MODERATE	CAGL0M10829g	c.1509_1544dupCAACAACAACAACAACAACAACAACAACAACAACAA	p.Asn503_Asn514dup
M	1079692	T	TTTGTTGTTGTTGTTGTTGTTGTTGTTGTTGTTGTTGTTG	disruptive_inframe_insertion	MODERATE	CAGL0M10829g	c.1544_1545insCAACAACAACAACAACAACAACAACAACAACAACAACAA	p.Asn502_Asn514dup
M	1089632	C	A	missense_variant	MODERATE	CAGL0M10978g	c.488G>T	p.Ser163Ile
M	1089131	G	T	missense_variant	MODERATE	CAGL0M10978g	c.989C>A	p.Ala330Asp
M	1095686	C	G	missense_variant	MODERATE	CAGL0M11088g	c.225G>C	p.Gln75His
M	1099024	C	G	missense_variant	MODERATE	CAGL0M11154g	c.793C>G	p.Leu265Val
M	1125499	C	T	missense_variant	MODERATE	CAGL0M11396g	c.3391C>T	p.Pro1131Ser
M	1123924	A	G	missense_variant	MODERATE	CAGL0M11396g	c.1816A>G	p.Thr606Ala
M	1150002	C	T	missense_variant	MODERATE	CAGL0M11616g	c.7732G>A	p.Asp2578Asn
M	1152731	T	G	missense_variant	MODERATE	CAGL0M11616g	c.5003A>C	p.Lys1668Thr
M	1148123	G	A	missense_variant	MODERATE	CAGL0M11616g	c.9611C>T	p.Thr3204Ile
M	1162108	C	T	missense_variant	MODERATE	CAGL0M11682g	c.1234G>A	p.Glu412Lys
M	1177409	G	A	missense_variant	MODERATE	CAGL0M11814g	c.820G>A	p.Val274Ile
M	1209922	C	T	stop_gained	HIGH	CAGL0M12100g	c.109C>T	p.Gln37*
M	1210673	T	A	missense_variant	MODERATE	CAGL0M12100g	c.860T>A	p.Leu287Gln
M	1210106	A	G	missense_variant	MODERATE	CAGL0M12100g	c.293A>G	p.Glu98Gly
M	1213423	AAAGGAGAAGGAG	A	conservative_inframe_deletion	MODERATE	CAGL0M12144g	c.631_642delGAGAAGGAGAAG	p.Glu211_Lys214del
M	1217547	A	G	missense_variant	MODERATE	CAGL0M12166g	c.847A>G	p.Asn283Asp
M	1217799	G	T	missense_variant	MODERATE	CAGL0M12166g	c.1099G>T	p.Ala367Ser
M	1221572	T	G	missense_variant	MODERATE	CAGL0M12232g	c.114T>G	p.Asp38Glu
M	1223264	T	G	missense_variant	MODERATE	CAGL0M12254g	c.944T>G	p.Leu315Trp
M	1223472	C	G	missense_variant	MODERATE	CAGL0M12254g	c.1152C>G	p.Asp384Glu
M	1241127	C	T	missense_variant	MODERATE	CAGL0M12452g	c.110C>T	p.Pro37Leu
M	1247888	G	A	missense_variant	MODERATE	CAGL0M12573g	c.211G>A	p.Ala71Thr
M	1250400	G	T	stop_gained	HIGH	CAGL0M12617g	c.607G>T	p.Glu203*
M	1254733	C	T	missense_variant	MODERATE	CAGL0M12683g	c.1883C>T	p.Thr628Ile
M	1256391	G	T	missense_variant	MODERATE	CAGL0M12727g	c.295G>T	p.Gly99Cys
M	1256743	G	A	missense_variant	MODERATE	CAGL0M12727g	c.647G>A	p.Arg216Lys
M	1259176	C	G	missense_variant	MODERATE	CAGL0M12771g	c.1321G>C	p.Gly441Arg
M	1260171	G	A	missense_variant	MODERATE	CAGL0M12771g	c.326C>T	p.Ala109Val
M	1269789	G	T	missense_variant	MODERATE	CAGL0M12859g	c.49G>T	p.Asp17Tyr
M	1303570	C	T	missense_variant	MODERATE	CAGL0M13233g	c.728G>A	p.Arg243His
M	1337702	C	T	missense_variant	MODERATE	CAGL0M13585g	c.740G>A	p.Ser247Asn
M	1356239	C	T	missense_variant	MODERATE	CAGL0M13783g	c.2042C>T	p.Ser681Leu
M	1356373	G	A	missense_variant	MODERATE	CAGL0M13783g	c.2176G>A	p.Val726Ile
M	1365989	T	A	missense_variant	MODERATE	CAGL0M13827g	c.3831T>A	p.His1277Gln
M	1362480	A	T	missense_variant	MODERATE	CAGL0M13827g	c.322A>T	p.Asn108Tyr
K	173099	AG	A	non_coding_transcript_exon_variant	MODIFIER	Fungi_SRP	n.165delC
J	370933	A	G	non_coding_transcript_exon_variant	MODIFIER	SNR17	n.66A>G
M	619676	C	T	non_coding_transcript_exon_variant	MODIFIER	snR190	n.86G>A
K	705677	T	G	non_coding_transcript_exon_variant	MODIFIER	SNR20	n.160T>G
M	304420	A	C	non_coding_transcript_exon_variant	MODIFIER	snR35	n.67T>G
K	800592	C	T	non_coding_transcript_exon_variant	MODIFIER	snR41	n.107C>T
M	617378	C	G	non_coding_transcript_exon_variant	MODIFIER	snR42	n.53C>G
M	617465	T	A	non_coding_transcript_exon_variant	MODIFIER	snR42	n.140T>A
M	617466	A	T	non_coding_transcript_exon_variant	MODIFIER	snR42	n.141A>T
J	1157254	CT	C	non_coding_transcript_exon_variant	MODIFIER	snR67	n.90delT
L	177376	G	A	missense_variant	MODERATE	tRNA	c.46G>A	p.Glu16Lys
I	958721	A	G	missense_variant	MODERATE	tRNA-Ala_(AGC)	c.28T>C	p.Ser10Pro
B	486946	G	T	missense_variant	MODERATE	tRNA-Asn_(GTT)	c.70G>T	p.Gly24Cys
M	549100	C	A	missense_variant	MODERATE	tRNA-Asp_(GTC)	c.64G>T	p.Val22Phe
J	274481	G	A	missense_variant	MODERATE	tRNA-Gln_(TTG)	c.62G>A	p.Arg21Gln
A	206554	G	A	missense_variant	MODERATE	tRNA-Gly_(GCC)	c.47C>T	p.Pro16Leu
A	206546	C	T	missense_variant	MODERATE	tRNA-Gly_(GCC)	c.55G>A	p.Asp19Asn
J	329347	TC	T	frameshift_variant	HIGH	tRNA-Ile_(AAT)	c.46delG	p.Asp16fs
F	705180	T	G	missense_variant	MODERATE	tRNA-Trp_(CCA)	c.14A>C	p.Gln5Pro
F	705192	T	C	missense_variant	MODERATE	tRNA-Trp_(CCA)	c.2A>G	p.Glu1Gly

## Sheet: Echinocandin_resistant_exclusiv
#CHROM	POS	REF	ALT	INFO	IMPACT	ORF	MUTATION	PROTEIN CHANGE
A	27234	G	A	missense_variant	MODERATE	CAGL0A00231g	c.1994G>A	p.Gln268Leu
A	25698	A	G	missense_variant	MODERATE	CAGL0A00231g	c.458A>G	p.Ser257Asn
A	27608	A	C	missense_variant	MODERATE	CAGL0A00231g	c.2368A>C	p.Val778Ile
A	33576	T	C	missense_variant	MODERATE	CAGL0A00341g	c.521T>C	p.Glu183Val
A	40325	G	A	missense_variant	MODERATE	CAGL0A00385g	c.47C>T	p.Asn546Ser
A	40316	G	C	missense_variant	MODERATE	CAGL0A00385g	c.56C>G	p.Ala250Thr
A	37476	T	C	missense_variant	MODERATE	CAGL0A00385g	c.2896A>G	p.Asn379Asp
A	43079	A	G	missense_variant	MODERATE	CAGL0A00429g	c.952T>C	p.Ser233Cys
A	43277	G	T	missense_variant	MODERATE	CAGL0A00429g	c.754C>A	p.Ser2Phe
A	43702	A	T	missense_variant	MODERATE	CAGL0A00429g	c.329T>A	p.Thr300Ile
A	49266	TA	T	frameshift_variant	HIGH	CAGL0A00451g	c.1717delA
A	48556	G	A	missense_variant	MODERATE	CAGL0A00451g	c.1000G>A	p.Asp106Asn
A	50350	T	A	missense_variant	MODERATE	CAGL0A00451g	c.2794T>A	p.Lys78Ile
A	56714	A	T	missense_variant	MODERATE	CAGL0A00495g	c.1009T>A	p.Ala577Val
A	61666	C	A	missense_variant	MODERATE	CAGL0A00517g	c.2837C>A	p.Thr65Ile
A	60392	C	G	missense_variant	MODERATE	CAGL0A00517g	c.1563C>G	p.Ala23Val
A	59253	C	T	stop_gained	HIGH	CAGL0A00517g	c.424C>T
A	66970	G	C	missense_variant	MODERATE	CAGL0A00583g	c.1685G>C	p.Val299Leu
A	69046	C	T	missense_variant	MODERATE	CAGL0A00605g	c.158G>A	p.Phe643Leu
A	71295	C	T	missense_variant	MODERATE	CAGL0A00649g	c.359C>T	p.Leu559Pro
A	79414	T	C	missense_variant	MODERATE	CAGL0A00781g	c.1669T>C	p.Glu268Lys
A	79409	A	G	missense_variant	MODERATE	CAGL0A00781g	c.1664A>G	p.Pro52Arg
A	80143	T	A	missense_variant	MODERATE	CAGL0A00781g	c.2398T>A	p.His541Tyr
A	83896	T	G	missense_variant	MODERATE	CAGL0A00803g	c.1018A>C	p.Asn515Asp
A	83767	C	A	missense_variant	MODERATE	CAGL0A00803g	c.1147G>T	p.Lys312Arg
A	90394	T	TA	frameshift_variant	HIGH	CAGL0A00869g	c.2545dupA	p.Ser196*
A	106936	C	T	missense_variant	MODERATE	CAGL0A01067g	c.71C>T	p.Asp418Gly
A	112040	A	C	missense_variant	MODERATE	CAGL0A01133g	c.4A>C	p.Pro1066Ser
A	114969	C	T	missense_variant	MODERATE	CAGL0A01155g	c.161C>T	p.Arg591Lys
A	117095	G	A	missense_variant	MODERATE	CAGL0A01177g	c.76G>A	p.Asp250Glu
A	118925	C	A	missense_variant	MODERATE	CAGL0A01177g	c.1906C>A	p.Glu70_Asp71insAspLysSerGluAspLysSerGluAspLysSerGlu
A	119737	G	T	missense_variant	MODERATE	CAGL0A01193g	c.7G>T	p.Ser38delinsAsnGlyAsnGly
A	125919	G	A	missense_variant	MODERATE	CAGL0A01221g	c.140G>A	p.Gln297Glu
A	126122	T	C	missense_variant	MODERATE	CAGL0A01221g	c.343T>C	p.Pro188Leu
A	133282	A	G	missense_variant	MODERATE	CAGL0A01284g	c.1921A>G	p.Glu522Ala
A	134179	C	T	missense_variant	MODERATE	CAGL0A01284g	c.2818C>T	p.Ala129Val
A	134969	C	T	missense_variant	MODERATE	CAGL0A01284g	c.3608C>T	p.Ser941_Asn942insAsnSerGlyThr
A	137588	AGCATG	A	frameshift_variant	HIGH	CAGL0A01325g	c.1328_1332delGCATG	p.Gln147*
A	137597	AT	A	frameshift_variant	HIGH	CAGL0A01325g	c.1337delT	p.Glu28*
A	137595	A	C	missense_variant	MODERATE	CAGL0A01325g	c.1334A>C	p.Gly475Ser
A	137601	A	G	missense_variant	MODERATE	CAGL0A01325g	c.1340A>G	p.Val104Ile
A	142310	TGGATGA	T	disruptive_inframe_deletion	MODERATE	CAGL0A01366g	c.2007_2012delGGATGA	p.Ser32fs
A	140971	C	G	missense_variant	MODERATE	CAGL0A01366g	c.667C>G	p.Arg88del
A	141364	A	G	missense_variant	MODERATE	CAGL0A01366g	c.1060A>G	p.Thr244Ala
A	141373	A	T	missense_variant	MODERATE	CAGL0A01366g	c.1069A>T	p.Gly419Glu
A	141381	A	T	missense_variant	MODERATE	CAGL0A01366g	c.1077A>T	p.Asn229Tyr
A	141391	A	G	missense_variant	MODERATE	CAGL0A01366g	c.1087A>G	p.Glu288Asp
A	141583	C	A	missense_variant	MODERATE	CAGL0A01366g	c.1279C>A	p.Thr452Ile
A	142681	C	A	missense_variant	MODERATE	CAGL0A01366g	c.2377C>A	p.Gly111Ser
A	144145	G	A	missense_variant	MODERATE	CAGL0A01366g	c.3841G>A	p.Thr811Lys
A	143384	C	T	missense_variant	MODERATE	CAGL0A01366g	c.3080C>T	p.Lys369Glu
A	143404	G	A	missense_variant	MODERATE	CAGL0A01366g	c.3100G>A	p.Arg53Met
A	142327	T	G	missense_variant	MODERATE	CAGL0A01366g	c.2023T>G	p.Glu521Asp
A	146691	ACCAGAG	A	disruptive_inframe_deletion	MODERATE	CAGL0A01408g	c.1310_1315delGCCAGA	p.Leu372fs
A	146560	G	A	missense_variant	MODERATE	CAGL0A01408g	c.1173G>A	p.Thr52Ala
A	148151	C	T	missense_variant	MODERATE	CAGL0A01430g	c.839C>T	p.Asn127Tyr
A	151227	G	T	missense_variant	MODERATE	CAGL0A01452g	c.1478G>T	p.Gly94Arg
A	150543	A	G	missense_variant	MODERATE	CAGL0A01452g	c.794A>G	p.Lys691Glu
A	152037	C	T	missense_variant	MODERATE	CAGL0A01452g	c.2288C>T	p.Ser90Phe
A	153453	G	A	missense_variant	MODERATE	CAGL0A01474g	c.299G>A	p.Ser237Phe
A	156283	A	G	intron_variant	MODIFIER	CAGL0A01540g	c.3+57T>C	p.Ile353Val
A	155876	T	C	missense_variant	MODERATE	CAGL0A01540g	c.304A>G	p.Tyr423Cys
A	159661	T	C	missense_variant	MODERATE	CAGL0A01606g	c.254A>G	p.Asn32Asp
A	161507	C	A	missense_variant	MODERATE	CAGL0A01628g	c.181C>A	p.Lys107Met
A	161350	A	T	missense_variant	MODERATE	CAGL0A01628g	c.24A>T	p.Ala300Val
A	166878	C	G	missense_variant	MODERATE	CAGL0A01672g	c.43G>C	p.Thr347Ser
A	165984	T	A	missense_variant	MODERATE	CAGL0A01672g	c.937A>T	p.Gly449Asp
A	170032	G	A	missense_variant	MODERATE	CAGL0A01716g	c.466G>A	p.Glu414Lys
A	175506	A	AGGCATACAC	conservative_inframe_insertion	MODERATE	CAGL0A01782g	c.1218_1219insGTGTATGCC	p.Phe71fs
A	175510	G	GT	frameshift_variant	HIGH	CAGL0A01782g	c.1214_1215insA	p.Trp182*
A	175512	A	AC	frameshift_variant	HIGH	CAGL0A01782g	c.1212_1213insG	p.Leu829*
A	175479	G	T	missense_variant	MODERATE	CAGL0A01782g	c.1246C>A	p.Pro57Ser
A	175508	G	A	missense_variant	MODERATE	CAGL0A01782g	c.1217C>T	p.Gln338Glu
A	176229	C	T	missense_variant	MODERATE	CAGL0A01782g	c.496G>A	p.Pro1053Ser
A	176235	T	A	missense_variant	MODERATE	CAGL0A01782g	c.490A>T	p.Ser109Phe
A	176262	C	T	missense_variant	MODERATE	CAGL0A01782g	c.463G>A	p.Leu330Val
A	176138	A	G	missense_variant	MODERATE	CAGL0A01782g	c.587T>C	p.Ser114Cys
A	184477	C	T	missense_variant	MODERATE	CAGL0A01826g	c.1303G>A	p.Asp141Asn
A	187926	T	G	missense_variant	MODERATE	CAGL0A01848g	c.2779A>C	p.Asp222Asn
A	193709	G	A	missense_variant	MODERATE	CAGL0A01870g	c.11C>T	p.Thr315Ser
A	204912	C	T	missense_variant	MODERATE	CAGL0A01914g	c.9767C>T	p.Lys140Arg
A	200243	A	T	missense_variant	MODERATE	CAGL0A01914g	c.5098A>T	p.Gln139His
A	212113	T	A	missense_variant	MODERATE	CAGL0A02024g	c.1789A>T	p.Thr185Ile
A	212182	A	G	missense_variant	MODERATE	CAGL0A02024g	c.1720T>C	p.Met586Val
A	213112	T	C	missense_variant	MODERATE	CAGL0A02024g	c.790A>G	p.Leu301Phe
A	217104	A	AT	frameshift_variant&stop_gained	HIGH	CAGL0A02046g	c.1338dupT	p.Leu627Ser
A	216338	A	G	missense_variant	MODERATE	CAGL0A02046g	c.571A>G	p.Gly157Ser
A	217716	A	G	missense_variant	MODERATE	CAGL0A02046g	c.1949A>G	p.Cys108Tyr
A	216035	C	T	stop_gained	HIGH	CAGL0A02046g	c.268C>T
A	221634	G	A	missense_variant	MODERATE	CAGL0A02112g	c.347G>A	p.Glu964Gly
A	223804	C	T	missense_variant	MODERATE	CAGL0A02134g	c.214G>A	p.Asp665Asn
A	230008	C	CCATACCGTGAGGATA	conservative_inframe_insertion	MODERATE	CAGL0A02211g	c.1206_1207insTATCCTCACGGTATG	p.Leu72fs
A	230373	A	G	missense_variant	MODERATE	CAGL0A02211g	c.842T>C	p.Pro255Leu
A	230896	A	T	missense_variant	MODERATE	CAGL0A02211g	c.319T>A	p.Thr1006_Val1007delinsIle
A	230158	T	C	missense_variant	MODERATE	CAGL0A02211g	c.1057A>G	p.Ser43Tyr
A	230179	C	G	missense_variant	MODERATE	CAGL0A02211g	c.1036G>C	p.Lys112Asn
A	230212	C	T	missense_variant	MODERATE	CAGL0A02211g	c.1003G>A	p.Gln106His
A	265737	G	A	missense_variant	MODERATE	CAGL0A02475g	c.137C>T	p.Phe283Tyr
A	267909	T	G	missense_variant	MODERATE	CAGL0A02486g	c.1855T>G	p.Asp153Glu
A	270832	G	A	missense_variant	MODERATE	CAGL0A02530g	c.352G>A	p.Asn313Ile
A	280939	A	G	missense_variant	MODERATE	CAGL0A02596g	c.2473A>G	p.Ala39Thr
A	280076	A	T	missense_variant	MODERATE	CAGL0A02596g	c.1610A>T	p.Ala459Thr
A	278725	G	A	missense_variant	MODERATE	CAGL0A02596g	c.259G>A	p.Ile1315Thr
A	290916	G	A	missense_variant	MODERATE	CAGL0A02706g	c.322G>A	p.Thr1362Asn
A	294295	C	T	missense_variant	MODERATE	CAGL0A02772g	c.997G>A	p.Phe71Leu
A	294688	T	C	missense_variant	MODERATE	CAGL0A02772g	c.604A>G	p.Ser971Cys
A	295677	A	G	intron_variant	MODIFIER	CAGL0A02794g	c.31-74A>G	p.Val383Leu
A	295668	T	C	intron_variant	MODIFIER	CAGL0A02794g	c.31-83T>C	p.Glu346Gln
A	299214	A	G	missense_variant	MODERATE	CAGL0A02838g	c.1145T>C	p.Val235Ala
A	298756	T	C	missense_variant	MODERATE	CAGL0A02838g	c.1603A>G	p.Ser971Thr
A	299073	A	G	missense_variant	MODERATE	CAGL0A02838g	c.1286T>C	p.Thr973Ser
A	301769	A	C	missense_variant	MODERATE	CAGL0A02860g	c.176T>G	p.Lys974_Ser978delinsAsn
A	301875	G	A	missense_variant	MODERATE	CAGL0A02860g	c.70C>T	p.Arg559Lys
A	300938	C	A	missense_variant	MODERATE	CAGL0A02860g	c.1007G>T	p.Gly5Trp
A	304061	G	T	missense_variant	MODERATE	CAGL0A02904g	c.1124G>T	p.Gly86Asp
A	303413	G	A	missense_variant	MODERATE	CAGL0A02904g	c.476G>A	p.Thr121Ile
A	311190	T	A	missense_variant	MODERATE	CAGL0A03014g	c.868T>A	p.Ser637Thr
A	311652	G	T	missense_variant	MODERATE	CAGL0A03014g	c.1330G>T	p.Pro704Leu
A	311548	A	T	missense_variant	MODERATE	CAGL0A03014g	c.1226A>T	p.Asp13Gly
A	313203	G	T	intron_variant	MODIFIER	CAGL0A03051g	c.75+57C>A	p.Val335Ile
A	314794	C	T	missense_variant	MODERATE	CAGL0A03058g	c.1133C>T	p.Gly429Asp
A	318001	C	G	missense_variant	MODERATE	CAGL0A03102g	c.41C>G	p.Gly304Ala
A	319560	G	T	missense_variant	MODERATE	CAGL0A03102g	c.1600G>T	p.Thr1179Arg
A	319647	G	A	missense_variant	MODERATE	CAGL0A03102g	c.1687G>A	p.Thr275Asn
A	321825	A	C	intron_variant	MODIFIER	CAGL0A03117g	c.286-428A>C	p.Lys790Gln
A	320762	C	T	missense_variant	MODERATE	CAGL0A03117g	c.92C>T	p.Gln662Glu
A	349104	C	T	missense_variant	MODERATE	CAGL0A03410g	c.397C>T	p.Gln7His
A	353028	G	A	missense_variant	MODERATE	CAGL0A03432g	c.3145G>A	p.Ser160Ile
A	366468	C	T	missense_variant	MODERATE	CAGL0A03608g	c.467G>A	p.Gln534His
A	372432	A	G	missense_variant	MODERATE	CAGL0A03630g	c.161T>C	p.Phe562Val
A	369747	T	C	missense_variant	MODERATE	CAGL0A03630g	c.2846A>G	p.Arg1098Ile
A	375956	A	G	missense_variant	MODERATE	CAGL0A03674g	c.347A>G	p.Gln816Leu
A	379115	A	C	missense_variant	MODERATE	CAGL0A03718g	c.4718T>G	p.Tyr63Asn
A	385333	C	T	stop_gained	HIGH	CAGL0A03740g	c.514C>T
A	389362	C	A	missense_variant	MODERATE	CAGL0A03806g	c.505C>A	p.Tyr637His
A	391197	G	A	missense_variant	MODERATE	CAGL0A03828g	c.511G>A	p.His229Tyr
A	394860	C	T	missense_variant	MODERATE	CAGL0A03883g	c.248C>T	p.Met52Ile
A	401197	A	G	missense_variant	MODERATE	CAGL0A03993g	c.212A>G	p.Ser549Thr
A	404069	TTCGTCCTCGTCTTCCCAGTCTTCTTCGCCTTCA	T	disruptive_inframe_deletion	MODERATE	CAGL0A04037g	c.1713_1745delTGAAGGCGAAGAAGACTGGGAAGACGAGGACGA	p.Thr63fs
A	408627	CTCTGTTTCCAGTTCTGCTTCCAGT	C	disruptive_inframe_deletion	MODERATE	CAGL0A04081g	c.569_592delTTTCCAGTTCTGCTTCCAGTTCTG	p.Leu113*
A	408172	C	T	missense_variant	MODERATE	CAGL0A04081g	c.109C>T	p.Val132_Ser134del
A	409136	A	G	missense_variant	MODERATE	CAGL0A04081g	c.1073A>G	p.Asn499Ser
A	418460	C	T	missense_variant	MODERATE	CAGL0A04213g	c.1532C>T	p.Ser30Pro
A	420597	C	G	missense_variant	MODERATE	CAGL0A04235g	c.647C>G	p.Lys1261Thr
A	420515	G	A	missense_variant	MODERATE	CAGL0A04235g	c.565G>A	p.Gly892Ala
A	421341	A	C	missense_variant	MODERATE	CAGL0A04235g	c.1391A>C	p.Asn894_Thr897del
A	422422	A	G	missense_variant	MODERATE	CAGL0A04257g	c.1868T>C	p.Leu752Pro
A	427354	A	C	missense_variant	MODERATE	CAGL0A04301g	c.576T>G	p.Ser626Tyr
A	427401	C	T	missense_variant	MODERATE	CAGL0A04301g	c.529G>A	p.Asp209Asn
A	435456	T	C	missense_variant	MODERATE	CAGL0A04411g	c.1880T>C	p.Asn494Tyr
A	440471	G	A	missense_variant	MODERATE	CAGL0A04455g	c.2926G>A	p.Glu470Asp
A	442320	G	T	missense_variant	MODERATE	CAGL0A04477g	c.232G>T	p.Ser206Arg
A	443996	A	C	missense_variant	MODERATE	CAGL0A04477g	c.1908A>C	p.Ser338Leu
A	456438	A	T	missense_variant	MODERATE	CAGL0A04631g	c.283A>T	p.Val25Leu
A	464625	C	T	missense_variant	MODERATE	CAGL0A04741g	c.1288G>A	p.Glu651Asp
B	11795	C	T	missense_variant	MODERATE	CAGL0B00264g	c.326C>T	p.Tyr198Ser
B	13348	C	T	missense_variant	MODERATE	CAGL0B00286g	c.538G>A	p.Met201Ile
B	12898	G	C	missense_variant	MODERATE	CAGL0B00286g	c.988C>G	p.Pro13Ser
B	16626	A	G	missense_variant	MODERATE	CAGL0B00308g	c.94A>G	p.Asp680Asn
B	19686	T	C	missense_variant	MODERATE	CAGL0B00330g	c.1756A>G	p.Gly131Ser
B	27718	A	G	missense_variant	MODERATE	CAGL0B00418g	c.1135A>G	p.Asp62Asn
B	26962	A	T	missense_variant	MODERATE	CAGL0B00418g	c.379A>T	p.Lys325Thr
B	42792	G	T	missense_variant	MODERATE	CAGL0B00528g	c.116G>T	p.His246Arg
B	45571	G	A	missense_variant	MODERATE	CAGL0B00550g	c.554C>T	p.Ser128Tyr
B	86738	G	A	missense_variant	MODERATE	CAGL0B00990g	c.73C>T	p.Tyr992His
B	97196	G	T	missense_variant	MODERATE	CAGL0B01078g	c.895G>T	p.Asp63Asn
B	98228	T	C	missense_variant	MODERATE	CAGL0B01078g	c.1927T>C	p.Met45Ile
B	96992	C	T	stop_gained	HIGH	CAGL0B01078g	c.691C>T
B	102774	C	T	missense_variant	MODERATE	CAGL0B01144g	c.469G>A	p.Ala803Thr
B	105685	G	A	missense_variant	MODERATE	CAGL0B01166g	c.2125G>A	p.His399Gln
B	105236	T	C	missense_variant	MODERATE	CAGL0B01166g	c.1676T>C	p.Val699Ile
B	107685	T	C	missense_variant	MODERATE	CAGL0B01188g	c.118A>G	p.Ala79Gly
B	106778	G	A	missense_variant	MODERATE	CAGL0B01188g	c.1025C>T	p.Val1889Leu
B	114248	C	T	missense_variant	MODERATE	CAGL0B01265g	c.530C>T	p.Val138Leu
B	120926	C	T	missense_variant	MODERATE	CAGL0B01353g	c.1594G>A	p.Leu121_Thr122insAlaThrHis
B	121621	G	A	missense_variant	MODERATE	CAGL0B01353g	c.899C>T	p.Asn361His
B	123772	T	C	missense_variant	MODERATE	CAGL0B01375g	c.2891A>G	p.Ser459Cys
B	128274	C	T	missense_variant	MODERATE	CAGL0B01397g	c.901C>T	p.Ala129_Ser135dup
B	128311	A	T	missense_variant	MODERATE	CAGL0B01397g	c.938A>T	p.Asn62Lys
B	135482	C	A	missense_variant	MODERATE	CAGL0B01507g	c.61C>A	p.Asp132Gly
B	145348	A	G	intron_variant	MODIFIER	CAGL0B01589g	c.150-56A>G	p.Thr102Ala
B	150060	A	G	missense_variant	MODERATE	CAGL0B01617g	c.875T>C	p.Asp222Asn
B	151830	G	A	missense_variant	MODERATE	CAGL0B01639g	c.1454C>T	p.Leu311Pro
B	151600	A	C	missense_variant	MODERATE	CAGL0B01639g	c.1684T>G	p.Val165Leu
B	151639	A	T	missense_variant	MODERATE	CAGL0B01639g	c.1645T>A	p.Gln129His
B	174407	C	T	missense_variant	MODERATE	CAGL0B01881g	c.115G>A	p.Ser33Asn
B	176614	G	A	missense_variant	MODERATE	CAGL0B01925g	c.299G>A	p.Leu69His
B	176318	G	A	start_lost	HIGH	CAGL0B01925g	c.3G>A
B	196168	G	T	missense_variant	MODERATE	CAGL0B02123g	c.618C>A	p.Ser200Asn
B	201611	G	A	missense_variant	MODERATE	CAGL0B02167g	c.280G>A	p.Ser681Asn
B	209589	G	A	missense_variant	MODERATE	CAGL0B02211g	c.3196C>T	p.Met156Ile
B	211013	C	T	missense_variant	MODERATE	CAGL0B02211g	c.1772G>A	p.Glu371Val
B	216321	G	GGTGTT	frameshift_variant	HIGH	CAGL0B02277g	c.420_424dupAACAC	p.Glu208fs
B	216640	T	C	missense_variant	MODERATE	CAGL0B02277g	c.106A>G	p.Ile1029Thr
B	222651	C	T	missense_variant	MODERATE	CAGL0B02343g	c.1093G>A	p.Glu538Gln
B	227711	GTGCGCATGCGCA	G	disruptive_inframe_deletion	MODERATE	CAGL0B02365g	c.93_104delTGCGCATGCGCA	p.Ala23fs
B	228342	G	T	missense_variant	MODERATE	CAGL0B02387g	c.1283C>A	p.Lys513Asn
B	229470	G	C	missense_variant	MODERATE	CAGL0B02387g	c.155C>G	p.Ser524Cys
B	231060	C	CCATTGCCAT	conservative_inframe_insertion	MODERATE	CAGL0B02409g	c.112_113insATGGCAATG	p.Pro123fs
B	230423	G	T	missense_variant	MODERATE	CAGL0B02409g	c.750C>A	p.Gln97Leu
B	232786	C	T	missense_variant	MODERATE	CAGL0B02431g	c.440C>T	p.Phe209Ile
B	234702	A	T	missense_variant	MODERATE	CAGL0B02453g	c.374T>A	p.Ile437Ser
B	242836	G	A	missense_variant	MODERATE	CAGL0B02541g	c.662C>T	p.Ala268Pro
B	249519	G	A	missense_variant	MODERATE	CAGL0B02607g	c.869C>T	p.Ser837Asn
B	249499	G	C	missense_variant	MODERATE	CAGL0B02607g	c.889C>G	p.Met192Thr
B	252795	G	C	missense_variant	MODERATE	CAGL0B02629g	c.1910G>C	p.Asn181Thr
B	251271	C	T	missense_variant	MODERATE	CAGL0B02629g	c.386C>T	p.Ile87Phe
B	252926	A	T	stop_gained	HIGH	CAGL0B02629g	c.2041A>T
B	253800	CTCG	C	conservative_inframe_deletion	MODERATE	CAGL0B02651g	c.262_264delCGA	p.Phe405fs
B	256661	G	A	missense_variant	MODERATE	CAGL0B02673g	c.1346G>A	p.Gly95Glu
B	272602	T	G	missense_variant	MODERATE	CAGL0B02816g	c.1565A>C	p.Thr237Ala
B	280455	T	C	missense_variant	MODERATE	CAGL0B02882g	c.730A>G	p.Tyr302Cys
B	283741	G	C	missense_variant	MODERATE	CAGL0B02904g	c.170C>G	p.Asp682Asn
B	288179	G	A	missense_variant	MODERATE	CAGL0B02948g	c.1621C>T	p.Ser749_Gly750insAlaProSerSer
B	292117	AAAC	A	conservative_inframe_deletion	MODERATE	CAGL0B02970g	c.1018_1020delGTT	p.Met573fs
B	292335	T	A	missense_variant	MODERATE	CAGL0B02970g	c.803A>T	p.Ser625Arg
B	291882	C	T	missense_variant	MODERATE	CAGL0B02970g	c.1256G>A	p.Val20Met
B	293065	C	G	missense_variant	MODERATE	CAGL0B02970g	c.73G>C	p.Asn173Tyr
B	303981	G	GT	frameshift_variant	HIGH	CAGL0B03091g	c.1221dupA	p.Glu208fs
B	304833	G	A	stop_gained	HIGH	CAGL0B03091g	c.370C>T
B	313499	T	A	missense_variant	MODERATE	CAGL0B03201g	c.697A>T	p.Ile258Phe
B	313648	T	A	missense_variant	MODERATE	CAGL0B03201g	c.548A>T	p.Ile329Thr
B	319696	A	T	missense_variant	MODERATE	CAGL0B03289g	c.685A>T	p.Asp172Glu
B	323865	A	G	missense_variant	MODERATE	CAGL0B03311g	c.1207A>G	p.Met714Ile
B	325380	A	G	missense_variant	MODERATE	CAGL0B03333g	c.704T>C	p.Lys10Asn
B	325743	G	C	missense_variant	MODERATE	CAGL0B03333g	c.341C>G	p.His143Arg
B	326907	G	A	missense_variant	MODERATE	CAGL0B03355g	c.307C>T	p.Ala831_Asn834del
B	326831	G	A	missense_variant	MODERATE	CAGL0B03355g	c.383C>T	p.Asp455Asn
B	326466	C	T	missense_variant	MODERATE	CAGL0B03355g	c.748G>A	p.Arg734Met
B	328942	C	A	missense_variant	MODERATE	CAGL0B03377g	c.1169C>A	p.Asn974Tyr
B	331100	CG	C	frameshift_variant	HIGH	CAGL0B03399g	c.264delG	p.Thr469fs
B	332380	A	G	missense_variant	MODERATE	CAGL0B03399g	c.1543A>G	p.Lys419Asn
B	339166	A	G	missense_variant	MODERATE	CAGL0B03421g	c.973T>C	p.Gly1249Cys
B	338502	T	C	missense_variant	MODERATE	CAGL0B03421g	c.1637A>G	p.Ile93Val
B	339195	G	C	missense_variant	MODERATE	CAGL0B03421g	c.944C>G	p.Asp55Tyr
B	344304	C	T	missense_variant	MODERATE	CAGL0B03465g	c.323G>A	p.Glu38Lys
B	353252	A	C	missense_variant	MODERATE	CAGL0B03531g	c.434A>C	p.Glu155Lys
B	353138	A	T	missense_variant	MODERATE	CAGL0B03531g	c.320A>T	p.Gly394Asp
B	354680	G	A	missense_variant	MODERATE	CAGL0B03553g	c.316G>A	p.Ala152Thr
B	355228	G	T	missense_variant	MODERATE	CAGL0B03553g	c.864G>T	p.Arg282Lys
B	354936	T	G	missense_variant	MODERATE	CAGL0B03553g	c.572T>G	p.Lys407Asn
B	360593	G	T	missense_variant	MODERATE	CAGL0B03597g	c.48C>A	p.Gln672Lys
B	359601	G	C	missense_variant	MODERATE	CAGL0B03597g	c.1040C>G	p.Pro155Ser
B	375685	C	T	missense_variant	MODERATE	CAGL0B03773g	c.1730C>T	p.Asn290Ile
B	375310	C	T	missense_variant	MODERATE	CAGL0B03773g	c.1355C>T	p.Ala147Thr
B	381665	G	A	missense_variant	MODERATE	CAGL0B03839g	c.1375G>A	p.Glu47Gly
B	387052	T	A	missense_variant	MODERATE	CAGL0B03927g	c.178T>A	p.Pro101Leu
B	388785	G	T	stop_gained	HIGH	CAGL0B03949g	c.975C>A
B	391485	A	ATT	frameshift_variant	HIGH	CAGL0B03971g	c.846_847insAA	p.Trp619*
B	391486	A	ATT	frameshift_variant	HIGH	CAGL0B03971g	c.845_846insAA	p.Thr387fs
B	390738	T	G	missense_variant	MODERATE	CAGL0B03971g	c.1594A>C	p.Met201Val
B	391484	A	T	missense_variant	MODERATE	CAGL0B03971g	c.848T>A	p.Asp696Gly
B	397943	G	A	missense_variant	MODERATE	CAGL0B04037g	c.169C>T	p.Leu306Ile
B	402445	A	C	missense_variant	MODERATE	CAGL0B04125g	c.73T>G	p.Tyr137His
B	419044	T	TTCTTCATCA	disruptive_inframe_insertion	MODERATE	CAGL0B04279g	c.1229_1230insTGATGAAGA	p.Gln750*
B	419262	G	C	missense_variant	MODERATE	CAGL0B04279g	c.1012C>G	p.Gly282Asp
B	425946	C	T	missense_variant	MODERATE	CAGL0B04367g	c.802G>A	p.Val224Asp
B	426659	G	C	stop_gained	HIGH	CAGL0B04367g	c.89C>G
B	431390	C	T	missense_variant	MODERATE	CAGL0B04411g	c.421G>A	p.Ser257Leu
B	431392	T	C	missense_variant	MODERATE	CAGL0B04411g	c.419A>G	p.Val154_Thr155insSer
B	436200	C	T	missense_variant	MODERATE	CAGL0B04455g	c.764C>T	p.Asp409Asn
B	441960	C	T	missense_variant	MODERATE	CAGL0B04543g	c.362C>T	p.Met243Leu
B	447489	ACAG	A	disruptive_inframe_deletion	MODERATE	CAGL0B04631g	c.3017_3019delCTG	p.Trp429*
B	452362	G	T	missense_variant	MODERATE	CAGL0B04675g	c.225C>A	p.Asn6Ser
B	458121	G	A	missense_variant	MODERATE	CAGL0B04763g	c.194C>T	p.Asp752Gly
B	459772	C	T	missense_variant	MODERATE	CAGL0B04785g	c.379C>T	p.Asn73Asp
B	459650	G	A	missense_variant	MODERATE	CAGL0B04785g	c.257G>A	p.Gln313Arg
B	459724	G	A	missense_variant	MODERATE	CAGL0B04785g	c.331G>A	p.Ser694Asn
B	460802	C	T	missense_variant	MODERATE	CAGL0B04807g	c.82C>T	p.Ala470Gly
B	462856	G	A	intron_variant	MODIFIER	CAGL0B04829g	c.104-62G>A	p.Tyr932Asn
B	465986	G	A	missense_variant	MODERATE	CAGL0B04851g	c.2111C>T	p.Val652Phe
B	466495	C	G	missense_variant	MODERATE	CAGL0B04851g	c.1602G>C	p.Ser5Pro
B	464940	G	A	missense_variant	MODERATE	CAGL0B04851g	c.3157C>T	p.Asn807Lys
B	466844	T	C	missense_variant	MODERATE	CAGL0B04851g	c.1253A>G	p.Glu514_Glu515insAspGluGluGluGlyGlyAspAspAsnAspGluGluAspGluIleAspGlu
B	465665	G	T	missense_variant	MODERATE	CAGL0B04851g	c.2432C>A	p.Cys545Tyr
B	475841	G	A	missense_variant	MODERATE	CAGL0B04895g	c.770G>A	p.Val956Met
B	489632	A	T	missense_variant	MODERATE	CAGL0B05049g	c.2447A>T	p.Glu88Gly
B	490967	A	C	missense_variant	MODERATE	CAGL0B05049g	c.3782A>C	p.Thr339Ile
C	2408	G	T	missense_variant	MODERATE	CAGL0C00110g	c.1877C>A	p.Ala217Val
C	2805	T	A	missense_variant	MODERATE	CAGL0C00110g	c.1480A>T	p.Ser1339Cys
C	3386	G	A	missense_variant	MODERATE	CAGL0C00110g	c.899C>T	p.Ala438Val
C	2143	C	T	missense_variant	MODERATE	CAGL0C00110g	c.2142G>A	p.Asn665Ser
C	3440	C	T	missense_variant	MODERATE	CAGL0C00110g	c.845G>A	p.Asp141Tyr
C	3488	A	C	missense_variant	MODERATE	CAGL0C00110g	c.797T>G	p.Arg13Cys
C	11924	G	A	missense_variant	MODERATE	CAGL0C00209g	c.1016C>T	p.Pro177del
C	16707	G	A	stop_gained	HIGH	CAGL0C00231g	c.792G>A
C	19619	T	TCGGA	frameshift_variant	HIGH	CAGL0C00253g	c.4091_4092insTCCG	p.Asn204fs
C	19623	G	GGA	frameshift_variant	HIGH	CAGL0C00253g	c.4087_4088insTC	p.Asn593fs
C	19629	GA	G	frameshift_variant	HIGH	CAGL0C00253g	c.4081delT	p.Leu283*
C	23499	A	AGG	frameshift_variant	HIGH	CAGL0C00253g	c.211_212insCC	p.Tyr17fs
C	23502	AAT	A	frameshift_variant	HIGH	CAGL0C00253g	c.207_208delAT	p.Gly190fs
C	23569	CT	C	frameshift_variant	HIGH	CAGL0C00253g	c.141delA	p.Glu388*
C	19626	G	T	missense_variant	MODERATE	CAGL0C00253g	c.4085C>A	p.Pro261Leu
C	23498	A	T	missense_variant	MODERATE	CAGL0C00253g	c.213T>A	p.Asn561Tyr
C	21802	A	G	missense_variant	MODERATE	CAGL0C00253g	c.1909T>C	p.Thr474Ala
C	20175	G	C	missense_variant	MODERATE	CAGL0C00253g	c.3536C>G	p.Ala368Thr
C	39659	G	A	missense_variant	MODERATE	CAGL0C00385g	c.2407G>A	p.Pro582Ser
C	40912	G	A	missense_variant	MODERATE	CAGL0C00407g	c.98G>A	p.Asp479Tyr
C	50865	T	C	missense_variant	MODERATE	CAGL0C00473g	c.1496A>G	p.Met361Val
C	51898	C	T	missense_variant	MODERATE	CAGL0C00473g	c.463G>A	p.Ala193Thr
C	54183	G	T	missense_variant	MODERATE	CAGL0C00517g	c.30G>T	p.Ser620Gly
C	57290	T	A	intron_variant	MODIFIER	CAGL0C00539g	c.3+113T>A	p.Val534Phe
C	59880	G	T	missense_variant	MODERATE	CAGL0C00561g	c.2014C>A	p.His600Tyr
C	61025	T	A	missense_variant	MODERATE	CAGL0C00561g	c.869A>T	p.Thr582Ala
C	61754	T	C	missense_variant	MODERATE	CAGL0C00561g	c.140A>G	p.Glu225Asp
C	70020	G	A	missense_variant	MODERATE	CAGL0C00671g	c.625G>A	p.Asn315Asp
C	72903	A	T	missense_variant	MODERATE	CAGL0C00693g	c.517A>T	p.Leu447Ile
C	74259	A	G	missense_variant	MODERATE	CAGL0C00715g	c.409T>C	p.Tyr1633Asn
C	79709	T	G	missense_variant	MODERATE	CAGL0C00759g	c.727A>C	p.Ala690Val
C	81803	AGTAGCCTCC	A	conservative_inframe_deletion	MODERATE	CAGL0C00781g	c.394_402delGTAGCCTCC	p.Phe405fs
C	81772	T	TCGCAACCCA	conservative_inframe_insertion	MODERATE	CAGL0C00781g	c.363_364insGCAACCCAC	p.Val48fs
C	81776	A	AGTAC	frameshift_variant	HIGH	CAGL0C00781g	c.366_367insGTAC	p.Asn389fs
C	81566	G	A	missense_variant	MODERATE	CAGL0C00781g	c.156G>A	p.Pro762Ala
C	81646	C	G	missense_variant	MODERATE	CAGL0C00781g	c.236C>G	p.Ala216Thr
C	87233	A	AAG	frameshift_variant	HIGH	CAGL0C00847g	c.1104_1105insAG	p.Ter251Trpext*?
C	87234	TCC	T	frameshift_variant	HIGH	CAGL0C00847g	c.1108_1109delCC	p.Asn589fs
C	99834	AGCCTAGTTCAAG	A	disruptive_inframe_deletion	MODERATE	CAGL0C00968g	c.2922_2933delGCCTAGTTCAAG	p.Leu180fs
C	99590	TCTAACGGTGGTA	T	disruptive_inframe_deletion	MODERATE	CAGL0C00968g	c.2679_2690delTAACGGTGGTAC	p.Ser224*
C	99385	TTCCAATGCTGGC	T	disruptive_inframe_deletion	MODERATE	CAGL0C00968g	c.2490_2501delTGCTGGCTCCAA	p.Gln1676*
C	99734	T	TCTAATAGTGGTA	disruptive_inframe_insertion	MODERATE	CAGL0C00968g	c.2822_2823insTAATAGTGGTAC	p.Asp537fs
C	99150	G	GTCCTAGCTCTGC	disruptive_inframe_insertion	MODERATE	CAGL0C00968g	c.2248_2249insCTCCTAGCTCTG	p.Gln677fs
C	99152	CCTAGCTCTGGTCCTAGCTCTGG	C	frameshift_variant	HIGH	CAGL0C00968g	c.2240_2261delCTAGCTCTGGTCCTAGCTCTGG	p.Ala238fs
C	98331	G	GCAGT	frameshift_variant	HIGH	CAGL0C00968g	c.1418_1419insCAGT	p.Lys187fs
C	98334	CCTCT	C	frameshift_variant	HIGH	CAGL0C00968g	c.1422_1425delCTCT	p.Asn10fs
C	99824	A	T	missense_variant	MODERATE	CAGL0C00968g	c.2911A>T	p.Ala244Val
C	99825	G	C	missense_variant	MODERATE	CAGL0C00968g	c.2912G>C	p.Ile290Leu
C	99830	A	T	missense_variant	MODERATE	CAGL0C00968g	c.2917A>T	p.Val266Gly
C	97001	T	C	missense_variant	MODERATE	CAGL0C00968g	c.88T>C	p.Ser767Arg
C	99588	G	C	missense_variant	MODERATE	CAGL0C00968g	c.2675G>C	p.Asp453Val
C	98323	G	T	missense_variant	MODERATE	CAGL0C00968g	c.1410G>T	p.Asp307Val
C	97743	A	T	missense_variant	MODERATE	CAGL0C00968g	c.830A>T	p.Thr136Ser
C	98333	A	G	missense_variant	MODERATE	CAGL0C00968g	c.1420A>G	p.Glu765Gly
C	114978	TA	T	frameshift_variant	HIGH	CAGL0C01133g	c.176delA	p.Val46fs
C	115445	AC	A	frameshift_variant	HIGH	CAGL0C01133g	c.642delC	p.Lys45*
C	115448	G	GT	frameshift_variant	HIGH	CAGL0C01133g	c.644_645insT	p.Trp332*
C	115450	A	AAC	frameshift_variant	HIGH	CAGL0C01133g	c.647_648insCA	p.Pro798fs
C	117107	CCATTT	C	frameshift_variant	HIGH	CAGL0C01133g	c.2305_2309delATTTC	p.Pro794fs
C	117088	C	G	missense_variant	MODERATE	CAGL0C01133g	c.2284C>G	p.Thr734Ala
C	117105	C	G	missense_variant	MODERATE	CAGL0C01133g	c.2301C>G	p.Gly22Asp
C	121593	T	C	missense_variant	MODERATE	CAGL0C01177g	c.986T>C	p.Ala591Val
C	123700	G	A	missense_variant	MODERATE	CAGL0C01199g	c.1013C>T	p.Lys499Glu
C	126923	T	G	missense_variant	MODERATE	CAGL0C01221g	c.974A>C	p.His424Gln
C	132353	A	AATGTT	frameshift_variant	HIGH	CAGL0C01265g	c.2036_2037insAACAT	p.Trp228fs
C	130645	C	A	missense_variant	MODERATE	CAGL0C01265g	c.3745G>T	p.Ser628Phe
C	133653	T	C	missense_variant	MODERATE	CAGL0C01265g	c.737A>G	p.His64Tyr
C	132348	C	T	missense_variant	MODERATE	CAGL0C01265g	c.2042G>A	p.Glu471_Thr472delinsAla
C	132352	C	T	missense_variant	MODERATE	CAGL0C01265g	c.2038G>A	p.Glu384Val
C	139243	T	C	missense_variant	MODERATE	CAGL0C01309g	c.2974T>C	p.Tyr743Asn
C	138470	G	T	missense_variant	MODERATE	CAGL0C01309g	c.2201G>T	p.Asn350Lys
C	139135	G	A	missense_variant	MODERATE	CAGL0C01309g	c.2866G>A	p.His1864Gln
C	149703	G	A	missense_variant	MODERATE	CAGL0C01397g	c.1475C>T	p.Ser137Thr
C	158708	C	T	missense_variant	MODERATE	CAGL0C01441g	c.1240G>A	p.Thr103Ala
C	158691	C	A	missense_variant	MODERATE	CAGL0C01441g	c.1257G>T	p.Ala257Val
C	157693	T	C	missense_variant	MODERATE	CAGL0C01441g	c.2255A>G	p.Met126Ile
C	160549	T	G	missense_variant	MODERATE	CAGL0C01463g	c.1953A>C	p.Tyr286Ser
C	163950	C	T	missense_variant	MODERATE	CAGL0C01485g	c.664G>A	p.Val203Met
C	163533	T	G	missense_variant	MODERATE	CAGL0C01485g	c.1081A>C	p.Ala83Ser
C	166916	G	A	missense_variant	MODERATE	CAGL0C01507g	c.1676G>A	p.Gln277Leu
C	172774	A	G	missense_variant	MODERATE	CAGL0C01595g	c.395A>G	p.Asp254Asn
C	173043	G	A	missense_variant	MODERATE	CAGL0C01595g	c.664G>A	p.Ala113Val
C	173991	G	C	missense_variant	MODERATE	CAGL0C01595g	c.1612G>C	p.Glu131Gly
C	176927	G	A	missense_variant	MODERATE	CAGL0C01639g	c.1181G>A	p.Thr277Ser
C	178128	C	T	missense_variant	MODERATE	CAGL0C01661g	c.284G>A	p.Ala83Val
C	182762	T	C	missense_variant	MODERATE	CAGL0C01705g	c.38A>G	p.Thr492Met
C	192791	C	T	intron_variant	MODIFIER	CAGL0C01837g	c.10-315G>A	p.Val177Ile
C	192986	C	A	intron_variant	MODIFIER	CAGL0C01837g	c.9+393G>T	p.Pro1203Leu
C	193127	T	C	intron_variant	MODIFIER	CAGL0C01837g	c.9+252A>G	p.Lys358Arg
C	195597	C	T	intron_variant	MODIFIER	CAGL0C01859g	c.198+373G>A	p.Ala31Val
C	195621	G	T	intron_variant	MODIFIER	CAGL0C01859g	c.198+349C>A	p.Asp171Asn
C	195466	T	C	intron_variant	MODIFIER	CAGL0C01859g	c.198+504A>G	p.Ser1027Leu
C	196047	T	A	stop_gained	HIGH	CAGL0C01859g	c.121A>T
C	198808	G	A	missense_variant	MODERATE	CAGL0C01881g	c.2510G>A	p.Asp353Gly
C	201196	T	C	missense_variant	MODERATE	CAGL0C01903g	c.601A>G	p.Asn238Lys
C	206403	G	A	missense_variant	MODERATE	CAGL0C01947g	c.1993G>A	p.Tyr182Cys
C	211690	G	A	missense_variant	MODERATE	CAGL0C02035g	c.184G>A	p.Asp1976_Asp1977del
C	217255	G	C	missense_variant	MODERATE	CAGL0C02145g	c.1984C>G	p.Asp834Glu
C	226420	C	G	missense_variant	MODERATE	CAGL0C02211g	c.1409C>G	p.Lys15Arg
C	229353	C	A	missense_variant	MODERATE	CAGL0C02255g	c.603G>T	p.Asn475Tyr
C	229186	G	A	missense_variant	MODERATE	CAGL0C02255g	c.770C>T	p.Asp112_Asp113insAsnGluAspGluAspGluAspGluAspGlu
C	234801	A	G	missense_variant	MODERATE	CAGL0C02321g	c.932T>C	p.Glu799Lys
C	236222	TC	T	frameshift_variant	HIGH	CAGL0C02343g	c.120delC	p.Cys810fs
C	236232	TCC	T	frameshift_variant	HIGH	CAGL0C02343g	c.126_127delCC	p.Gln213*
C	236423	G	A	intron_variant	MODIFIER	CAGL0C02343g	c.280+32G>A	p.Asn949Ser
C	236473	A	ATGCTGTGCTG	intron_variant	MODIFIER	CAGL0C02343g	c.280+82_280+83insTGCTGTGCTG	p.Ile521Met
C	236561	TTGGTGA	T	intron_variant	MODIFIER	CAGL0C02343g	c.280+171_280+176delTGGTGA	p.Met391Ile
C	236317	T	A	missense_variant	MODERATE	CAGL0C02343g	c.206T>A	p.Asn592His
C	242133	C	CGATGAGGATGAAGAGGAAGGTGGAGATGACAATGATGAAGAAGATGAGATA	disruptive_inframe_insertion	MODERATE	CAGL0C02409g	c.1491_1541dupGGATGAAGAGGAAGGTGGAGATGACAATGATGAAGAAGATGAGATAGATGA	p.Ala463fs
C	245296	C	T	missense_variant	MODERATE	CAGL0C02431g	c.1286G>A	p.His362Tyr
C	245219	C	T	missense_variant	MODERATE	CAGL0C02431g	c.1363G>A	p.Arg464Lys
C	245644	T	C	missense_variant	MODERATE	CAGL0C02431g	c.938A>G	p.Gly147Cys
C	253352	C	T	missense_variant	MODERATE	CAGL0C02519g	c.302C>T	p.Thr85Ser
C	253237	G	A	missense_variant	MODERATE	CAGL0C02519g	c.187G>A	p.Ser2438Phe
C	256013	G	GCAGAAGATAAATCAGAGGATAAATCAGAGGATAAAT	disruptive_inframe_insertion	MODERATE	CAGL0C02541g	c.209_210insGGATAAATCAGAGGATAAATCAGAAGATAAATCAGA	p.Tyr96*
C	265856	C	T	missense_variant	MODERATE	CAGL0C02607g	c.5C>T	p.Arg190His
C	265868	A	G	missense_variant	MODERATE	CAGL0C02607g	c.17A>G	p.Leu204Phe
C	272226	A	G	missense_variant	MODERATE	CAGL0C02673g	c.217A>G	p.Ile40Thr
C	276797	G	A	missense_variant	MODERATE	CAGL0C02739g	c.135G>A	p.Ala114Ser
C	278465	G	A	missense_variant	MODERATE	CAGL0C02783g	c.1084C>T	p.Thr139del
C	278842	G	A	missense_variant	MODERATE	CAGL0C02783g	c.707C>T	p.Ser160_Thr161insSerThrSer
C	285367	A	G	missense_variant	MODERATE	CAGL0C02871g	c.935A>G	p.Pro40Ser
C	291485	C	A	missense_variant	MODERATE	CAGL0C02937g	c.1197C>A	p.Gln101_Glu102del
C	292496	C	A	missense_variant	MODERATE	CAGL0C02959g	c.1954G>T	p.Ala167Gly
C	297702	C	A	missense_variant	MODERATE	CAGL0C03003g	c.459C>A	p.Ser599Arg
C	300510	G	C	missense_variant	MODERATE	CAGL0C03047g	c.412G>C	p.Tyr26Phe
C	305447	A	G	missense_variant	MODERATE	CAGL0C03113g	c.428A>G	p.Ser303Gly
C	308206	C	A	missense_variant	MODERATE	CAGL0C03135g	c.1539G>T	p.Ala304Val
C	306276	C	A	stop_gained	HIGH	CAGL0C03135g	c.3469G>T
C	310394	A	T	missense_variant	MODERATE	CAGL0C03179g	c.625T>A	p.Gly360Cys
C	315096	G	T	missense_variant	MODERATE	CAGL0C03201g	c.3293G>T	p.Ala23Gly
C	315747	T	C	missense_variant	MODERATE	CAGL0C03201g	c.3944T>C	p.Leu652Arg
C	313847	G	A	missense_variant	MODERATE	CAGL0C03201g	c.2044G>A	p.Ala1257Ser
C	314723	A	T	missense_variant	MODERATE	CAGL0C03201g	c.2920A>T	p.Val93Phe
C	317468	G	T	missense_variant	MODERATE	CAGL0C03201g	c.5665G>T	p.Val434Ala
C	314224	T	A	missense_variant	MODERATE	CAGL0C03201g	c.2421T>A	p.Leu342Ile
C	313898	G	A	missense_variant	MODERATE	CAGL0C03201g	c.2095G>A	p.Leu22Pro
C	331884	T	C	missense_variant	MODERATE	CAGL0C03289g	c.3086T>C	p.Val244Ile
C	333356	G	A	missense_variant	MODERATE	CAGL0C03289g	c.4558G>A	p.Lys171Arg
C	334167	T	C	missense_variant	MODERATE	CAGL0C03311g	c.277A>G	p.Leu1176Gln
C	344267	G	A	missense_variant	MODERATE	CAGL0C03421g	c.454G>A	p.Val557Phe
C	344484	T	A	missense_variant	MODERATE	CAGL0C03421g	c.671T>A	p.Pro353Leu
C	344522	A	G	missense_variant	MODERATE	CAGL0C03421g	c.709A>G	p.Ala228Thr
C	348970	C	T	missense_variant	MODERATE	CAGL0C03465g	c.563C>T	p.Arg503Cys
C	348790	C	A	missense_variant	MODERATE	CAGL0C03465g	c.383C>A	p.Ser75Gly
C	348949	A	C	missense_variant	MODERATE	CAGL0C03465g	c.542A>C	p.Val326Leu
C	353406	G	A	missense_variant	MODERATE	CAGL0C03509g	c.128C>T	p.Glu378Lys
C	355443	T	G	missense_variant	MODERATE	CAGL0C03553g	c.593A>C	p.Asn146Ser
C	356337	T	G	missense_variant	MODERATE	CAGL0C03575g	c.1873A>C	p.Ala823Val
C	359702	T	A	missense_variant	MODERATE	CAGL0C03597g	c.772A>T	p.Arg22Gly
C	365608	G	C	missense_variant	MODERATE	CAGL0C03652g	c.911G>C	p.Thr236Ile
C	364860	G	T	missense_variant	MODERATE	CAGL0C03652g	c.163G>T	p.Val257Ile
C	374512	G	A	missense_variant	MODERATE	CAGL0C03762g	c.391G>A	p.Asp355Gly
C	379862	T	TCAGAAGAAACGGAGGAAGCAG	conservative_inframe_insertion	MODERATE	CAGL0C03872g	c.386_406dupCTGCTTCCTCCGTTTCTTCTG	p.Pro747fs
C	385690	A	T	missense_variant	MODERATE	CAGL0C03916g	c.186T>A	p.Asp355Asn
C	385764	C	T	missense_variant	MODERATE	CAGL0C03916g	c.112G>A	p.Pro36del
C	388125	A	AGAT	disruptive_inframe_insertion	MODERATE	CAGL0C03938g	c.461_462insATC	p.Gln693fs
C	395203	A	C	missense_variant	MODERATE	CAGL0C04004g	c.1310T>G	p.Val136Phe
C	399086	G	T	missense_variant	MODERATE	CAGL0C04026g	c.128C>A	p.Ala666Thr
C	397791	C	T	missense_variant	MODERATE	CAGL0C04026g	c.1423G>A	p.His322Asn
C	397533	T	A	missense_variant	MODERATE	CAGL0C04026g	c.1681A>T	p.Leu234Val
C	403890	C	G	missense_variant	MODERATE	CAGL0C04092g	c.493G>C	p.Ser127Arg
C	403996	T	A	missense_variant	MODERATE	CAGL0C04092g	c.387A>T	p.Asn674Ser
C	408485	G	T	missense_variant	MODERATE	CAGL0C04169g	c.1221G>T	p.Tyr454Asn
C	409915	T	C	missense_variant	MODERATE	CAGL0C04191g	c.1105A>G	p.Ser723Pro
C	410035	C	T	missense_variant	MODERATE	CAGL0C04191g	c.985G>A	p.Pro113Ser
C	412855	G	T	missense_variant	MODERATE	CAGL0C04235g	c.158G>T	p.Ile386Met
C	413296	G	A	missense_variant	MODERATE	CAGL0C04235g	c.599G>A	p.Glu311Gln
C	416567	G	A	missense_variant	MODERATE	CAGL0C04279g	c.468G>A	p.Arg1262Ile
C	420832	A	T	missense_variant	MODERATE	CAGL0C04323g	c.1570A>T	p.Cys1579Ser
C	421349	A	G	missense_variant	MODERATE	CAGL0C04323g	c.2087A>G	p.Thr36Asn
C	426082	C	T	missense_variant	MODERATE	CAGL0C04411g	c.68C>T	p.Met400Ile
C	427546	T	A	missense_variant	MODERATE	CAGL0C04433g	c.1112A>T	p.Lys354Arg
C	429719	C	T	missense_variant	MODERATE	CAGL0C04455g	c.310G>A	p.Asp35Asn
C	431227	G	T	missense_variant	MODERATE	CAGL0C04477g	c.336G>T	p.Val1093Met
C	431181	A	T	missense_variant	MODERATE	CAGL0C04477g	c.290A>T	p.Thr780Ile
C	434454	G	T	missense_variant	MODERATE	CAGL0C04543g	c.318G>T	p.Ile1065Leu
C	434405	C	T	missense_variant	MODERATE	CAGL0C04543g	c.269C>T	p.Ser253Thr
C	437889	C	A	stop_gained	HIGH	CAGL0C04587g	c.493G>T
C	440015	C	T	missense_variant	MODERATE	CAGL0C04609g	c.710C>T	p.Asn62Ser
C	439744	G	A	missense_variant	MODERATE	CAGL0C04609g	c.439G>A	p.Ile165Met
C	440036	C	T	missense_variant	MODERATE	CAGL0C04609g	c.731C>T	p.Leu2Trp
C	440987	T	C	missense_variant	MODERATE	CAGL0C04631g	c.154A>G	p.His94Arg
C	440273	T	G	missense_variant	MODERATE	CAGL0C04631g	c.868A>C	p.Met601Ile
C	452123	A	G	missense_variant	MODERATE	CAGL0C04851g	c.575T>C	p.Ala351Gly
C	454104	G	C	missense_variant	MODERATE	CAGL0C04873g	c.802G>C	p.Leu319Phe
C	456102	T	A	missense_variant	MODERATE	CAGL0C04895g	c.259A>T	p.Asp243Asn
C	464686	C	G	missense_variant	MODERATE	CAGL0C04961g	c.417G>C	p.Ile158Leu
C	464198	T	C	missense_variant	MODERATE	CAGL0C04961g	c.905A>G	p.Gly11Ser
C	465090	A	G	missense_variant	MODERATE	CAGL0C04961g	c.13T>C	p.Asn294Tyr
C	468525	C	T	missense_variant	MODERATE	CAGL0C05005g	c.2332G>A	p.Ile380Leu
C	470799	C	T	missense_variant	MODERATE	CAGL0C05005g	c.58G>A	p.Ala127Ser
C	475171	A	G	missense_variant	MODERATE	CAGL0C05027g	c.2071A>G	p.Val65Ile
C	473924	C	A	missense_variant	MODERATE	CAGL0C05027g	c.824C>A	p.Pro816Leu
C	473363	A	G	missense_variant	MODERATE	CAGL0C05027g	c.263A>G	p.Met862Leu
C	475181	G	A	missense_variant	MODERATE	CAGL0C05027g	c.2081G>A	p.Ala698Thr
C	477134	G	A	missense_variant	MODERATE	CAGL0C05049g	c.1225G>A	p.Ser687Cys
C	477543	G	A	missense_variant	MODERATE	CAGL0C05049g	c.1634G>A	p.Glu958Lys
C	483705	A	C	missense_variant	MODERATE	CAGL0C05093g	c.516T>G	p.Asn75Ser
C	495901	T	A	missense_variant	MODERATE	CAGL0C05181g	c.233A>T	p.Val134Leu
C	496097	G	A	missense_variant	MODERATE	CAGL0C05181g	c.37C>T	p.Lys627Arg
C	497347	T	C	missense_variant	MODERATE	CAGL0C05203g	c.787T>C	p.Ala325Thr
C	499181	G	A	missense_variant	MODERATE	CAGL0C05225g	c.845G>A	p.Ser86Thr
C	499118	C	T	missense_variant	MODERATE	CAGL0C05225g	c.782C>T	p.Ser402Asn
C	505483	A	G	missense_variant	MODERATE	CAGL0C05291g	c.1268A>G	p.Glu189Val
C	509250	G	C	missense_variant	MODERATE	CAGL0C05335g	c.21G>C	p.Glu1520Lys
C	516954	G	A	missense_variant	MODERATE	CAGL0C05423g	c.463C>T	p.Leu2Phe
C	518570	C	T	missense_variant	MODERATE	CAGL0C05445g	c.685C>T	p.Ser13Ile
C	520140	T	C	missense_variant	MODERATE	CAGL0C05445g	c.2255T>C	p.Val761Ala
C	519448	A	C	missense_variant	MODERATE	CAGL0C05445g	c.1563A>C	p.Glu342Gly
C	523921	TG	T	intron_variant	MODIFIER	CAGL0C05467g	c.97-251delC	p.Tyr265Cys
C	523960	T	C	intron_variant	MODIFIER	CAGL0C05467g	c.97-289A>G	p.Gln402_Asp403insTyrProHisGlyMet
C	524035	T	C	intron_variant	MODIFIER	CAGL0C05467g	c.97-364A>G	p.Ser19Pro
C	523289	C	A	missense_variant	MODERATE	CAGL0C05467g	c.479G>T	p.Thr43Ile
C	530999	G	T	missense_variant	MODERATE	CAGL0C05511g	c.916C>A	p.Ile452Val
C	533386	A	T	missense_variant	MODERATE	CAGL0C05533g	c.187T>A	p.Val329Ile
C	540184	G	C	missense_variant	MODERATE	CAGL0C05599g	c.1376C>G	p.Lys191Met
D	17515	C	G	missense_variant	MODERATE	CAGL0D00154g	c.400G>C	p.Ala405Val
D	17577	A	C	stop_gained	HIGH	CAGL0D00154g	c.338T>G
D	24750	A	G	missense_variant	MODERATE	CAGL0D00176g	c.1058A>G	p.Leu12Pro
D	28124	A	T	missense_variant	MODERATE	CAGL0D00198g	c.566A>T	p.Met439Ile
D	31405	A	T	missense_variant	MODERATE	CAGL0D00242g	c.1138A>T	p.Ala86Gly
D	38694	A	AT	frameshift_variant	HIGH	CAGL0D00286g	c.1115dupT	p.Asn389fs
D	38869	G	A	stop_gained	HIGH	CAGL0D00286g	c.1287G>A
D	42149	T	A	missense_variant	MODERATE	CAGL0D00330g	c.714T>A	p.Gly91Trp
D	55348	A	G	missense_variant	MODERATE	CAGL0D00462g	c.44A>G	p.Ser1443Leu
D	57127	G	T	missense_variant	MODERATE	CAGL0D00462g	c.1823G>T	p.Ile512Val
D	60351	G	C	missense_variant	MODERATE	CAGL0D00484g	c.1200G>C	p.Ser167Phe
D	75981	C	T	missense_variant	MODERATE	CAGL0D00572g	c.103G>A	p.Ser830_Ser831insSerValAsnProSerSerLysProValAspProSerProAlaAspProSerSerValAsnProSerSerValAsnProSer
D	74661	T	A	missense_variant	MODERATE	CAGL0D00572g	c.1423A>T	p.Ala522Thr
D	78762	G	A	intron_variant	MODIFIER	CAGL0D00616g	c.57+84G>A	p.Gly100Asp
D	89468	T	A	missense_variant	MODERATE	CAGL0D00682g	c.1358A>T	p.Gln1254Pro
D	90545	T	C	missense_variant	MODERATE	CAGL0D00682g	c.281A>G	p.Gln60Pro
D	106237	G	A	missense_variant	MODERATE	CAGL0D00880g	c.2395G>A	p.Asp568Tyr
D	105464	G	A	missense_variant	MODERATE	CAGL0D00880g	c.1622G>A	p.Glu704Lys
D	114232	TGATGAC	T	disruptive_inframe_deletion	MODERATE	CAGL0D00924g	c.5925_5930delTGACGA	p.Leu22fs
D	109097	T	A	missense_variant	MODERATE	CAGL0D00924g	c.757T>A	p.Ser341_Ser342insSerValAsnProSerSerValAsnProSerSerValAsnProSer
D	110432	G	A	missense_variant	MODERATE	CAGL0D00924g	c.2092G>A	p.Asn614Ser
D	111212	G	A	missense_variant	MODERATE	CAGL0D00924g	c.2872G>A	p.Ser222Gly
D	114846	T	G	missense_variant	MODERATE	CAGL0D00946g	c.957A>C	p.Asp306Asn
D	120871	A	G	missense_variant	MODERATE	CAGL0D01012g	c.1994A>G	p.Asp551Gly
D	120651	A	C	missense_variant	MODERATE	CAGL0D01012g	c.1774A>C	p.Arg228Cys
D	124393	C	A	missense_variant	MODERATE	CAGL0D01056g	c.928G>T	p.Lys162Glu
D	127337	G	C	missense_variant	MODERATE	CAGL0D01078g	c.1218C>G	p.Met1174Ile
D	127342	T	C	missense_variant	MODERATE	CAGL0D01078g	c.1213A>G	p.Val343delinsGluProIlePhe
D	133337	G	A	missense_variant	MODERATE	CAGL0D01122g	c.1391G>A	p.Val258Ile
D	138207	C	G	missense_variant	MODERATE	CAGL0D01210g	c.254C>G	p.Lys1039Arg
D	138565	A	T	missense_variant	MODERATE	CAGL0D01210g	c.612A>T	p.Val128Ile
D	140648	ACAAGAG	A	disruptive_inframe_deletion	MODERATE	CAGL0D01254g	c.300_305delGCAAGA	p.Ser919fs
D	140473	T	C	missense_variant	MODERATE	CAGL0D01254g	c.119T>C	p.Pro1246Gln
D	152682	C	T	missense_variant	MODERATE	CAGL0D01364g	c.650C>T	p.Gly310Cys
D	155309	G	A	missense_variant	MODERATE	CAGL0D01364g	c.3277G>A	p.Val454Ile
D	152070	C	T	missense_variant	MODERATE	CAGL0D01364g	c.38C>T	p.Asn70Lys
D	156960	G	A	missense_variant	MODERATE	CAGL0D01386g	c.500C>T	p.Arg646Ser
D	163174	T	C	missense_variant	MODERATE	CAGL0D01474g	c.307A>G	p.Val245Leu
D	166933	T	A	stop_gained	HIGH	CAGL0D01562g	c.433A>T
D	167955	A	T	missense_variant	MODERATE	CAGL0D01584g	c.77A>T	p.Gly780Arg
D	171436	C	T	missense_variant	MODERATE	CAGL0D01628g	c.193G>A	p.Val315Ile
D	171022	C	T	missense_variant	MODERATE	CAGL0D01628g	c.607G>A	p.Lys818Asn
D	175838	T	C	missense_variant	MODERATE	CAGL0D01672g	c.545A>G	p.Val1527Glu
D	175322	T	C	missense_variant	MODERATE	CAGL0D01672g	c.1061A>G	p.Gly280Val
D	180307	C	T	missense_variant	MODERATE	CAGL0D01738g	c.973G>A	p.Asp351_Leu353del
D	180369	G	A	missense_variant	MODERATE	CAGL0D01738g	c.911C>T	p.Thr203Met
D	185038	C	T	missense_variant	MODERATE	CAGL0D01782g	c.1883C>T	p.Ala1131Val
D	184233	G	T	missense_variant	MODERATE	CAGL0D01782g	c.1078G>T	p.Ala457Thr
D	186924	G	T	missense_variant	MODERATE	CAGL0D01782g	c.3769G>T	p.Gly115Asp
D	189566	T	G	missense_variant	MODERATE	CAGL0D01804g	c.1272T>G	p.Val104Ile
D	190209	G	T	missense_variant	MODERATE	CAGL0D01826g	c.277G>T	p.Arg615Gln
D	191233	T	C	missense_variant	MODERATE	CAGL0D01826g	c.1301T>C	p.Val832Phe
D	193459	T	A	missense_variant	MODERATE	CAGL0D01826g	c.3527T>A	p.Ser385_Ser389del
D	197245	C	T	missense_variant	MODERATE	CAGL0D01826g	c.7313C>T	p.Gly134Val
D	200241	A	G	missense_variant	MODERATE	CAGL0D01892g	c.1081A>G	p.Lys801Arg
D	201285	G	A	missense_variant	MODERATE	CAGL0D01914g	c.281G>A	p.Asp1175Asn
D	210175	T	G	missense_variant	MODERATE	CAGL0D02024g	c.179A>C	p.Pro140Thr
D	212802	C	T	missense_variant	MODERATE	CAGL0D02068g	c.577G>A	p.Thr277Ala
D	211710	C	A	missense_variant	MODERATE	CAGL0D02068g	c.1669G>T	p.Ala614Thr
D	215137	C	T	intron_variant	MODIFIER	CAGL0D02090g	c.537+244C>T	p.Val1034Met
D	215252	A	G	intron_variant	MODIFIER	CAGL0D02090g	c.538-312A>G	p.Ser437_Gln438del
D	217432	G	A	missense_variant	MODERATE	CAGL0D02112g	c.1058C>T	p.Val125Met
D	219796	C	T	missense_variant	MODERATE	CAGL0D02134g	c.682G>A	p.Asn929Ile
D	227107	T	C	missense_variant	MODERATE	CAGL0D02200g	c.2167T>C	p.Thr279Ile
D	226738	C	T	missense_variant	MODERATE	CAGL0D02200g	c.1798C>T	p.Ala655Thr
D	229553	GTTT	G	disruptive_inframe_deletion	MODERATE	CAGL0D02244g	c.1412_1414delAAA	p.Asn349fs
D	232988	G	A	missense_variant	MODERATE	CAGL0D02266g	c.760G>A	p.Gly405Ser
D	237411	C	A	missense_variant	MODERATE	CAGL0D02310g	c.1803G>T	p.Lys105Arg
D	251347	G	A	missense_variant	MODERATE	CAGL0D02464g	c.943G>A	p.Pro588Thr
D	253985	A	G	missense_variant	MODERATE	CAGL0D02486g	c.223A>G	p.Asp495Val
D	257735	G	T	missense_variant	MODERATE	CAGL0D02508g	c.976G>T	p.Asp44Asn
D	264220	T	G	missense_variant	MODERATE	CAGL0D02574g	c.1158T>G	p.Lys81Asn
D	265530	C	T	missense_variant	MODERATE	CAGL0D02574g	c.2468C>T	p.Thr380Ser
D	284185	T	C	missense_variant	MODERATE	CAGL0D02684g	c.185A>G	p.Asp109Glu
D	288245	T	C	missense_variant	MODERATE	CAGL0D02728g	c.64A>G	p.Glu496Asp
D	288832	T	TA	frameshift_variant	HIGH	CAGL0D02750g	c.187dupA	p.Trp369*
D	290213	T	C	missense_variant	MODERATE	CAGL0D02772g	c.1064A>G	p.Met88Ile
D	290214	C	T	missense_variant	MODERATE	CAGL0D02772g	c.1063G>A	p.Glu155Ala
D	292447	CACA	C	conservative_inframe_deletion	MODERATE	CAGL0D02794g	c.415_417delACA	p.Gln172*
D	292462	C	CACAAGCTCT	disruptive_inframe_insertion	MODERATE	CAGL0D02794g	c.471_479dupCTCTACAAG	p.Ala463fs
D	292070	C	T	missense_variant	MODERATE	CAGL0D02794g	c.37C>T	p.Phe3Tyr
D	292439	A	T	missense_variant	MODERATE	CAGL0D02794g	c.406A>T	p.Lys580Glu
D	292442	T	A	missense_variant	MODERATE	CAGL0D02794g	c.409T>A	p.Asp766Tyr
D	295931	A	C	missense_variant	MODERATE	CAGL0D02816g	c.1501A>C	p.Ala629Thr
D	300234	T	G	missense_variant	MODERATE	CAGL0D02882g	c.1795A>C	p.Ser1133Gly
D	301648	A	C	missense_variant	MODERATE	CAGL0D02882g	c.381T>G	p.Thr202Ile
D	303595	T	C	missense_variant	MODERATE	CAGL0D02904g	c.2021A>G	p.Ile193Met
D	305104	T	C	missense_variant	MODERATE	CAGL0D02904g	c.512A>G	p.Lys279Ile
D	308447	C	G	missense_variant	MODERATE	CAGL0D02948g	c.257C>G	p.Leu94Val
D	311894	A	C	missense_variant	MODERATE	CAGL0D02992g	c.472A>C	p.Met633Ile
D	319045	C	G	missense_variant	MODERATE	CAGL0D03080g	c.931G>C	p.Ser1009_Thr1036del
D	321186	T	C	missense_variant	MODERATE	CAGL0D03124g	c.2021A>G	p.Ile224Leu
D	327248	T	A	missense_variant	MODERATE	CAGL0D03168g	c.3193A>T	p.Arg541Lys
D	335019	C	A	missense_variant	MODERATE	CAGL0D03234g	c.107C>A	p.Lys143Asn
D	341485	C	T	missense_variant	MODERATE	CAGL0D03322g	c.1102G>A	p.Arg154Met
D	344944	T	A	missense_variant	MODERATE	CAGL0D03344g	c.4015A>T	p.Ser406Arg
D	346512	G	A	missense_variant	MODERATE	CAGL0D03344g	c.2447C>T	p.Pro276Leu
D	344062	A	T	missense_variant	MODERATE	CAGL0D03344g	c.4897T>A	p.Gly321Arg
D	344223	C	G	missense_variant	MODERATE	CAGL0D03344g	c.4736G>C	p.Cys795Phe
D	346620	G	A	missense_variant	MODERATE	CAGL0D03344g	c.2339C>T	p.Asp572Glu
D	359104	C	G	missense_variant	MODERATE	CAGL0D03520g	c.1052C>G	p.His57Tyr
D	359203	A	T	missense_variant	MODERATE	CAGL0D03520g	c.1151A>T	p.Ser220Pro
D	359184	G	A	missense_variant	MODERATE	CAGL0D03520g	c.1132G>A	p.Gly223Ser
D	360211	C	T	missense_variant	MODERATE	CAGL0D03542g	c.727G>A	p.Cys1_Ser2insLysAsnLysCysLysAsnLysCys
D	366276	G	A	missense_variant	MODERATE	CAGL0D03630g	c.31G>A	p.Pro77Ser
D	366624	G	T	missense_variant	MODERATE	CAGL0D03630g	c.379G>T	p.Gly100Ala
D	368975	T	C	missense_variant	MODERATE	CAGL0D03652g	c.224A>G	p.Glu43Lys
D	372020	T	G	missense_variant	MODERATE	CAGL0D03674g	c.1955T>G	p.Ala724Val
D	370321	T	A	missense_variant	MODERATE	CAGL0D03674g	c.256T>A	p.Val66Leu
D	382729	G	A	missense_variant	MODERATE	CAGL0D03806g	c.338C>T	p.Val61Ile
D	383061	C	G	missense_variant	MODERATE	CAGL0D03806g	c.6G>C	p.Ala148Thr
D	393786	A	G	missense_variant	MODERATE	CAGL0D03938g	c.1354A>G	p.Met1609Ile
D	392679	G	T	missense_variant	MODERATE	CAGL0D03938g	c.247G>T	p.Thr23Ala
D	392680	C	T	missense_variant	MODERATE	CAGL0D03938g	c.248C>T	p.Tyr503Phe
D	396129	G	A	missense_variant	MODERATE	CAGL0D03960g	c.1205G>A	p.Cys11Phe
D	397459	G	T	missense_variant	MODERATE	CAGL0D03982g	c.421G>T	p.Asp1610Asn
D	407722	G	A	missense_variant	MODERATE	CAGL0D04114g	c.1214C>T	p.Leu539Val
D	413264	C	CCTCATCCTCATCCTCATCCTCATCCTCATT	conservative_inframe_insertion	MODERATE	CAGL0D04180g	c.336_337insAATGAGGATGAGGATGAGGATGAGGATGAG	p.Arg41*
D	419775	T	C	missense_variant	MODERATE	CAGL0D04268g	c.495A>G	p.Val600Ile
D	423095	A	G	missense_variant	MODERATE	CAGL0D04312g	c.2282T>C	p.Lys303Glu
D	429287	G	A	missense_variant	MODERATE	CAGL0D04378g	c.1317G>A	p.Lys522Arg
D	434920	A	G	missense_variant	MODERATE	CAGL0D04422g	c.907A>G	p.Asn494dup
D	436369	T	A	missense_variant	MODERATE	CAGL0D04444g	c.920A>T	p.Ser94Asn
D	436346	T	C	missense_variant	MODERATE	CAGL0D04444g	c.943A>G	p.Ser608Ile
D	438847	A	G	missense_variant	MODERATE	CAGL0D04488g	c.392A>G	p.Gly125Asp
D	441574	A	G	missense_variant	MODERATE	CAGL0D04510g	c.1495A>G	p.Ile501Leu
D	442139	C	G	missense_variant	MODERATE	CAGL0D04510g	c.2060C>G	p.Gln362Lys
D	453836	C	T	missense_variant	MODERATE	CAGL0D04620g	c.337C>T	p.Asp1037Gly
D	455868	T	C	missense_variant	MODERATE	CAGL0D04642g	c.970A>G	p.His49Tyr
D	458230	T	C	missense_variant	MODERATE	CAGL0D04686g	c.293T>C	p.Thr143_Ala144insThrGlyThr
D	460231	A	G	missense_variant	MODERATE	CAGL0D04686g	c.2294A>G	p.Asn412His
D	463431	A	G	missense_variant	MODERATE	CAGL0D04708g	c.1025A>G	p.Gln221Arg
D	467218	G	A	missense_variant	MODERATE	CAGL0D04752g	c.769G>A	p.Gly207Asp
D	467951	C	T	missense_variant	MODERATE	CAGL0D04774g	c.730G>A	p.Glu239Val
D	469167	C	A	missense_variant	MODERATE	CAGL0D04796g	c.439G>T	p.Asp306Tyr
D	470904	AGGT	A	disruptive_inframe_deletion	MODERATE	CAGL0D04818g	c.105_107delACC	p.Arg465fs
D	470909	CTTCCACTG	C	frameshift_variant	HIGH	CAGL0D04818g	c.95_102delCAGTGGAA	p.Gln299*
D	470920	GGCTCCAAGGCTGCCTCCACGGGCGC	G	frameshift_variant	HIGH	CAGL0D04818g	c.67_91delGCGCCCGTGGAGGCAGCCTTGGAGC	p.Asn522fs
D	473433	A	C	missense_variant	MODERATE	CAGL0D04862g	c.857A>C	p.Asn674Ser
D	475078	T	G	missense_variant	MODERATE	CAGL0D04862g	c.2502T>G	p.Met405Val
D	473936	T	A	missense_variant	MODERATE	CAGL0D04862g	c.1360T>A	p.Asn784Tyr
D	480352	C	A	missense_variant	MODERATE	CAGL0D04950g	c.340G>T	p.Asn58del
D	490183	C	CG	frameshift_variant	HIGH	CAGL0D05082g	c.1451_1452insG	p.Ser506fs
D	490184	A	AAGATCCAGGACAAGGAGGGTATTCCACCTGACCAACAGAGACTGATCTTTGCAGGTAAGCAACTAGAGGACGGACGTACCTTGTCGGACTACAACATCCAGAAGGAATCTACTTTGCACCTGGTGCTAAGATTGAGAGGTGGTATGCAAATTTTTGTGAAGACACTAACTGGTAAGACTATCACACTGGAAGTGGAGTCTTCTGACACTATTGACAACGTGAAGTCG	frameshift_variant&stop_gained	HIGH	CAGL0D05082g	c.1453_1454insGATCCAGGACAAGGAGGGTATTCCACCTGACCAACAGAGACTGATCTTTGCAGGTAAGCAACTAGAGGACGGACGTACCTTGTCGGACTACAACATCCAGAAGGAATCTACTTTGCACCTGGTGCTAAGATTGAGAGGTGGTATGCAAATTTTTGTGAAGACACTAACTGGTAAGACTATCACACTGGAAGTGGAGTCTTCTGACACTATTGACAACGTGAAGTCGA	p.Asp976Asn
D	499505	C	G	missense_variant	MODERATE	CAGL0D05236g	c.500C>G	p.Gln217Lys
D	499885	A	T	missense_variant	MODERATE	CAGL0D05236g	c.880A>T	p.Ile125Met
D	503441	A	C	missense_variant	MODERATE	CAGL0D05258g	c.2584A>C	p.Gln442Arg
D	503057	A	G	missense_variant	MODERATE	CAGL0D05258g	c.2200A>G	p.Ile222Met
D	513492	G	T	missense_variant	MODERATE	CAGL0D05346g	c.461G>T	p.Asp774Asn
D	516701	C	T	missense_variant	MODERATE	CAGL0D05412g	c.569G>A	p.Ile324Val
D	521971	TTCC	T	disruptive_inframe_deletion	MODERATE	CAGL0D05456g	c.528_530delTCC	p.Pro912fs
D	521972	T	TC	frameshift_variant	HIGH	CAGL0D05456g	c.538dupC	p.Asn522fs
D	523328	C	T	missense_variant	MODERATE	CAGL0D05478g	c.770C>T	p.Gly200Arg
D	523387	A	T	missense_variant	MODERATE	CAGL0D05478g	c.829A>T	p.Asn306Lys
D	525060	G	T	missense_variant	MODERATE	CAGL0D05500g	c.1024C>A	p.Asp126Gly
D	533880	G	A	missense_variant	MODERATE	CAGL0D05588g	c.646G>A	p.Val22Ile
D	533424	C	T	missense_variant	MODERATE	CAGL0D05588g	c.190C>T	p.Ala361Val
D	535134	AAGCACATCT	A	disruptive_inframe_deletion	MODERATE	CAGL0D05610g	c.1050_1058delAGATGTGCT	p.Lys70fs
D	541481	A	G	missense_variant	MODERATE	CAGL0D05698g	c.437A>G	p.Ser300Gly
D	542826	A	T	missense_variant	MODERATE	CAGL0D05720g	c.2227T>A	p.Leu90Phe
D	543173	T	C	missense_variant	MODERATE	CAGL0D05720g	c.1880A>G	p.Tyr425Cys
D	544481	T	A	missense_variant	MODERATE	CAGL0D05720g	c.572A>T	p.Tyr628His
D	544668	C	T	missense_variant	MODERATE	CAGL0D05720g	c.385G>A	p.Ala246Thr
D	546139	G	C	missense_variant	MODERATE	CAGL0D05742g	c.700C>G	p.Ser255Thr
D	548597	T	A	missense_variant	MODERATE	CAGL0D05764g	c.1339T>A	p.Leu524Ile
D	553811	C	T	missense_variant	MODERATE	CAGL0D05808g	c.1772C>T	p.Ile1697Val
D	556306	A	T	missense_variant	MODERATE	CAGL0D05852g	c.1050T>A	p.Gly53Ala
D	556779	T	C	missense_variant	MODERATE	CAGL0D05852g	c.577A>G	p.Ala642Thr
D	559206	C	T	missense_variant	MODERATE	CAGL0D05874g	c.1313C>T	p.Lys212Arg
D	569110	C	G	missense_variant	MODERATE	CAGL0D05984r	c.68C>G	p.Ala13Val
D	569107	T	C	missense_variant	MODERATE	CAGL0D05984r	c.65T>C	p.Lys815Glu
D	569775	G	A	missense_variant	MODERATE	CAGL0D06006g	c.378G>A	p.Ala31Thr
D	571141	C	T	missense_variant	MODERATE	CAGL0D06006g	c.1744C>T	p.Thr132_Gly133insGlyThrThr
D	573057	C	T	missense_variant	MODERATE	CAGL0D06028g	c.1507C>T	p.Ile356Val
D	575322	G	T	missense_variant	MODERATE	CAGL0D06050g	c.1435G>T	p.Thr135Ser
D	583236	T	C	missense_variant	MODERATE	CAGL0D06204g	c.1858A>G	p.Pro635Ser
D	583350	T	C	missense_variant	MODERATE	CAGL0D06204g	c.1744A>G	p.Asn827Ile
D	584419	T	A	missense_variant	MODERATE	CAGL0D06204g	c.675A>T	p.Asp241Glu
D	588399	AG	A	frameshift_variant	HIGH	CAGL0D06226g	c.326delC	p.Ile504fs
D	588608	G	A	missense_variant	MODERATE	CAGL0D06226g	c.118C>T	p.Ala129Thr
D	586657	G	A	missense_variant	MODERATE	CAGL0D06226g	c.2069C>T	p.Ser194Pro
D	587366	C	T	missense_variant	MODERATE	CAGL0D06226g	c.1360G>A	p.Val49Met
D	597850	G	A	missense_variant	MODERATE	CAGL0D06314g	c.1996G>A	p.Met193Val
D	601104	G	A	missense_variant	MODERATE	CAGL0D06380g	c.65G>A	p.Asn900Lys
D	607436	A	C	missense_variant	MODERATE	CAGL0D06424g	c.5T>G	p.Ala341Thr
D	608622	G	C	missense_variant	MODERATE	CAGL0D06446g	c.5592C>G	p.Asp92Asn
D	620416	G	T	missense_variant	MODERATE	CAGL0D06512g	c.964C>A	p.Ser215Thr
D	617595	C	A	missense_variant	MODERATE	CAGL0D06512g	c.3785G>T	p.Glu103Lys
D	617619	T	G	missense_variant	MODERATE	CAGL0D06512g	c.3761A>C	p.Ser483Thr
D	624175	G	T	missense_variant	MODERATE	CAGL0D06556g	c.406G>T	p.Met133Ile
D	636625	A	G	missense_variant	MODERATE	CAGL0D06644g	c.2402A>G	p.His741Tyr
E	18969	A	AG	frameshift_variant	HIGH	CAGL0E00231g	c.2077_2078insC	p.Arg1329*
E	16467	A	T	missense_variant	MODERATE	CAGL0E00231g	c.4580T>A	p.Phe140Leu
E	19207	C	T	missense_variant	MODERATE	CAGL0E00231g	c.1840G>A	p.Asn679Ser
E	19111	G	T	missense_variant	MODERATE	CAGL0E00231g	c.1936C>A	p.Arg499Ser
E	16531	C	A	missense_variant	MODERATE	CAGL0E00231g	c.4516G>T	p.Ser30Thr
E	16021	G	A	stop_gained	HIGH	CAGL0E00231g	c.5026C>T
E	26298	C	A	missense_variant	MODERATE	CAGL0E00275g	c.418C>A	p.Ser300Pro
E	27642	C	A	missense_variant	MODERATE	CAGL0E00275g	c.1762C>A	p.Lys134Arg
E	32920	G	A	missense_variant	MODERATE	CAGL0E00385g	c.961G>A	p.Val393Ala
E	39892	A	G	missense_variant	MODERATE	CAGL0E00451g	c.3617T>C	p.Asn246Thr
E	50316	ACAGCAG	A	disruptive_inframe_deletion	MODERATE	CAGL0E00561g	c.333_338delGCAGCA	p.Pro183_Arg184insAlaGlnProSerGlnProAlaTerPro
E	50355	GCAGCAACAACAA	G	disruptive_inframe_deletion	MODERATE	CAGL0E00561g	c.372_383delGCAACAACAACA	p.Ter397fs
E	50307	ACAACAGCAACAGCAG	A	disruptive_inframe_deletion	MODERATE	CAGL0E00561g	c.327_341delGCAACAGCAGCAACA	p.Gln128fs
E	52207	C	T	missense_variant	MODERATE	CAGL0E00561g	c.2221C>T	p.Lys97Thr
E	58353	C	G	missense_variant	MODERATE	CAGL0E00627g	c.733G>C	p.Ala394Thr
E	57204	A	G	missense_variant	MODERATE	CAGL0E00627g	c.1882T>C	p.Pro600Ser
E	64630	T	C	missense_variant	MODERATE	CAGL0E00693g	c.662A>G	p.Glu544Lys
E	67539	C	T	missense_variant	MODERATE	CAGL0E00737g	c.264G>A	p.Glu158Gly
E	68776	G	A	missense_variant	MODERATE	CAGL0E00759g	c.373G>A	p.Asp447Tyr
E	70241	G	T	missense_variant	MODERATE	CAGL0E00781g	c.1570C>A	p.Ser98Arg
E	72686	A	G	missense_variant	MODERATE	CAGL0E00803g	c.682T>C	p.Gly442Val
E	77407	C	T	missense_variant	MODERATE	CAGL0E00847g	c.3392C>T	p.Gly304Arg
E	79104	A	G	missense_variant	MODERATE	CAGL0E00847g	c.5089A>G	p.Met522Ile
E	75645	G	A	missense_variant	MODERATE	CAGL0E00847g	c.1630G>A	p.Met965Ile
E	81181	C	G	missense_variant	MODERATE	CAGL0E00869g	c.158G>C	p.Gln337Arg
E	82289	T	TGGAACCACA	disruptive_inframe_insertion	MODERATE	CAGL0E00891g	c.420_428dupCACAGGAAC	p.Ser217fs
E	82265	C	CACCACTGGA	disruptive_inframe_insertion	MODERATE	CAGL0E00891g	c.395_396insTGGAACCAC	p.Met216fs
E	81966	G	A	missense_variant	MODERATE	CAGL0E00891g	c.91G>A	p.Arg90Lys
E	82278	A	T	missense_variant	MODERATE	CAGL0E00891g	c.403A>T	p.Ser1365Leu
E	82419	C	CAGCCTGCACAGCCTTCACAGCCTGCAT	stop_gained&disruptive_inframe_insertion	HIGH	CAGL0E00891g	c.548_549insTGCACAGCCTTCACAGCCTGCATAGCC
E	84334	G	A	missense_variant	MODERATE	CAGL0E00913g	c.1082C>T	p.Leu665_Thr704del
E	88584	C	T	missense_variant	MODERATE	CAGL0E00957g	c.1903C>T	p.Ala148_Ser151del
E	87861	G	A	missense_variant	MODERATE	CAGL0E00957g	c.1180G>A	p.Asp598Asn
E	99113	G	A	missense_variant	MODERATE	CAGL0E01089g	c.268C>T	p.Gln110_Gln114del
E	98917	T	G	missense_variant	MODERATE	CAGL0E01089g	c.464A>C	p.Ile559Thr
E	98837	A	G	missense_variant	MODERATE	CAGL0E01089g	c.544T>C	p.Lys98Asn
E	97132	G	A	missense_variant	MODERATE	CAGL0E01089g	c.2249C>T	p.Pro108Leu
E	97504	C	T	missense_variant	MODERATE	CAGL0E01089g	c.1877G>A	p.Pro108Ser
E	100867	T	A	missense_variant	MODERATE	CAGL0E01111g	c.2480A>T	p.Ser153_Ser165del
E	108763	C	A	missense_variant	MODERATE	CAGL0E01199g	c.723C>A	p.Gly175Ala
E	110289	C	T	missense_variant	MODERATE	CAGL0E01221g	c.127G>A	p.Pro680Thr
E	122973	G	A	missense_variant	MODERATE	CAGL0E01309g	c.836C>T	p.Ser182Pro
E	122932	C	A	missense_variant	MODERATE	CAGL0E01309g	c.877G>T	p.Asp417Val
E	125178	T	C	missense_variant	MODERATE	CAGL0E01331g	c.580T>C	p.Lys324Arg
E	129057	G	A	missense_variant	MODERATE	CAGL0E01353g	c.1213G>A	p.His231Asp
E	128219	T	G	missense_variant	MODERATE	CAGL0E01353g	c.375T>G	p.His289Arg
E	128317	A	G	missense_variant	MODERATE	CAGL0E01353g	c.473A>G	p.Leu661Phe
E	133084	G	A	missense_variant	MODERATE	CAGL0E01419g	c.181G>A	p.Ser246Asn
E	150123	A	G	missense_variant	MODERATE	CAGL0E01573g	c.1676T>C	p.Ala37Thr
E	150867	T	C	missense_variant	MODERATE	CAGL0E01573g	c.932A>G	p.Leu81Phe
E	155445	A	T	missense_variant	MODERATE	CAGL0E01617g	c.490A>T	p.Asn555Ser
E	163156	G	T	missense_variant	MODERATE	CAGL0E01661g	c.2454G>T	p.Arg37Gly
E	163488	A	T	missense_variant	MODERATE	CAGL0E01661g	c.2786A>T	p.Ala904Thr
E	169089	G	A	missense_variant	MODERATE	CAGL0E01705g	c.593C>T	p.Leu711Phe
E	182340	C	T	missense_variant	MODERATE	CAGL0E01815g	c.374G>A	p.Ile86Met
E	187145	C	G	missense_variant	MODERATE	CAGL0E01859g	c.243G>C	p.Arg246Leu
E	189441	A	T	missense_variant	MODERATE	CAGL0E01881g	c.1165A>T	p.Leu81His
E	195495	T	A	missense_variant	MODERATE	CAGL0E01969g	c.1484A>T	p.Pro824Leu
E	200313	G	A	intron_variant	MODIFIER	CAGL0E02013g	c.32-371C>T	p.Leu623Pro
E	202241	G	A	missense_variant	MODERATE	CAGL0E02035g	c.605C>T	p.Gln311Arg
E	204902	A	G	missense_variant	MODERATE	CAGL0E02057g	c.1325A>G	p.Ser53_Val54insAlaGlnSerGluIleGlnSerValProSer
E	209883	T	A	missense_variant	MODERATE	CAGL0E02101g	c.327T>A	p.Ser68Phe
E	209830	G	A	missense_variant	MODERATE	CAGL0E02101g	c.274G>A	p.Tyr110Asp
E	212418	G	C	missense_variant	MODERATE	CAGL0E02145g	c.196G>C	p.Gly103Ser
E	214952	A	G	missense_variant	MODERATE	CAGL0E02189g	c.579A>G	p.Thr389Ser
E	214971	G	C	missense_variant	MODERATE	CAGL0E02189g	c.598G>C	p.Ile299Val
E	220193	G	C	missense_variant	MODERATE	CAGL0E02299g	c.691C>G	p.Gly107Asp
E	226751	T	G	missense_variant	MODERATE	CAGL0E02365g	c.620A>C	p.Tyr1076Ser
E	229705	T	C	missense_variant	MODERATE	CAGL0E02409g	c.109A>G	p.Ile292Ser
E	231557	GA	G	frameshift_variant	HIGH	CAGL0E02431g	c.1392delT	p.Glu174*
E	231051	C	T	missense_variant	MODERATE	CAGL0E02431g	c.1899G>A	p.Asn731Asp
E	232549	C	A	missense_variant	MODERATE	CAGL0E02431g	c.401G>T	p.Ala315Val
E	236734	GTAA	G	conservative_inframe_deletion	MODERATE	CAGL0E02475g	c.172_174delAAT	p.Ser447fs
E	241659	G	A	missense_variant	MODERATE	CAGL0E02497g	c.827C>T	p.Leu210Ile
E	242068	A	G	missense_variant	MODERATE	CAGL0E02497g	c.418T>C	p.Pro736Leu
E	245595	C	T	missense_variant	MODERATE	CAGL0E02541g	c.782C>T	p.Ile1284Val
E	252774	A	G	missense_variant	MODERATE	CAGL0E02651g	c.907A>G	p.Glu25Gly
E	252583	A	T	missense_variant	MODERATE	CAGL0E02651g	c.716A>T	p.Lys207Thr
E	254989	T	C	missense_variant	MODERATE	CAGL0E02695g	c.2443A>G	p.Asn327Ile
E	258379	C	T	missense_variant	MODERATE	CAGL0E02717g	c.307G>A	p.Arg26Lys
E	264646	CAGTTTTGGTGCTCAAATGACTGGGGGAGCTCTACCTCAAACTAGTTTTGGTGCTCAAATGACTGGAGGTGCTCTCCCTCAAACT	C	disruptive_inframe_deletion	MODERATE	CAGL0E02783g	c.3024_3107delTAGTTTTGGTGCTCAAATGACTGGAGGTGCTCTCCCTCAAACTAGTTTTGGTGCTCAAATGACTGGGGGAGCTCTACCTCAAAC	p.Leu693fs
E	262503	G	T	missense_variant	MODERATE	CAGL0E02783g	c.839G>T	p.Thr308Ala
E	262401	G	T	missense_variant	MODERATE	CAGL0E02783g	c.737G>T	p.Asp1154Asn
E	275259	G	A	missense_variant	MODERATE	CAGL0E02893g	c.1798G>A	p.Ala65Thr
E	275302	A	G	missense_variant	MODERATE	CAGL0E02893g	c.1841A>G	p.Pro386Leu
E	277288	T	C	missense_variant	MODERATE	CAGL0E02915g	c.35T>C	p.Met94Ile
E	277917	A	G	missense_variant	MODERATE	CAGL0E02915g	c.664A>G	p.Asp55Asn
E	280169	G	A	missense_variant	MODERATE	CAGL0E02959g	c.310G>A	p.Gln355Arg
E	283063	A	G	missense_variant	MODERATE	CAGL0E02981g	c.658T>C	p.Asn512Lys
E	282580	G	A	stop_gained	HIGH	CAGL0E02981g	c.1141C>T
E	288538	ATTTT	A	intron_variant	MODIFIER	CAGL0E03069g	c.121-57_121-54delAAAA	p.Ala563Thr
E	288812	T	C	missense_variant	MODERATE	CAGL0E03069g	c.67A>G	p.Val232Glu
E	289411	G	A	missense_variant	MODERATE	CAGL0E03113g	c.962C>T	p.Arg939Ser
E	289637	C	G	missense_variant	MODERATE	CAGL0E03113g	c.736G>C	p.Lys141Arg
E	298149	T	C	missense_variant	MODERATE	CAGL0E03223g	c.635A>G	p.Gly232Asp
E	304921	G	A	missense_variant	MODERATE	CAGL0E03289g	c.1850G>A	p.Asp375Val
E	306802	G	A	missense_variant	MODERATE	CAGL0E03311g	c.818G>A	p.Asp624Asn
E	323151	C	T	missense_variant	MODERATE	CAGL0E03476g	c.737G>A	p.Glu139Lys
E	336086	C	CGTT	conservative_inframe_insertion	MODERATE	CAGL0E03630g	c.1480_1482dupAAC	p.Arg43fs
E	337298	C	A	missense_variant	MODERATE	CAGL0E03630g	c.271G>T	p.Pro165Arg
E	336651	G	C	missense_variant	MODERATE	CAGL0E03630g	c.918C>G	p.Gly233Ser
E	336061	T	A	missense_variant	MODERATE	CAGL0E03630g	c.1508A>T	p.Gly65Asp
E	335372	G	A	missense_variant	MODERATE	CAGL0E03630g	c.2197C>T	p.Met232Ile
E	341963	T	G	missense_variant	MODERATE	CAGL0E03652g	c.137A>C	p.Ser874Pro
E	348037	T	C	missense_variant	MODERATE	CAGL0E03718g	c.258A>G	p.Ala231Thr
E	354848	G	A	missense_variant	MODERATE	CAGL0E03784g	c.620G>A	p.Lys303Arg
E	360893	T	A	missense_variant	MODERATE	CAGL0E03828g	c.2350A>T	p.Tyr1278Cys
E	359603	C	T	missense_variant	MODERATE	CAGL0E03828g	c.3640G>A	p.Thr159Ala
E	374651	G	A	missense_variant	MODERATE	CAGL0E03938g	c.442G>A	p.Met453Thr
E	382769	C	T	missense_variant	MODERATE	CAGL0E03982g	c.4328C>T	p.Leu778Phe
E	383268	G	A	missense_variant	MODERATE	CAGL0E03982g	c.4827G>A	p.Val75Gly
E	383269	G	A	missense_variant	MODERATE	CAGL0E03982g	c.4828G>A	p.Ser418Leu
E	382412	C	A	missense_variant	MODERATE	CAGL0E03982g	c.3971C>A	p.Asn510Ser
E	383689	C	A	missense_variant	MODERATE	CAGL0E04004g	c.1517G>T	p.Asp62Asn
E	386467	G	T	missense_variant	MODERATE	CAGL0E04026g	c.429G>T	p.Trp129Cys
E	389634	A	G	missense_variant	MODERATE	CAGL0E04070g	c.1556T>C	p.Lys93Arg
E	395943	G	A	missense_variant	MODERATE	CAGL0E04092g	c.1564G>A	p.Ser826_Val827insValAsnProSerSer
E	398278	C	A	missense_variant	MODERATE	CAGL0E04114g	c.32G>T	p.Lys1250Gln
E	398882	G	A	missense_variant	MODERATE	CAGL0E04136g	c.130G>A	p.Gly246Arg
E	402026	G	A	missense_variant	MODERATE	CAGL0E04158g	c.282G>A	p.Ser56_Glu57insGluIleGlnSerIleProSerValGlnSerGluIleGlnSerIleProSerValGlnSerGluIleGlnSerIleProSerValGlnSerGluIleGlnSerIleProSerValGlnSerGluIleGlnSerIleSerSerValGlnProSerValGlnSerGluIleGlnSerIleProSerValGlnSer
E	413198	G	A	missense_variant	MODERATE	CAGL0E04312g	c.399G>A	p.Ser261Leu
E	414501	G	T	missense_variant	MODERATE	CAGL0E04312g	c.1702G>T	p.Ser341_Ser342insSerValAsnProSerSerValAsnProSerSerValAsnProSer
E	416106	G	T	missense_variant	MODERATE	CAGL0E04334g	c.1084C>A	p.Asn170Thr
E	428274	T	A	missense_variant	MODERATE	CAGL0E04466g	c.763T>A	p.Ser618Ile
E	430264	G	A	missense_variant	MODERATE	CAGL0E04488g	c.1021G>A	p.Ser125Phe
E	434610	AT	A	frameshift_variant	HIGH	CAGL0E04548g	c.210delA	p.Lys587*
E	440076	C	T	missense_variant	MODERATE	CAGL0E04554g	c.682C>T	p.Val1206Ala
E	442640	G	A	missense_variant	MODERATE	CAGL0E04576g	c.203C>T	p.Ala291Ser
E	449828	T	C	missense_variant	MODERATE	CAGL0E04642g	c.314A>G	p.Ser386Pro
E	451347	A	T	missense_variant	MODERATE	CAGL0E04664g	c.8T>A	p.Lys540Asn
E	453363	A	G	missense_variant	MODERATE	CAGL0E04686g	c.1738A>G	p.Met192Ile
E	457585	T	C	missense_variant	MODERATE	CAGL0E04774g	c.1066A>G	p.Gln112_Gln113del
E	461123	C	T	missense_variant	MODERATE	CAGL0E04796g	c.916G>A	p.Ala1324Asp
E	461267	C	T	missense_variant	MODERATE	CAGL0E04796g	c.772G>A	p.Ser228Pro
E	461123	C	A	missense_variant	MODERATE	CAGL0E04796g	c.916G>T	p.Leu596Trp
E	461368	G	C	stop_gained	HIGH	CAGL0E04796g	c.671C>G
E	468406	G	T	missense_variant	MODERATE	CAGL0E04862g	c.2384G>T	p.Pro733Ser
E	468862	A	G	missense_variant	MODERATE	CAGL0E04862g	c.2840A>G	p.Val313Gly
E	467948	T	A	missense_variant	MODERATE	CAGL0E04862g	c.1926T>A	p.His274Arg
E	471706	C	A	missense_variant	MODERATE	CAGL0E04884g	c.2296G>T	p.Lys84Gln
E	471480	G	C	missense_variant	MODERATE	CAGL0E04884g	c.2522C>G	p.Ala203Val
E	476294	G	A	missense_variant	MODERATE	CAGL0E04906g	c.370C>T	p.Lys46Arg
E	480578	T	A	missense_variant	MODERATE	CAGL0E04950g	c.1716T>A	p.Glu1214Lys
E	482554	T	C	missense_variant	MODERATE	CAGL0E04972g	c.377A>G	p.Gln59_Ser60insSerValProSerValGlnSerGluIleGlnSerIleProSerAlaGlnSerGluIleGlnSerValProSerValGlnSerGluIleGln
E	485817	T	A	missense_variant	MODERATE	CAGL0E05016g	c.836A>T	p.Ile251Thr
E	489452	G	A	missense_variant	MODERATE	CAGL0E05038g	c.667G>A	p.Thr379Ile
E	490976	A	G	missense_variant	MODERATE	CAGL0E05038g	c.2191A>G	p.Ala196Val
E	493554	T	C	missense_variant	MODERATE	CAGL0E05060g	c.3116A>G	p.Ser750Leu
E	493560	T	C	missense_variant	MODERATE	CAGL0E05060g	c.3110A>G	p.Gly655Asp
E	495436	T	G	missense_variant	MODERATE	CAGL0E05060g	c.1234A>C	p.Pro402Ser
E	504156	G	A	missense_variant	MODERATE	CAGL0E05148g	c.169C>T	p.Asn642Lys
E	505046	A	T	missense_variant	MODERATE	CAGL0E05170g	c.861T>A	p.Asn301Lys
E	506971	T	C	missense_variant	MODERATE	CAGL0E05192g	c.898A>G	p.Gln65_Ser66insProSerValGln
E	507203	A	C	missense_variant	MODERATE	CAGL0E05192g	c.666T>G	p.Ala496Thr
E	516409	C	T	missense_variant	MODERATE	CAGL0E05302g	c.382G>A	p.Cys626Tyr
E	514755	T	C	missense_variant	MODERATE	CAGL0E05302g	c.2036A>G	p.Ser107Cys
E	521254	G	GA	frameshift_variant	HIGH	CAGL0E05324g	c.63_64insT	p.Arg1420*
E	519666	T	C	missense_variant	MODERATE	CAGL0E05324g	c.1652A>G	p.Ile519Thr
E	517581	G	T	missense_variant	MODERATE	CAGL0E05324g	c.3737C>A	p.Asp293Tyr
E	518618	G	C	missense_variant	MODERATE	CAGL0E05324g	c.2700C>G	p.Phe596Ile
E	523776	C	A	missense_variant	MODERATE	CAGL0E05368g	c.649C>A	p.Asp36Tyr
E	523755	C	A	missense_variant	MODERATE	CAGL0E05368g	c.628C>A	p.Asn465His
E	526140	C	G	missense_variant	MODERATE	CAGL0E05390g	c.1448G>C	p.Phe846Leu
E	527104	T	C	missense_variant	MODERATE	CAGL0E05390g	c.484A>G	p.Arg462His
E	531800	G	A	missense_variant	MODERATE	CAGL0E05412g	c.3522G>A	p.Val100Leu
E	531801	G	A	missense_variant	MODERATE	CAGL0E05412g	c.3523G>A	p.Gln652His
E	532197	G	C	missense_variant	MODERATE	CAGL0E05412g	c.3919G>C	p.Pro326Ser
E	533642	A	G	missense_variant	MODERATE	CAGL0E05434g	c.829A>G	p.Ala841Gly
E	553398	G	A	missense_variant	MODERATE	CAGL0E05588g	c.2338G>A	p.Thr164Ser
E	554335	T	A	missense_variant	MODERATE	CAGL0E05610g	c.1138A>T	p.Gly273Asp
E	557379	T	C	missense_variant	MODERATE	CAGL0E05632g	c.1274A>G	p.Ala391Val
E	558579	T	C	missense_variant	MODERATE	CAGL0E05632g	c.74A>G	p.Ser140_Ser152del
E	557314	C	A	missense_variant	MODERATE	CAGL0E05632g	c.1339G>T	p.Glu310_Glu311insAspGluAsp
E	565829	G	A	missense_variant	MODERATE	CAGL0E05676g	c.608C>T	p.Pro198Leu
E	568326	A	T	missense_variant	MODERATE	CAGL0E05698g	c.643T>A	p.Gln125_Gln128del
E	572639	G	A	missense_variant	MODERATE	CAGL0E05742g	c.1885G>A	p.Gly74Arg
E	574432	G	A	missense_variant	MODERATE	CAGL0E05764g	c.1369G>A	p.Thr321Ile
E	573557	C	G	missense_variant	MODERATE	CAGL0E05764g	c.494C>G	p.Gln75_Ser76insSerGluIleGlnSerIleProSerValGlnProSerValGln
E	575061	T	A	missense_variant	MODERATE	CAGL0E05786g	c.670A>T	p.Asn114Ser
E	575586	G	A	missense_variant	MODERATE	CAGL0E05786g	c.145C>T	p.Asp115Asn
E	580985	C	T	missense_variant	MODERATE	CAGL0E05874g	c.229C>T	p.Val1307Leu
E	581492	G	A	missense_variant	MODERATE	CAGL0E05874g	c.736G>A	p.Thr385Pro
E	584034	A	T	missense_variant	MODERATE	CAGL0E05874g	c.3278A>T	p.Arg643Lys
E	586711	C	T	missense_variant	MODERATE	CAGL0E05918g	c.695G>A	p.Ala27_Glu28insAspAlaAspAlaAspAlaAspAlaAspAlaAspAlaAspValAspAla
E	589049	C	T	missense_variant	MODERATE	CAGL0E05940g	c.1924G>A	p.Leu520Phe
E	590828	C	T	missense_variant	MODERATE	CAGL0E05940g	c.145G>A	p.Glu439Asp
E	599518	C	A	missense_variant	MODERATE	CAGL0E06050g	c.1488G>T	p.Arg506Leu
E	626308	A	G	intron_variant	MODIFIER	CAGL0E06226g	c.185+380T>C	p.Met1700Leu
E	625713	C	G	missense_variant	MODERATE	CAGL0E06226g	c.299G>C	p.Lys1093Met
E	623902	C	T	missense_variant	MODERATE	CAGL0E06226g	c.2110G>A	p.Asp755Ala
E	623302	C	T	missense_variant	MODERATE	CAGL0E06226g	c.2710G>A	p.Lys230Ile
E	637491	C	G	missense_variant	MODERATE	CAGL0E06336g	c.280C>G	p.His181Tyr
E	646203	C	T	missense_variant	MODERATE	CAGL0E06446g	c.344G>A	p.Arg617Lys
E	649048	G	A	missense_variant	MODERATE	CAGL0E06468g	c.1963G>A	p.Arg124Cys
E	648700	C	G	missense_variant	MODERATE	CAGL0E06468g	c.1615C>G	p.Cys344Tyr
E	652996	C	T	missense_variant	MODERATE	CAGL0E06534g	c.1844G>A	p.Asn46Thr
E	659999	A	G	missense_variant	MODERATE	CAGL0E06600g	c.1565A>G	p.Ser101Gly
E	660754	G	A	missense_variant	MODERATE	CAGL0E06600g	c.2320G>A	p.Glu996Gly
E	660766	C	T	missense_variant	MODERATE	CAGL0E06600g	c.2332C>T	p.Glu637Gln
E	667051	ACCAGTACGAGTTCTACCTCAACCTCCAACAGCAAAACGGTGCGCTCAACACTTCCTTCATCAGCAGGCTCTAATGAAACCTCTATAAACGTACCCTTCTCATCTAGCACCGAGAGCAATG	A	disruptive_inframe_deletion	MODERATE	CAGL0E06644g	c.1994_2113del	p.Thr385fs
E	666643	A	G	missense_variant	MODERATE	CAGL0E06644g	c.1534A>G	p.Ser95Cys
E	673526	TGAAGGGTTGACAGAG	T	disruptive_inframe_deletion	MODERATE	CAGL0E06666g	c.1152_1166delCTCTGTCAACCCTTC	p.Gln381*
E	672203	A	AGATGGGTTAACTGAAGATGGGTTAACTGAAGATGGGTCAGCTGGAGAAGGATCAACTGGCTTGCTTGAAGGGTTGACAGAG	disruptive_inframe_insertion	MODERATE	CAGL0E06666g	c.2489_2490insCTCTGTCAACCCTTCAAGCAAGCCAGTTGATCCTTCTCCAGCTGACCCATCTTCAGTTAACCCATCTTCAGTTAACCCATC	p.Ser221fs
E	672215	A	AGAAGATGGGTTAACG	disruptive_inframe_insertion	MODERATE	CAGL0E06666g	c.2477_2478insCGTTAACCCATCTTC	p.Pro201fs
E	671296	T	C	missense_variant	MODERATE	CAGL0E06666g	c.3397A>G	p.Asn947Ser
E	672522	G	A	missense_variant	MODERATE	CAGL0E06666g	c.2171C>T	p.Asp1506Tyr
E	672199	C	A	missense_variant	MODERATE	CAGL0E06666g	c.2494G>T	p.Asp287Glu
E	673515	A	G	missense_variant	MODERATE	CAGL0E06666g	c.1178T>C	p.Met214Leu
E	673782	C	T	missense_variant	MODERATE	CAGL0E06666g	c.911G>A	p.Asn378Lys
E	673783	C	T	missense_variant	MODERATE	CAGL0E06666g	c.910G>A	p.Phe37Ser
E	672222	G	A	missense_variant	MODERATE	CAGL0E06666g	c.2471C>T	p.Arg69Trp
E	682304	A	AAGATGGGTT	conservative_inframe_insertion	MODERATE	CAGL0E06688g	c.1027_1028insAACCCATCT	p.Glu1157*
E	682309	G	GGATGGGTTAACTGAAGATGGGTTCACAGAAGATGGGTTAACTGAA	disruptive_inframe_insertion	MODERATE	CAGL0E06688g	c.1022_1023insTTCAGTTAACCCATCTTCTGTGAACCCATCTTCAGTTAACCCATC	p.Met220fs
E	682309	G	GGATGGGTTAACTGAGGATGGGTTTACAGAAGATGGGTTAACTGAA	disruptive_inframe_insertion	MODERATE	CAGL0E06688g	c.1022_1023insTTCAGTTAACCCATCTTCTGTAAACCCATCCTCAGTTAACCCATC	p.Leu200fs
E	680554	TGGTGTGTTGCCGTTGTTGCCGG	T	frameshift_variant	HIGH	CAGL0E06688g	c.2756_2777delCCGGCAACAACGGCAACACACC	p.Cys153*
E	680577	AACCACCGCCGTTTGGAGATG	A	frameshift_variant	HIGH	CAGL0E06688g	c.2735_2754delCATCTCCAAACGGCGGTGGT	p.Lys282*
E	682306	A	ACGGAAGATGGGTTAACG	frameshift_variant	HIGH	CAGL0E06688g	c.1025_1026insCGTTAACCCATCTTCCG	p.Asn272fs
E	683122	G	T	missense_variant	MODERATE	CAGL0E06688g	c.210C>A	p.Thr1375Ala
E	681294	G	T	missense_variant	MODERATE	CAGL0E06688g	c.2038C>A	p.Asn336Lys
F	32028	G	A	missense_variant	MODERATE	CAGL0F00253g	c.541C>T	p.Ser777Thr
F	35790	C	T	missense_variant	MODERATE	CAGL0F00297g	c.742G>A	p.Asn137Lys
F	41832	G	C	missense_variant	MODERATE	CAGL0F00407g	c.294G>C	p.Gly153Val
F	49717	C	T	missense_variant	MODERATE	CAGL0F00495g	c.3460G>A	p.Pro140Thr
F	51700	G	C	missense_variant	MODERATE	CAGL0F00495g	c.1477C>G	p.Asn324Thr
F	72180	G	C	missense_variant	MODERATE	CAGL0F00649g	c.220G>C	p.Glu976Gly
F	74500	G	A	missense_variant	MODERATE	CAGL0F00671g	c.4094C>T	p.Pro117Leu
F	74761	T	C	missense_variant	MODERATE	CAGL0F00671g	c.3833A>G	p.Met126Ile
F	77723	C	A	missense_variant	MODERATE	CAGL0F00671g	c.871G>T	p.Gln248Lys
F	98940	T	G	missense_variant	MODERATE	CAGL0F00913g	c.1918T>G	p.Pro453Thr
F	101816	C	T	missense_variant	MODERATE	CAGL0F00935g	c.587C>T	p.Ile986Phe
F	104575	G	T	missense_variant	MODERATE	CAGL0F00957g	c.1620G>T	p.Met131Ile
F	103218	A	T	missense_variant	MODERATE	CAGL0F00957g	c.263A>T	p.Ser85Pro
F	108157	A	AT	frameshift_variant	HIGH	CAGL0F01023g	c.1188dupA	p.Ser16Phe
F	113706	T	A	missense_variant	MODERATE	CAGL0F01111g	c.545A>T	p.Arg40Cys
F	119622	C	A	missense_variant	MODERATE	CAGL0F01155g	c.458G>T	p.Ala352Thr
F	133117	A	C	missense_variant	MODERATE	CAGL0F01265g	c.1393A>C	p.Arg420Ser
F	138498	T	A	missense_variant	MODERATE	CAGL0F01331g	c.381A>T	p.His744Arg
F	146174	C	A	missense_variant	MODERATE	CAGL0F01419g	c.646G>T	p.Asp236Asn
F	150345	TGCTGCTCCATCC	T	conservative_inframe_deletion	MODERATE	CAGL0F01463g	c.442_453delGCTGCTCCATCC	p.Thr849fs
F	150360	TTCCGCTAGACCATCCTCTTCTGCTGCTCCATCCTCTTCC	T	conservative_inframe_deletion	MODERATE	CAGL0F01463g	c.457_495delTCCGCTAGACCATCCTCTTCTGCTGCTCCATCCTCTTCC	p.Arg90*
F	150318	TTCCTCTTCTGCTGCTCCATCTTCCTCTGCTGCTCCATCC	T	disruptive_inframe_deletion	MODERATE	CAGL0F01463g	c.417_455delCTCTTCTGCTGCTCCATCTTCCTCTGCTGCTCCATCCTC	p.Gln128fs
F	154707	C	T	missense_variant	MODERATE	CAGL0F01507g	c.1115C>T	p.Glu544Asp
F	156567	G	C	missense_variant	MODERATE	CAGL0F01529g	c.524G>C	p.Pro78Ser
F	163373	C	T	missense_variant	MODERATE	CAGL0F01595g	c.307G>A	p.Lys170Arg
F	163262	G	T	missense_variant	MODERATE	CAGL0F01595g	c.418C>A	p.Ala252_Pro254del
F	170289	T	C	missense_variant	MODERATE	CAGL0F01705g	c.341A>G	p.Arg15Gly
F	169981	C	T	missense_variant	MODERATE	CAGL0F01705g	c.649G>A	p.Ser437Cys
F	171954	C	A	missense_variant	MODERATE	CAGL0F01727g	c.742C>A	p.Met177Ile
F	177925	T	C	missense_variant	MODERATE	CAGL0F01793g	c.866A>G	p.Gln255Arg
F	181251	C	CGGATGCTGATGCAGATGCAGATGCAGATGCAGATGCAGATGCTGACGT	disruptive_inframe_insertion	MODERATE	CAGL0F01837g	c.80_81insTGATGCAGATGCAGATGCAGATGCAGATGCAGATGCTGACGTGGATGC	p.Leu192fs
F	182969	G	A	missense_variant	MODERATE	CAGL0F01837g	c.1792G>A	p.Arg420Lys
F	184279	A	G	missense_variant	MODERATE	CAGL0F01859g	c.895A>G	p.Ala485Ser
F	191750	A	C	missense_variant	MODERATE	CAGL0F01969g	c.875T>G	p.Arg527Gly
F	194638	G	A	missense_variant	MODERATE	CAGL0F02013g	c.378G>A	p.Pro405_Ser442del
F	197483	G	A	missense_variant	MODERATE	CAGL0F02057g	c.2207C>T	p.Thr565Ile
F	201939	T	G	missense_variant	MODERATE	CAGL0F02079g	c.938T>G	p.Pro235Ser
F	202787	C	T	missense_variant	MODERATE	CAGL0F02079g	c.1786C>T	p.Gly866Ser
F	205293	T	A	missense_variant	MODERATE	CAGL0F02101g	c.88T>A	p.Asp462Asn
F	208100	G	T	missense_variant	MODERATE	CAGL0F02101g	c.2895G>T	p.Ala248Thr
F	208432	A	C	missense_variant	MODERATE	CAGL0F02101g	c.3227A>C	p.Tyr88Phe
F	209055	A	G	missense_variant	MODERATE	CAGL0F02101g	c.3850A>G	p.Leu127Phe
F	214918	T	C	missense_variant	MODERATE	CAGL0F02145g	c.1358T>C	p.Gly106Glu
F	214531	A	G	missense_variant	MODERATE	CAGL0F02145g	c.971A>G	p.Ala433Val
F	218467	T	C	missense_variant	MODERATE	CAGL0F02167g	c.301A>G	p.Gly644Arg
F	223376	T	C	missense_variant	MODERATE	CAGL0F02277g	c.1529A>G	p.Lys132Gln
F	224627	T	C	missense_variant	MODERATE	CAGL0F02277g	c.278A>G	p.Leu674Ile
F	225358	G	A	missense_variant	MODERATE	CAGL0F02299g	c.608C>T	p.Thr392Asn
F	225829	T	C	missense_variant	MODERATE	CAGL0F02299g	c.137A>G	p.Lys145Glu
F	227421	G	A	missense_variant	MODERATE	CAGL0F02343g	c.697G>A	p.Glu773Lys
F	228669	A	C	missense_variant	MODERATE	CAGL0F02365g	c.640A>C	p.Leu669Ile
F	237343	A	T	missense_variant	MODERATE	CAGL0F02453g	c.1134T>A	p.Asp463Asn
F	239998	T	G	missense_variant	MODERATE	CAGL0F02475g	c.394A>C	p.Asp388Glu
F	252744	C	T	missense_variant	MODERATE	CAGL0F02585g	c.232C>T	p.Asp653Gly
F	256706	T	C	missense_variant	MODERATE	CAGL0F02651g	c.110T>C	p.Ser460Asn
F	256916	G	A	missense_variant	MODERATE	CAGL0F02651g	c.320G>A	p.Trp207Cys
F	257011	G	A	missense_variant	MODERATE	CAGL0F02651g	c.415G>A	p.Ser12Pro
F	257287	G	A	missense_variant	MODERATE	CAGL0F02651g	c.691G>A	p.Asn94Ser
F	257015	A	T	missense_variant	MODERATE	CAGL0F02651g	c.419A>T	p.Lys156Asn
F	264347	A	G	missense_variant	MODERATE	CAGL0F02717g	c.2987A>G	p.His348Arg
F	265054	A	T	missense_variant	MODERATE	CAGL0F02717g	c.3694A>T	p.Thr462Ala
F	280436	A	C	missense_variant	MODERATE	CAGL0F02893g	c.224T>G	p.Ser74Leu
F	280273	C	A	missense_variant	MODERATE	CAGL0F02893g	c.387G>T	p.Ala22Ser
F	283029	C	A	missense_variant	MODERATE	CAGL0F02915g	c.2020C>A	p.Val514Met
F	286664	T	G	missense_variant	MODERATE	CAGL0F02959g	c.328T>G	p.Gly471Val
F	290074	A	AACCATCAGCACAATCTGAAATACAGTCTGT	disruptive_inframe_insertion	MODERATE	CAGL0F03003g	c.160_161insCACAATCTGAAATACAGTCTGTACCATCAG	p.Ser197fs
F	290087	A	ATCTGAAATACAGTCTGTACCATCGGTACAATCCGAAATACAATCGATACCCTCAGCACAATCCGAAATACAATCTGTACCCTCAGTACAG	disruptive_inframe_insertion	MODERATE	CAGL0F03003g	c.176_177insGTCTGTACCATCGGTACAATCCGAAATACAATCGATACCCTCAGCACAATCCGAAATACAATCTGTACCCTCAGTACAGTCTGAAATACA	p.Met196fs
F	290108	C	CTCAGTACAGCCA	disruptive_inframe_insertion	MODERATE	CAGL0F03003g	c.194_195insGCCATCAGTACA	p.Pro193fs
F	290087	A	ATCCGAAATACAATCGATACCCTCTGTACAATCCGAAATACAATCGATACCCTCTGTACAGTCTGAAATACAATCGATACCCTCAGTACAGTCTGAAATACAATCGATACCCTCAGTACAGTCCGAAATACAATCAATATCCTCAGTACAGCCATCAGTACAATCTGAAATACAATCAATACCCTCAGTACAG	disruptive_inframe_insertion	MODERATE	CAGL0F03003g	c.167_168insCGAAATACAATCGATACCCTCTGTACAATCCGAAATACAATCGATACCCTCTGTACAGTCTGAAATACAATCGATACCCTCAGTACAGTCTGAAATACAATCGATACCCTCAGTACAGTCCGAAATACAATCAATATCCTCAGTACAGCCATCAGTACAATCTGAAATACAATCAATACCCTCAGTACAGTC	p.Ser640*
F	290138	C	CTCAGTACAGTCTGAAATACAATCAATACCCTCAGTACAGCCA	disruptive_inframe_insertion	MODERATE	CAGL0F03003g	c.224_225insGTCTGAAATACAATCAATACCCTCAGTACAGCCATCAGTACA	p.Lys124fs
F	291094	C	T	missense_variant	MODERATE	CAGL0F03003g	c.1172C>T	p.Asp322Asn
F	291831	G	C	missense_variant	MODERATE	CAGL0F03003g	c.1909G>C	p.Tyr409Asp
F	291220	C	T	missense_variant	MODERATE	CAGL0F03003g	c.1298C>T	p.Phe1112Ile
F	289986	G	T	missense_variant	MODERATE	CAGL0F03003g	c.64G>T	p.Ser450_Ser457del
F	297194	G	T	missense_variant	MODERATE	CAGL0F03025g	c.1412G>T	p.Ser158Asn
F	300404	T	G	missense_variant	MODERATE	CAGL0F03047g	c.737A>C	p.Ala11Gly
F	309970	G	T	missense_variant	MODERATE	CAGL0F03157g	c.857C>A	p.Asp658Asn
F	313087	G	A	missense_variant	MODERATE	CAGL0F03201g	c.944C>T	p.Thr286Lys
F	319752	T	A	missense_variant	MODERATE	CAGL0F03245g	c.283A>T	p.Ala220Ser
F	318710	C	A	missense_variant	MODERATE	CAGL0F03245g	c.1325G>T	p.Cys44Tyr
F	325723	C	CA	frameshift_variant	HIGH	CAGL0F03267g	c.78_79insT	p.Ile597Leu
F	325724	G	GAAGCA	frameshift_variant	HIGH	CAGL0F03267g	c.77_78insTGCTT	p.Leu290Met
F	324760	C	T	missense_variant	MODERATE	CAGL0F03267g	c.1042G>A	p.Val237Ala
F	329757	T	A	missense_variant	MODERATE	CAGL0F03311g	c.980A>T	p.Ala206Val
F	328407	C	G	missense_variant	MODERATE	CAGL0F03311g	c.2330G>C	p.Phe161Ser
F	332525	C	T	missense_variant	MODERATE	CAGL0F03333g	c.576G>A	p.Asn371Ser
F	332101	G	T	missense_variant	MODERATE	CAGL0F03333g	c.1000C>A	p.Arg145Gln
F	358470	G	A	missense_variant	MODERATE	CAGL0F03685g	c.617C>T	p.Gly254Ser
F	364780	G	T	missense_variant	MODERATE	CAGL0F03751g	c.1175C>A	p.Glu138Lys
F	365522	T	C	missense_variant	MODERATE	CAGL0F03751g	c.433A>G	p.Asn342Ser
F	371729	T	G	missense_variant	MODERATE	CAGL0F03817g	c.250A>C	p.Ala216Ser
F	371656	G	A	missense_variant	MODERATE	CAGL0F03817g	c.323C>T	p.Val349Ile
F	371657	G	A	missense_variant	MODERATE	CAGL0F03817g	c.322C>T	p.Arg745Gly
F	383733	G	T	missense_variant	MODERATE	CAGL0F03949g	c.2005C>A	p.Asp661Asn
F	390346	A	G	missense_variant	MODERATE	CAGL0F03971g	c.4123A>G	p.Pro243Thr
F	387473	A	T	missense_variant	MODERATE	CAGL0F03971g	c.1250A>T	p.Gly195Asp
F	387887	A	G	missense_variant	MODERATE	CAGL0F03971g	c.1664A>G	p.Leu63Phe
F	388354	C	T	missense_variant	MODERATE	CAGL0F03971g	c.2131C>T	p.Phe625Ile
F	389038	C	A	missense_variant	MODERATE	CAGL0F03971g	c.2815C>A	p.Asp74Glu
F	389179	A	T	missense_variant	MODERATE	CAGL0F03971g	c.2956A>T	p.Val1071Gly
F	392439	C	T	missense_variant	MODERATE	CAGL0F04015g	c.1387G>A	p.Asp117Asn
F	393689	A	C	stop_gained	HIGH	CAGL0F04015g	c.137T>G
F	406227	G	A	missense_variant	MODERATE	CAGL0F04081g	c.77G>A	p.Glu60Lys
F	412036	C	T	missense_variant	MODERATE	CAGL0F04125g	c.343G>A	p.His23Asn
F	421739	C	T	missense_variant	MODERATE	CAGL0F04235g	c.214G>A	p.Asp85Glu
F	422976	A	G	missense_variant	MODERATE	CAGL0F04257g	c.752T>C	p.Cys27Tyr
F	429869	A	C	missense_variant	MODERATE	CAGL0F04301g	c.3748A>C	p.Pro334Thr
F	427245	A	T	missense_variant	MODERATE	CAGL0F04301g	c.1124A>T	p.Asp350Gly
F	433150	A	G	missense_variant	MODERATE	CAGL0F04345g	c.2620T>C	p.Pro159Thr
F	434867	A	T	missense_variant	MODERATE	CAGL0F04345g	c.903T>A	p.Ser348Cys
F	439390	G	A	missense_variant	MODERATE	CAGL0F04389g	c.1253C>T	p.Asp79Asn
F	446830	T	A	missense_variant	MODERATE	CAGL0F04477g	c.319A>T	p.Ser486_Pro503del
F	453766	C	T	missense_variant	MODERATE	CAGL0F04521g	c.178G>A	p.Gly829Asp
F	461735	C	CTCATCTTCA	disruptive_inframe_insertion	MODERATE	CAGL0F04587g	c.932_933insTGAAGATGA	p.Glu355fs
F	466836	G	T	missense_variant	MODERATE	CAGL0F04609g	c.3135G>T	p.Ala305Pro
F	480255	T	A	missense_variant	MODERATE	CAGL0F04763g	c.1260A>T	p.Gln238dup
F	480256	C	T	missense_variant	MODERATE	CAGL0F04763g	c.1259G>A	p.Ala108Val
F	483788	A	AC	frameshift_variant	HIGH	CAGL0F04785g	c.1152_1153insC	p.Gly334Arg
F	483789	A	C	missense_variant	MODERATE	CAGL0F04785g	c.1153A>C	p.Ala914Ser
F	496224	A	T	missense_variant	MODERATE	CAGL0F04895g	c.629A>T	p.Asn192Lys
F	496607	G	A	missense_variant	MODERATE	CAGL0F04895g	c.1012G>A	p.Glu216Asp
F	499328	C	A	missense_variant	MODERATE	CAGL0F04917g	c.1853G>T	p.Met1045Ile
F	507626	C	T	missense_variant	MODERATE	CAGL0F04983g	c.1379G>A	p.Asp98Gly
F	526365	C	T	missense_variant	MODERATE	CAGL0F05159g	c.1136C>T	p.Ser283Asn
F	525864	T	C	missense_variant	MODERATE	CAGL0F05159g	c.635T>C	p.Glu530Asp
F	527159	G	A	missense_variant	MODERATE	CAGL0F05159g	c.1930G>A	p.Gln72_Gln73insLeu
F	542751	A	G	missense_variant	MODERATE	CAGL0F05357g	c.922A>G	p.Tyr210Phe
F	545365	G	A	missense_variant	MODERATE	CAGL0F05379g	c.1798C>T	p.Gln15Arg
F	545199	C	T	missense_variant	MODERATE	CAGL0F05379g	c.1964G>A	p.Ser212Cys
F	548161	T	C	missense_variant	MODERATE	CAGL0F05401g	c.2270A>G	p.Glu454Lys
F	551140	T	G	missense_variant	MODERATE	CAGL0F05423g	c.509A>C	p.Arg167Gln
F	556676	G	A	missense_variant	MODERATE	CAGL0F05511g	c.1031G>A	p.Asp338Asn
F	556266	G	C	missense_variant	MODERATE	CAGL0F05511g	c.621G>C	p.Pro131His
F	564048	T	G	missense_variant	MODERATE	CAGL0F05599g	c.1787T>G	p.Ser158Thr
F	566307	G	A	missense_variant	MODERATE	CAGL0F05643g	c.484G>A	p.Arg213Ser
F	567858	C	A	missense_variant	MODERATE	CAGL0F05665g	c.1497G>T	p.Thr52Asn
F	570428	A	G	missense_variant	MODERATE	CAGL0F05687g	c.149A>G	p.His121Tyr
F	573816	A	T	missense_variant	MODERATE	CAGL0F05709g	c.689A>T	p.Val419Ile
F	576761	G	A	missense_variant	MODERATE	CAGL0F05753g	c.205C>T	p.Gly1415Trp
F	582351	T	C	missense_variant	MODERATE	CAGL0F05797g	c.2030A>G	p.Ala123Ser
F	589249	A	G	missense_variant	MODERATE	CAGL0F05885g	c.422A>G	p.Gly256Ala
F	592258	G	A	missense_variant	MODERATE	CAGL0F05907g	c.848G>A	p.Cys250Tyr
F	599053	T	A	missense_variant	MODERATE	CAGL0F05995g	c.1560A>T	p.Asp217Asn
F	599570	T	C	missense_variant	MODERATE	CAGL0F05995g	c.1043A>G	p.Thr145Ile
F	599034	T	C	missense_variant	MODERATE	CAGL0F05995g	c.1579A>G	p.Lys5Gln
F	601777	G	A	missense_variant	MODERATE	CAGL0F06017g	c.374C>T	p.Asp677Gly
F	601493	C	A	missense_variant	MODERATE	CAGL0F06017g	c.658G>T	p.Lys80Arg
F	603414	C	A	missense_variant	MODERATE	CAGL0F06039g	c.106G>T	p.Asn516Ser
F	604881	C	T	missense_variant	MODERATE	CAGL0F06061g	c.193G>A	p.Glu50Gly
F	605040	A	G	missense_variant	MODERATE	CAGL0F06061g	c.34T>C	p.Arg205Lys
F	611833	T	A	missense_variant	MODERATE	CAGL0F06149g	c.634A>T	p.Leu349Phe
F	623263	G	A	missense_variant	MODERATE	CAGL0F06325g	c.1157C>T	p.Val482Asp
F	622975	A	T	missense_variant	MODERATE	CAGL0F06325g	c.1445T>A	p.Gly249Glu
F	636152	G	A	missense_variant	MODERATE	CAGL0F06413g	c.1870G>A	p.Gly280Arg
F	638214	C	T	missense_variant	MODERATE	CAGL0F06457g	c.184G>A	p.Pro750Leu
F	639518	C	A	missense_variant	MODERATE	CAGL0F06479g	c.727C>A	p.Glu34Gln
F	644542	A	C	missense_variant	MODERATE	CAGL0F06523g	c.294T>G	p.Ser90Asn
F	642853	C	A	missense_variant	MODERATE	CAGL0F06523g	c.1983G>T	p.Ser2292Phe
F	644727	C	T	missense_variant	MODERATE	CAGL0F06523g	c.109G>A	p.Gly926Asp
F	648542	C	T	missense_variant	MODERATE	CAGL0F06589g	c.241C>T	p.Asn105Ile
F	648543	T	A	missense_variant	MODERATE	CAGL0F06589g	c.242T>A	p.Ser114_Ser115insSerSerSerSerSerSerSerSerSerSerAspSerAspSerAspSer
F	649136	C	T	missense_variant	MODERATE	CAGL0F06589g	c.835C>T	p.Gln100Arg
F	660534	A	G	missense_variant	MODERATE	CAGL0F06721g	c.281A>G	p.Tyr344Phe
F	662020	G	A	missense_variant	MODERATE	CAGL0F06743g	c.696G>A	p.Asp629His
F	663018	C	T	missense_variant	MODERATE	CAGL0F06743g	c.1694C>T	p.Cys255Ser
F	665512	A	G	missense_variant	MODERATE	CAGL0F06787g	c.475A>G	p.His975Tyr
F	665858	A	G	missense_variant	MODERATE	CAGL0F06787g	c.821A>G	p.Arg339Lys
F	665830	G	A	missense_variant	MODERATE	CAGL0F06787g	c.793G>A	p.Val270Phe
F	666451	A	G	missense_variant	MODERATE	CAGL0F06809g	c.898T>C	p.Met103Ile
F	666373	G	A	missense_variant	MODERATE	CAGL0F06809g	c.976C>T	p.Phe168Ile
F	682886	A	G	missense_variant	MODERATE	CAGL0F06941g	c.2927A>G	p.Ser3Leu
F	693093	C	T	missense_variant	MODERATE	CAGL0F07051g	c.163G>A	p.Asn472Tyr
F	692052	G	A	missense_variant	MODERATE	CAGL0F07051g	c.1204C>T	p.Pro596Ser
F	694746	C	T	missense_variant	MODERATE	CAGL0F07073g	c.703C>T	p.Val206Phe
F	696628	GC	G	frameshift_variant	HIGH	CAGL0F07095g	c.384delG	p.Tyr557His
F	696630	TGC	T	frameshift_variant	HIGH	CAGL0F07095g	c.381_382delGC	p.Asn641Asp
F	695527	C	T	missense_variant	MODERATE	CAGL0F07095g	c.1486G>A	p.Ala348Thr
F	697888	T	C	missense_variant	MODERATE	CAGL0F07117g	c.43A>G	p.Ser79Asn
F	699606	T	C	missense_variant	MODERATE	CAGL0F07139g	c.1064A>G	p.Asn807Ser
F	703224	T	G	missense_variant	MODERATE	CAGL0F07183g	c.1225T>G	p.Ala346Val
F	707975	A	T	missense_variant	MODERATE	CAGL0F07271g	c.1536T>A	p.Tyr182Phe
F	708097	T	A	missense_variant	MODERATE	CAGL0F07271g	c.1414A>T	p.Arg1479Lys
F	709444	G	T	missense_variant	MODERATE	CAGL0F07271g	c.67C>A	p.Gln1189Arg
F	709356	G	T	missense_variant	MODERATE	CAGL0F07271g	c.155C>A	p.Ala83Thr
F	710297	C	T	missense_variant	MODERATE	CAGL0F07293g	c.1928G>A	p.Lys104Glu
F	713527	A	T	missense_variant	MODERATE	CAGL0F07315g	c.695T>A	p.Ile212Thr
F	715728	G	T	missense_variant	MODERATE	CAGL0F07337g	c.1008C>A	p.Leu142Val
F	716227	T	C	missense_variant	MODERATE	CAGL0F07337g	c.509A>G	p.Glu94Gly
F	716389	G	A	missense_variant	MODERATE	CAGL0F07337g	c.347C>T	p.Thr259Lys
F	718334	C	T	missense_variant	MODERATE	CAGL0F07359g	c.317G>A	p.Lys95Asn
F	720714	G	A	missense_variant	MODERATE	CAGL0F07381g	c.221C>T	p.Asn188Asp
F	727338	C	T	missense_variant	MODERATE	CAGL0F07469g	c.235G>A	p.Val747Ile
F	730006	C	T	missense_variant	MODERATE	CAGL0F07513g	c.500G>A	p.Tyr654Phe
F	735104	A	T	missense_variant	MODERATE	CAGL0F07579g	c.472T>A	p.Val540Leu
F	745088	C	A	missense_variant	MODERATE	CAGL0F07667g	c.1566G>T	p.Thr69Ile
F	745107	T	C	missense_variant	MODERATE	CAGL0F07667g	c.1547A>G	p.Pro182Leu
F	748321	T	C	missense_variant	MODERATE	CAGL0F07689g	c.2420A>G	p.Arg865_Ser868del
F	754161	A	G	missense_variant	MODERATE	CAGL0F07733g	c.401A>G	p.Thr483Ile
F	754153	G	A	missense_variant	MODERATE	CAGL0F07733g	c.393G>A	p.Glu227Val
F	761107	T	A	missense_variant	MODERATE	CAGL0F07799g	c.1317A>T	p.Asn140Ile
F	762392	G	C	missense_variant	MODERATE	CAGL0F07799g	c.32C>G	p.Asp381Ala
F	764631	T	C	missense_variant	MODERATE	CAGL0F07821g	c.1112A>G	p.His282Arg
F	763003	C	A	missense_variant	MODERATE	CAGL0F07821g	c.2740G>T	p.Thr266Ile
F	777668	A	G	missense_variant	MODERATE	CAGL0F07909g	c.1010A>G	p.Thr238Ala
F	778922	A	C	missense_variant	MODERATE	CAGL0F07909g	c.2264A>C	p.Asn1232Tyr
F	776789	G	A	missense_variant	MODERATE	CAGL0F07909g	c.131G>A	p.Met746Leu
F	782756	A	T	missense_variant	MODERATE	CAGL0F07975g	c.1786T>A	p.Glu72Lys
F	786078	A	G	missense_variant	MODERATE	CAGL0F07997g	c.2536T>C	p.Glu757Gly
F	795242	C	A	missense_variant	MODERATE	CAGL0F08041g	c.309G>T	p.Asn910Tyr
F	798129	C	T	missense_variant	MODERATE	CAGL0F08063g	c.269G>A	p.Arg291Cys
F	823567	T	C	missense_variant	MODERATE	CAGL0F08261g	c.764A>G	p.Arg121Lys
F	831020	C	T	missense_variant	MODERATE	CAGL0F08327g	c.1385G>A	p.Val162Ile
F	835926	G	A	missense_variant	MODERATE	CAGL0F08371g	c.194G>A	p.Pro493Ala
F	837185	G	T	missense_variant	MODERATE	CAGL0F08371g	c.1453G>T	p.Ala516Val
F	837700	C	T	missense_variant	MODERATE	CAGL0F08393g	c.2317G>A	p.Phe237Ser
F	838569	G	A	missense_variant	MODERATE	CAGL0F08393g	c.1448C>T	p.Ala635Val
F	841755	C	T	missense_variant	MODERATE	CAGL0F08437g	c.964G>A	p.Ala1Val
F	844473	T	C	missense_variant	MODERATE	CAGL0F08459g	c.908A>G	p.Ala372Val
F	846332	A	G	missense_variant	MODERATE	CAGL0F08481g	c.44A>G	p.Gly626_Gly631del
F	847333	G	A	missense_variant	MODERATE	CAGL0F08481g	c.1045G>A	p.Ala287Thr
F	852891	G	A	intron_variant	MODIFIER	CAGL0F08547g	c.81-180C>T	p.Asp571_Asp581del
F	857992	G	A	missense_variant	MODERATE	CAGL0F08635g	c.269G>A	p.Gln111Arg
F	863868	C	T	missense_variant	MODERATE	CAGL0F08701g	c.206C>T	p.Pro405Ser
F	865468	A	G	missense_variant	MODERATE	CAGL0F08723g	c.712A>G	p.Ser502Gly
F	876081	A	G	missense_variant	MODERATE	CAGL0F08833g	c.2233A>G	p.Arg799Lys
F	881926	T	G	missense_variant	MODERATE	CAGL0F08965g	c.290A>C	p.Leu640Val
F	889101	G	C	missense_variant	MODERATE	CAGL0F09053g	c.298G>C	p.Leu279Phe
F	895631	C	T	missense_variant	MODERATE	CAGL0F09075g	c.871C>T	p.Thr671Ala
F	895344	G	A	missense_variant	MODERATE	CAGL0F09075g	c.584G>A	p.Ile943Thr
F	899861	T	C	missense_variant	MODERATE	CAGL0F09097g	c.1156T>C	p.Ser116Leu
F	899055	C	T	missense_variant	MODERATE	CAGL0F09097g	c.350C>T	p.Ala434Thr
F	900089	G	A	missense_variant	MODERATE	CAGL0F09097g	c.1384G>A	p.Asp78Asn
F	908738	T	G	missense_variant	MODERATE	CAGL0F09229g	c.1956A>C	p.Asp265Asn
G	17529	C	T	missense_variant	MODERATE	CAGL0G00176g	c.949C>T	p.Val299Glu
G	23876	C	T	missense_variant	MODERATE	CAGL0G00242g	c.986G>A	p.Ser114Cys
G	32965	A	AACT	disruptive_inframe_insertion	MODERATE	CAGL0G00308g	c.217_218insTAC	p.Leu116*
G	33270	G	T	missense_variant	MODERATE	CAGL0G00308g	c.520G>T	p.Lys29Glu
G	35049	G	C	missense_variant	MODERATE	CAGL0G00330g	c.558C>G	p.Asn115Lys
G	40034	G	A	missense_variant	MODERATE	CAGL0G00396g	c.434C>T	p.Gly256Arg
G	42800	G	C	missense_variant	MODERATE	CAGL0G00418g	c.1885G>C	p.Ala225Val
G	47220	T	C	missense_variant	MODERATE	CAGL0G00462g	c.487T>C	p.Trp4Arg
G	51483	G	A	missense_variant	MODERATE	CAGL0G00506g	c.2923C>T	p.Arg1242Lys
G	54395	G	T	missense_variant	MODERATE	CAGL0G00506g	c.11C>A	p.Lys368Asn
G	56953	C	G	missense_variant	MODERATE	CAGL0G00528g	c.1618G>C	p.Ala288Val
G	56707	G	T	missense_variant	MODERATE	CAGL0G00528g	c.1864C>A	p.Pro258Arg
G	65519	G	C	missense_variant	MODERATE	CAGL0G00682g	c.43C>G	p.Thr309Pro
G	68936	C	A	missense_variant	MODERATE	CAGL0G00726g	c.367G>T	p.Ile732Met
G	69064	T	C	missense_variant	MODERATE	CAGL0G00726g	c.239A>G	p.Ala236Thr
G	69830	C	T	missense_variant	MODERATE	CAGL0G00748g	c.118C>T	p.Asn74His
G	69812	G	C	missense_variant	MODERATE	CAGL0G00748g	c.100G>C	p.Asn190Lys
G	74502	GA	G	frameshift_variant	HIGH	CAGL0G00836g	c.288delA	p.Phe574Leu
G	74493	TG	T	frameshift_variant	HIGH	CAGL0G00836g	c.287delG	p.Val3Phe
G	78703	G	A	missense_variant	MODERATE	CAGL0G00902g	c.247G>A	p.Leu437Phe
G	83200	C	CTTCTTCT	frameshift_variant	HIGH	CAGL0G00924g	c.1160_1161insAGAAGAA	p.Ser665Asn
G	84174	G	A	missense_variant	MODERATE	CAGL0G00924g	c.187C>T	p.Glu473Asp
G	81633	T	A	missense_variant	MODERATE	CAGL0G00924g	c.2728A>T	p.His127Gln
G	87369	AGGAGGAGCT	A	disruptive_inframe_deletion	MODERATE	CAGL0G00968g	c.753_761delAGCTCCTCC	p.Glu390fs
G	86227	G	A	missense_variant	MODERATE	CAGL0G00968g	c.1904C>T	p.Asn265Ser
G	86774	G	T	missense_variant	MODERATE	CAGL0G00968g	c.1357C>A	p.Gly175Val
G	87077	C	T	missense_variant	MODERATE	CAGL0G00968g	c.1054G>A	p.Ser262Leu
G	87600	C	G	missense_variant	MODERATE	CAGL0G00968g	c.531G>C	p.Thr920Ala
G	91233	T	C	missense_variant	MODERATE	CAGL0G01012g	c.899T>C	p.Gln524Arg
G	95340	T	A	missense_variant	MODERATE	CAGL0G01034g	c.1873T>A	p.Asn337Asp
G	95352	T	C	missense_variant	MODERATE	CAGL0G01034g	c.1885T>C	p.Asn92Asp
G	100205	C	T	missense_variant	MODERATE	CAGL0G01056g	c.545C>T	p.Asp429Gly
G	100658	C	T	missense_variant	MODERATE	CAGL0G01056g	c.998C>T	p.Phe292Leu
G	104049	G	A	missense_variant	MODERATE	CAGL0G01100g	c.19G>A	p.Val228Ala
G	115461	G	GTCATCATCATCATCA	disruptive_inframe_insertion	MODERATE	CAGL0G01232g	c.1641_1655dupTGATGATGATGATGA	p.Ile364fs
G	122557	T	G	missense_variant	MODERATE	CAGL0G01298g	c.671A>C	p.Asn272Ser
G	128697	C	CTGT	disruptive_inframe_insertion	MODERATE	CAGL0G01342g	c.711_713dupACA	p.Thr1148fs
G	126199	A	C	missense_variant	MODERATE	CAGL0G01342g	c.3212T>G	p.Asn117Asp
G	129088	G	A	missense_variant	MODERATE	CAGL0G01342g	c.323C>T	p.Gln17Glu
G	128633	C	A	missense_variant	MODERATE	CAGL0G01342g	c.778G>T	p.Ile85Asn
G	131648	G	C	missense_variant	MODERATE	CAGL0G01364g	c.1590G>C	p.Ala253Thr
G	131476	C	T	missense_variant	MODERATE	CAGL0G01364g	c.1418C>T	p.Met744Ile
G	132575	T	C	missense_variant	MODERATE	CAGL0G01386g	c.1304A>G	p.Ser567Pro
G	134536	A	C	missense_variant	MODERATE	CAGL0G01408g	c.13A>C	p.Asn239Thr
G	142388	A	T	missense_variant	MODERATE	CAGL0G01496g	c.763T>A	p.Thr275Pro
G	144449	C	T	missense_variant	MODERATE	CAGL0G01540g	c.362G>A	p.Gly542Arg
G	150041	C	T	missense_variant	MODERATE	CAGL0G01606g	c.1016G>A	p.Glu326Lys
G	150441	C	A	missense_variant	MODERATE	CAGL0G01606g	c.616G>T	p.Val20Ile
G	150825	C	T	missense_variant	MODERATE	CAGL0G01606g	c.232G>A	p.Arg994Lys
G	152101	C	T	missense_variant	MODERATE	CAGL0G01628g	c.292G>A	p.Asp33Asn
G	153697	G	C	missense_variant	MODERATE	CAGL0G01672g	c.411C>G	p.Ser245_Ser254del
G	153855	A	G	missense_variant	MODERATE	CAGL0G01672g	c.253T>C	p.Asp186Glu
G	160776	A	G	missense_variant	MODERATE	CAGL0G01760g	c.2231A>G	p.Ser163Pro
G	160911	G	A	missense_variant	MODERATE	CAGL0G01760g	c.2366G>A	p.Asn38Thr
G	168429	G	A	missense_variant	MODERATE	CAGL0G01848g	c.242C>T	p.Ser410Asn
G	171845	T	A	missense_variant	MODERATE	CAGL0G01903g	c.1164T>A	p.Thr4Lys
G	172221	G	A	missense_variant	MODERATE	CAGL0G01903g	c.1540G>A	p.Ala333Val
G	173233	TA	T	frameshift_variant	HIGH	CAGL0G01925g	c.407delA	p.Ile264Val
G	175671	G	GTCTTCATCGTCTTCA	disruptive_inframe_insertion	MODERATE	CAGL0G01969g	c.1580_1581insTGAAGACGATGAAGA	p.Tyr14*
G	178590	C	T	missense_variant	MODERATE	CAGL0G01991g	c.412G>A	p.Lys224Thr
G	181516	G	T	missense_variant	MODERATE	CAGL0G02057g	c.776C>A	p.Thr94Arg
G	187300	A	G	missense_variant	MODERATE	CAGL0G02123g	c.1025A>G	p.Glu324Gln
G	190198	C	T	missense_variant	MODERATE	CAGL0G02167g	c.1981G>A	p.Asp943Val
G	194898	G	A	missense_variant	MODERATE	CAGL0G02211g	c.349G>A	p.Ile280Thr
G	196979	A	T	missense_variant	MODERATE	CAGL0G02211g	c.2430A>T	p.Pro591His
G	202643	A	G	missense_variant	MODERATE	CAGL0G02299g	c.293A>G	p.Ser376Leu
G	202742	C	A	missense_variant	MODERATE	CAGL0G02299g	c.392C>A	p.Asp61His
G	202964	G	A	missense_variant	MODERATE	CAGL0G02299g	c.614G>A	p.Phe209Ser
G	203381	A	T	missense_variant	MODERATE	CAGL0G02299g	c.1031A>T	p.Ile112Met
G	203387	C	T	missense_variant	MODERATE	CAGL0G02299g	c.1037C>T	p.Gly70Val
G	203492	A	C	missense_variant	MODERATE	CAGL0G02299g	c.1142A>C	p.Gly98Arg
G	204586	A	T	missense_variant	MODERATE	CAGL0G02299g	c.2236A>T	p.Asp20Asn
G	205769	C	T	missense_variant	MODERATE	CAGL0G02321g	c.859G>A	p.Gln288His
G	208487	C	T	missense_variant	MODERATE	CAGL0G02365g	c.2396G>A	p.Ile69Thr
G	214413	A	G	missense_variant	MODERATE	CAGL0G02387g	c.2126A>G	p.Val248delinsAlaLeu
G	215611	T	TGAGTCAGAATCTGAATCAGAGCTTGAGCTAGAAGAACTGGAGGAGCTG	disruptive_inframe_insertion	MODERATE	CAGL0G02409g	c.341_342insCAGCTCCTCCAGTTCTTCTAGCTCAAGCTCTGATTCAGATTCTGACTC	p.Glu343fs
G	232974	C	T	missense_variant	MODERATE	CAGL0G02541g	c.1547C>T	p.Val71Phe
G	234255	T	C	missense_variant	MODERATE	CAGL0G02541g	c.2828T>C	p.Glu497Gly
G	235975	T	A	missense_variant	MODERATE	CAGL0G02563g	c.1419A>T	p.Ile37Phe
G	236385	T	C	missense_variant	MODERATE	CAGL0G02563g	c.1009A>G	p.Met108Thr
G	241390	T	G	missense_variant	MODERATE	CAGL0G02607g	c.921A>C	p.Gln132Arg
G	250339	A	T	missense_variant	MODERATE	CAGL0G02717g	c.222T>A	p.Arg307Ser
G	250520	G	A	missense_variant	MODERATE	CAGL0G02717g	c.41C>T	p.Pro58Leu
G	249576	C	G	missense_variant	MODERATE	CAGL0G02717g	c.985G>C	p.Lys188_Ala189insAspLysLysAspLysLys
G	253187	T	C	missense_variant	MODERATE	CAGL0G02739g	c.710T>C	p.Val69Met
G	261397	TGTA	T	disruptive_inframe_deletion	MODERATE	CAGL0G02827g	c.419_421delTAC	p.Asn78fs
G	261371	GC	G	frameshift_variant	HIGH	CAGL0G02827g	c.447delG	p.Lys71Arg
G	261373	TGCTGCTGC	T	frameshift_variant	HIGH	CAGL0G02827g	c.438_445delGCAGCAGC	p.Ala78Ser
G	260848	T	G	missense_variant	MODERATE	CAGL0G02827g	c.971A>C	p.Met84Thr
G	261203	T	C	missense_variant	MODERATE	CAGL0G02827g	c.616A>G	p.Gly174Cys
G	261424	G	A	missense_variant	MODERATE	CAGL0G02827g	c.395C>T	p.Gln622Lys
G	263953	T	A	missense_variant	MODERATE	CAGL0G02871g	c.314A>T	p.Leu275Val
G	273563	AC	A	frameshift_variant	HIGH	CAGL0G02959g	c.1047delC	p.Glu26Lys
G	275528	C	T	missense_variant	MODERATE	CAGL0G02981r	c.2C>T	p.Gln609Leu
G	277993	A	C	missense_variant	MODERATE	CAGL0G03003g	c.1632A>C	p.Pro187Ser
G	283658	G	A	missense_variant	MODERATE	CAGL0G03047g	c.1360G>A	p.Tyr34Phe
G	284443	T	C	missense_variant	MODERATE	CAGL0G03069g	c.176T>C	p.Lys134Arg
G	284911	A	C	missense_variant	MODERATE	CAGL0G03069g	c.644A>C	p.Gln95His
G	284668	A	G	missense_variant	MODERATE	CAGL0G03069g	c.401A>G	p.Ser719Ile
G	286543	A	T	missense_variant	MODERATE	CAGL0G03091g	c.285A>T	p.Pro172Thr
G	289769	T	A	missense_variant	MODERATE	CAGL0G03113g	c.680A>T	p.Lys168Arg
G	289785	T	C	missense_variant	MODERATE	CAGL0G03113g	c.664A>G	p.Gln245_Val247delinsLeu
G	291498	C	T	missense_variant	MODERATE	CAGL0G03135g	c.665C>T	p.Glu198Val
G	298063	C	A	missense_variant	MODERATE	CAGL0G03179g	c.2523C>A	p.Asn127Ser
G	301797	A	G	missense_variant	MODERATE	CAGL0G03223g	c.3137T>C	p.Glu79Lys
G	301843	T	G	missense_variant	MODERATE	CAGL0G03223g	c.3091A>C	p.Asp25Tyr
G	303088	T	C	missense_variant	MODERATE	CAGL0G03223g	c.1846A>G	p.Gly98Asp
G	304111	G	C	missense_variant	MODERATE	CAGL0G03223g	c.823C>G	p.Thr247Ile
G	307132	G	A	missense_variant	MODERATE	CAGL0G03245g	c.674C>T	p.Asp426Gly
G	314730	AATGCCTGGTGCTGGTGGT	A	disruptive_inframe_deletion	MODERATE	CAGL0G03289g	c.1877_1894delGTATGCCTGGTGCTGGTG	p.Ala27fs
G	313919	A	G	missense_variant	MODERATE	CAGL0G03289g	c.1049A>G	p.Thr206Ala
G	313537	G	A	missense_variant	MODERATE	CAGL0G03289g	c.667G>A	p.Ile1278Thr
G	320528	C	T	missense_variant	MODERATE	CAGL0G03355g	c.3725G>A	p.Asp51Asn
G	329497	TG	T	frameshift_variant	HIGH	CAGL0G03421g	c.1386delC	p.Ala118Thr
G	330631	G	A	stop_gained	HIGH	CAGL0G03421g	c.253C>T
G	327835	A	T	stop_lost&splice_region_variant	HIGH	CAGL0G03421g	c.3049T>A
G	334234	C	T	missense_variant	MODERATE	CAGL0G03443g	c.976G>A	p.Met525Ile
G	338773	G	T	missense_variant	MODERATE	CAGL0G03487g	c.475C>A	p.Leu140del
G	338280	C	T	missense_variant	MODERATE	CAGL0G03487g	c.968G>A	p.Ile652Met
G	347144	A	T	intron_variant	MODIFIER	CAGL0G03575g	c.42+317A>T	p.Ser115Pro
G	352547	G	T	missense_variant	MODERATE	CAGL0G03641g	c.1072G>T	p.Gln312Glu
G	360370	CAACGAG	C	disruptive_inframe_deletion	MODERATE	CAGL0G03751g	c.231_236delGAACGA	p.Ser97fs
G	360390	ACGCCAACGATGT	A	disruptive_inframe_deletion	MODERATE	CAGL0G03751g	c.248_259delCCAACGATGTCG	p.Asn136fs
G	360376	G	GACAACGACAACGAC	frameshift_variant	HIGH	CAGL0G03751g	c.232_233insCAACGACAACGACA	p.Trp318Arg
G	360784	G	C	missense_variant	MODERATE	CAGL0G03751g	c.639G>C	p.Pro589Leu
G	360738	A	T	missense_variant	MODERATE	CAGL0G03751g	c.593A>T	p.Arg305Ser
G	362387	ACCAGTACCAGCACCAGCACTAGCACCTCCGGTGCTAGTG	A	conservative_inframe_deletion	MODERATE	CAGL0G03773g	c.784_822delACCAGCACCAGCACTAGCACCTCCGGTGCTAGTGCCAGT	p.Met446fs
G	363306	A	G	missense_variant	MODERATE	CAGL0G03795g	c.299A>G	p.Tyr599Cys
G	375884	A	G	missense_variant	MODERATE	CAGL0G03949g	c.464A>G	p.Glu125Ala
G	377868	C	T	missense_variant	MODERATE	CAGL0G03971g	c.658G>A	p.Met48Ile
G	377851	C	A	missense_variant	MODERATE	CAGL0G03971g	c.675G>T	p.Val138Ile
G	378965	T	TATAAGTGATGTGAACACATATACCAATACACGTATCACAC	frameshift_variant&stop_gained	HIGH	CAGL0G03993g	c.264_265insGTGTGATACGTGTATTGGTATATGTGTTCACATCACTTAT	p.Lys636Asn
G	378898	T	C	missense_variant	MODERATE	CAGL0G03993g	c.332A>G	p.Ile553Val
G	378963	T	TCAGATGATCTGTAAG	stop_gained&disruptive_inframe_insertion	HIGH	CAGL0G03993g	c.266_267insCTTACAGATCATCTG
G	388408	C	T	missense_variant	MODERATE	CAGL0G04081g	c.26C>T	p.Leu482Ser
G	395075	TAGTTCAAGTTCAAGCCCAAGTTCCAGCTCAAGTTCAAGCTCAAGCACCAGTTCAAGTTCCAGTTCAAGTTCCAGCTCAAGCACCAGCTCAAGTACTAGTTCCATTTCCATTACC	T	conservative_inframe_deletion	MODERATE	CAGL0G04125g	c.1213_1326del	p.Ser443fs
G	395213	TAGTTCAAGTTCAAGCTCAAGTTCC	T	disruptive_inframe_deletion	MODERATE	CAGL0G04125g	c.1347_1370delAAGCTCAAGTTCCAGTTCAAGTTC	p.Pro29fs
G	395091	C	T	missense_variant	MODERATE	CAGL0G04125g	c.1213C>T	p.Asp257Asn
G	395382	A	G	missense_variant	MODERATE	CAGL0G04125g	c.1504A>G	p.Asn248Ser
G	396018	C	T	missense_variant	MODERATE	CAGL0G04125g	c.2140C>T	p.Asp548_Asp552dup
G	396093	G	A	missense_variant	MODERATE	CAGL0G04125g	c.2215G>A	p.Gln386Arg
G	394848	G	C	missense_variant	MODERATE	CAGL0G04125g	c.970G>C	p.Ala1538Val
G	408194	C	T	stop_gained	HIGH	CAGL0G04323r	c.43C>T
G	426455	G	C	missense_variant	MODERATE	CAGL0G04455g	c.70G>C	p.Arg329Lys
G	434899	C	A	missense_variant	MODERATE	CAGL0G04565g	c.808G>T	p.Phe1409Leu
G	437232	T	A	missense_variant	MODERATE	CAGL0G04609g	c.2828A>T	p.Glu173Lys
G	444229	G	A	missense_variant	MODERATE	CAGL0G04675g	c.659G>A	p.Asn435Ser
G	447083	A	T	missense_variant	MODERATE	CAGL0G04697g	c.502T>A	p.Arg323His
G	446233	T	A	missense_variant	MODERATE	CAGL0G04697g	c.1352A>T	p.Glu177Lys
G	448958	T	C	missense_variant	MODERATE	CAGL0G04719g	c.2011A>G	p.Ser249Leu
G	452701	A	G	missense_variant	MODERATE	CAGL0G04741g	c.482T>C	p.Thr656Ser
G	451897	C	T	missense_variant	MODERATE	CAGL0G04741g	c.1286G>A	p.Glu233Val
G	460539	C	T	missense_variant	MODERATE	CAGL0G04829g	c.863C>T	p.Ala81Val
G	460962	A	G	missense_variant	MODERATE	CAGL0G04829g	c.1286A>G	p.Asp523_Asp527dup
G	461300	G	A	missense_variant	MODERATE	CAGL0G04829g	c.1624G>A	p.Glu810Asp
G	463561	C	A	missense_variant	MODERATE	CAGL0G04851g	c.211G>T	p.Ser14Leu
G	474016	A	G	missense_variant	MODERATE	CAGL0G04939g	c.839T>C	p.Asn123Ser
G	478587	A	T	intron_variant	MODIFIER	CAGL0G05027g	c.22-338T>A	p.Asn445Thr
G	479606	T	A	stop_lost&splice_region_variant	HIGH	CAGL0G05049g	c.449A>T
G	481304	C	T	missense_variant	MODERATE	CAGL0G05071g	c.1300G>A	p.Lys163Thr
G	487087	A	G	missense_variant	MODERATE	CAGL0G05159g	c.310A>G	p.Glu77_Asn78del
G	489989	G	A	missense_variant	MODERATE	CAGL0G05225g	c.205G>A	p.Thr262_Ser274del
G	489822	G	A	missense_variant	MODERATE	CAGL0G05225g	c.38G>A	p.Asn224Ile
G	490682	G	T	missense_variant	MODERATE	CAGL0G05225g	c.898G>T	p.Pro154Ser
G	492042	T	A	missense_variant	MODERATE	CAGL0G05247g	c.1826A>T	p.Ser13Asn
G	492211	T	C	missense_variant	MODERATE	CAGL0G05247g	c.1657A>G	p.Gly585Asp
G	496340	T	C	missense_variant	MODERATE	CAGL0G05291g	c.247A>G	p.Gly993_Val1037del
G	498069	T	C	missense_variant	MODERATE	CAGL0G05313g	c.845A>G	p.His614Arg
G	506415	C	T	missense_variant	MODERATE	CAGL0G05379g	c.769G>A	p.Ala117Thr
G	511869	G	C	missense_variant	MODERATE	CAGL0G05423g	c.1043C>G	p.Pro132Leu
G	512488	A	C	missense_variant	MODERATE	CAGL0G05423g	c.424T>G	p.Ala83_Val86del
G	526603	T	A	missense_variant	MODERATE	CAGL0G05544g	c.648A>T	p.Arg588His
G	525985	C	G	missense_variant	MODERATE	CAGL0G05544g	c.1266G>C	p.Ser248Ile
G	540096	T	C	missense_variant	MODERATE	CAGL0G05676g	c.743A>G	p.Leu486Phe
G	544475	T	C	missense_variant	MODERATE	CAGL0G05698g	c.281A>G	p.Asn155Ser
G	542798	T	C	missense_variant	MODERATE	CAGL0G05698g	c.1958A>G	p.Gln126Arg
G	549088	G	A	missense_variant	MODERATE	CAGL0G05720g	c.746C>T	p.Ala1137Thr
G	549346	T	G	missense_variant	MODERATE	CAGL0G05720g	c.488A>C	p.Ser804Leu
G	549457	T	C	missense_variant	MODERATE	CAGL0G05720g	c.377A>G	p.Glu886Lys
G	549579	T	A	missense_variant	MODERATE	CAGL0G05720g	c.255A>T	p.Leu756Phe
G	548707	G	A	missense_variant	MODERATE	CAGL0G05720g	c.1127C>T	p.Glu76Asp
G	559603	C	T	missense_variant	MODERATE	CAGL0G05808g	c.625G>A	p.Cys44Tyr
G	559071	T	C	missense_variant	MODERATE	CAGL0G05808g	c.1157A>G	p.Ala678Thr
G	562966	TGGAGTTTCCTTCTCCATTGTCATGCCCGAGGACTTAGGGTCCATGGACATGGAG	T	disruptive_inframe_deletion	MODERATE	CAGL0G05830g	c.1455_1508delCTCCATGTCCATGGACCCTAAGTCCTCGGGCATGACAATGGAGAAGGAAACTCC	p.Leu46*
G	562721	C	T	missense_variant	MODERATE	CAGL0G05830g	c.1754G>A	p.Met1246Val
G	567607	A	AGAACTGCTAGAAGAACTGCTAGATGAACTGCTAGAT	disruptive_inframe_insertion	MODERATE	CAGL0G05896g	c.614_615insATCTAGCAGTTCATCTAGCAGTTCTTCTAGCAGTTC	p.Ile364fs
G	567873	C	T	missense_variant	MODERATE	CAGL0G05896g	c.349G>A	p.Ile860Val
G	579497	C	T	missense_variant	MODERATE	CAGL0G06028g	c.1378G>A	p.His1196Gln
G	583331	G	A	missense_variant	MODERATE	CAGL0G06094g	c.35G>A	p.Tyr107Asn
G	588005	TA	T	frameshift_variant	HIGH	CAGL0G06160g	c.45delA	p.Asn555Ser
G	590398	T	A	missense_variant	MODERATE	CAGL0G06182g	c.1349T>A	p.Arg340His
G	611150	T	A	missense_variant	MODERATE	CAGL0G06336g	c.3334T>A	p.Leu85Phe
G	609968	C	T	missense_variant	MODERATE	CAGL0G06336g	c.2152C>T	p.His15Asp
G	616909	C	G	missense_variant	MODERATE	CAGL0G06380g	c.1412C>G	p.Leu300Pro
G	615877	A	G	missense_variant	MODERATE	CAGL0G06380g	c.380A>G	p.Met156_Asn157insHisMet
G	622305	C	T	missense_variant	MODERATE	CAGL0G06446g	c.238C>T	p.Asp7Asn
G	623874	A	G	missense_variant	MODERATE	CAGL0G06468g	c.881A>G	p.Ala260Ser
G	626451	T	A	intron_variant	MODIFIER	CAGL0G06490g	c.142-322T>A	p.Asn447Ser
G	628188	C	T	missense_variant	MODERATE	CAGL0G06556g	c.8C>T	p.Gln26His
G	641705	T	C	missense_variant	MODERATE	CAGL0G06688g	c.628A>G	p.Val98Ile
G	642113	T	G	missense_variant	MODERATE	CAGL0G06688g	c.220A>C	p.Glu220Lys
G	642275	C	T	missense_variant	MODERATE	CAGL0G06688g	c.58G>A	p.Asp437Gly
G	640875	C	G	missense_variant	MODERATE	CAGL0G06688g	c.1458G>C	p.Ser441Thr
G	641263	G	A	missense_variant	MODERATE	CAGL0G06688g	c.1070C>T	p.Thr9Ile
G	649177	G	A	missense_variant	MODERATE	CAGL0G06798g	c.235G>A	p.Met153Ile
G	653396	C	T	missense_variant	MODERATE	CAGL0G06842g	c.757G>A	p.Asp300Tyr
G	655171	G	A	missense_variant	MODERATE	CAGL0G06864g	c.236G>A	p.Gly490Ser
G	657968	G	T	missense_variant	MODERATE	CAGL0G06886g	c.73G>T	p.Leu15Ser
G	662808	C	T	missense_variant	MODERATE	CAGL0G06930g	c.706G>A	p.Ile318Leu
G	666490	A	G	missense_variant	MODERATE	CAGL0G06974g	c.251T>C	p.Lys83Glu
G	670678	T	A	missense_variant	MODERATE	CAGL0G07040g	c.285A>T	p.Pro714Ser
G	676552	A	C	missense_variant	MODERATE	CAGL0G07128g	c.864A>C	p.Gly73Arg
G	685532	C	T	missense_variant	MODERATE	CAGL0G07205g	c.559C>T	p.Ser12Asn
G	686992	A	G	intron_variant	MODIFIER	CAGL0G07227g	c.50+156A>G	p.Thr763Ile
G	687127	T	C	intron_variant	MODIFIER	CAGL0G07227g	c.51-228T>C	p.Val156Ile
G	688478	C	T	missense_variant	MODERATE	CAGL0G07249g	c.749G>A	p.Asn38Lys
G	690669	G	A	missense_variant	MODERATE	CAGL0G07293g	c.2780C>T	p.Pro357Leu
G	690675	T	C	missense_variant	MODERATE	CAGL0G07293g	c.2774A>G	p.Val299Leu
G	691253	A	C	missense_variant	MODERATE	CAGL0G07293g	c.2196T>G	p.Gln2Glu
G	692554	C	G	missense_variant	MODERATE	CAGL0G07293g	c.895G>C	p.Glu13Lys
G	691523	C	A	missense_variant	MODERATE	CAGL0G07293g	c.1926G>T	p.His324Tyr
G	690607	GCTCTTCTCGAACCTA	G	stop_lost&conservative_inframe_deletion&splice_region_variant	HIGH	CAGL0G07293g	c.2827_*12delTAGGTTCGAGAAGAG
G	697036	C	T	missense_variant	MODERATE	CAGL0G07359g	c.1255G>A	p.Leu59Ser
G	698010	G	C	missense_variant	MODERATE	CAGL0G07359g	c.281C>G	p.Ala213Thr
G	699010	T	C	missense_variant	MODERATE	CAGL0G07381g	c.206T>C	p.Asp41Gly
G	707262	T	C	missense_variant	MODERATE	CAGL0G07447g	c.503A>G	p.Arg655Ser
G	708427	T	C	missense_variant	MODERATE	CAGL0G07469g	c.1841A>G	p.Val406Ile
G	708778	T	C	missense_variant	MODERATE	CAGL0G07469g	c.1490A>G	p.Gln7His
G	712608	T	G	missense_variant	MODERATE	CAGL0G07513g	c.952A>C	p.Asn709Ser
G	713446	G	T	missense_variant	MODERATE	CAGL0G07513g	c.114C>A	p.Lys222Glu
G	720145	A	G	missense_variant	MODERATE	CAGL0G07579g	c.3566A>G	p.Leu192Phe
G	716747	A	T	missense_variant	MODERATE	CAGL0G07579g	c.168A>T	p.Gln445Arg
G	717007	T	C	missense_variant	MODERATE	CAGL0G07579g	c.428T>C	p.Asp215Tyr
G	718797	A	G	missense_variant	MODERATE	CAGL0G07579g	c.2218A>G	p.Arg317Cys
G	719991	G	C	missense_variant	MODERATE	CAGL0G07579g	c.3412G>C	p.Ser629Pro
G	725283	T	TGGGGG	frameshift_variant	HIGH	CAGL0G07645g	c.253_257dupCCCCC	p.Ile54Thr
G	732929	G	A	missense_variant	MODERATE	CAGL0G07711g	c.473G>A	p.Ala209Thr
G	740856	G	A	missense_variant	MODERATE	CAGL0G07777g	c.1972G>A	p.Ser194_Ser205dup
G	744707	A	T	missense_variant	MODERATE	CAGL0G07843g	c.109A>T	p.Gln60His
G	747294	T	A	missense_variant	MODERATE	CAGL0G07865g	c.101A>T	p.Thr473Ile
G	750833	C	T	missense_variant	MODERATE	CAGL0G07931g	c.293G>A	p.Arg55Cys
G	755797	C	T	missense_variant	MODERATE	CAGL0G07997g	c.434G>A	p.Ala927Val
G	754465	G	A	missense_variant	MODERATE	CAGL0G07997g	c.1766C>T	p.Ser789Asn
G	757108	C	T	missense_variant	MODERATE	CAGL0G08019g	c.760G>A	p.Ala460Thr
G	758839	T	C	missense_variant	MODERATE	CAGL0G08041g	c.1796A>G	p.Asp329His
G	765670	G	A	missense_variant	MODERATE	CAGL0G08085g	c.2486G>A	p.Leu718Phe
G	767411	C	A	missense_variant	MODERATE	CAGL0G08085g	c.4227C>A	p.Asp223Asn
G	769568	C	T	missense_variant	MODERATE	CAGL0G08107g	c.797C>T	p.Ile732Val
G	774249	C	G	missense_variant	MODERATE	CAGL0G08129g	c.181G>C	p.Asp66His
G	771021	C	T	missense_variant	MODERATE	CAGL0G08129g	c.3409G>A	p.Glu654Lys
G	775758	C	G	missense_variant	MODERATE	CAGL0G08151g	c.78G>C	p.Asp358Tyr
G	779228	G	C	missense_variant	MODERATE	CAGL0G08217g	c.576C>G	p.Ser471Cys
G	790744	G	A	missense_variant	MODERATE	CAGL0G08360g	c.1045C>T	p.Leu56Phe
G	795626	T	A	missense_variant	MODERATE	CAGL0G08426g	c.1306A>T	p.Val50Leu
G	803229	T	C	missense_variant	MODERATE	CAGL0G08492g	c.626T>C	p.Tyr43Cys
G	803343	C	T	missense_variant	MODERATE	CAGL0G08492g	c.740C>T	p.Asp462His
G	805292	G	A	missense_variant	MODERATE	CAGL0G08558g	c.361C>T	p.His80Tyr
G	809822	G	A	missense_variant	MODERATE	CAGL0G08602g	c.1468G>A	p.Glu225Asp
G	810765	C	T	missense_variant	MODERATE	CAGL0G08602g	c.2411C>T	p.Asn258Ile
G	809150	T	G	missense_variant	MODERATE	CAGL0G08602g	c.796T>G	p.Arg146Lys
G	815960	G	A	missense_variant	MODERATE	CAGL0G08646g	c.574C>T	p.Ser9Phe
G	823360	A	G	missense_variant	MODERATE	CAGL0G08690g	c.323T>C	p.Gly61Ser
G	824989	C	T	missense_variant	MODERATE	CAGL0G08712g	c.2596G>A	p.Ile143Thr
G	824929	C	T	missense_variant	MODERATE	CAGL0G08712g	c.2656G>A	p.Val9Ala
G	831649	T	C	missense_variant	MODERATE	CAGL0G08756g	c.2194A>G	p.Lys451Ile
G	835842	T	C	missense_variant	MODERATE	CAGL0G08800g	c.2528A>G	p.Gly429Asp
G	836104	G	A	missense_variant	MODERATE	CAGL0G08800g	c.2266C>T	p.Gly171Asp
G	843690	G	T	missense_variant	MODERATE	CAGL0G08822g	c.4243G>T	p.Lys215Thr
G	846322	C	T	missense_variant	MODERATE	CAGL0G08822g	c.6875C>T	p.Asn1031His
G	840757	C	G	missense_variant	MODERATE	CAGL0G08822g	c.1310C>G	p.Asn843Ser
G	841277	T	A	missense_variant	MODERATE	CAGL0G08822g	c.1830T>A	p.Lys422Asn
G	845938	C	A	missense_variant	MODERATE	CAGL0G08822g	c.6491C>A	p.Met450Lys
G	848666	T	A	missense_variant	MODERATE	CAGL0G08844g	c.468A>T	p.Phe610Leu
G	847168	T	A	missense_variant	MODERATE	CAGL0G08844g	c.1966A>T	p.Met642Ile
G	852685	G	A	missense_variant	MODERATE	CAGL0G08866g	c.1763G>A	p.Ile436Phe
G	853326	T	G	missense_variant	MODERATE	CAGL0G08888g	c.336T>G	p.Ile916Val
G	853797	C	T	missense_variant	MODERATE	CAGL0G08910g	c.766G>A	p.Leu266Val
G	856324	A	G	missense_variant	MODERATE	CAGL0G08932g	c.562A>G	p.Glu739Lys
G	858043	C	T	missense_variant	MODERATE	CAGL0G08954g	c.746G>A	p.Asn294Ser
G	858083	C	T	missense_variant	MODERATE	CAGL0G08954g	c.706G>A	p.Arg835Gly
G	857455	T	C	missense_variant	MODERATE	CAGL0G08954g	c.1334A>G	p.Gln436His
G	861810	T	C	missense_variant	MODERATE	CAGL0G09042g	c.1277A>G	p.Val127Met
G	865125	C	G	missense_variant	MODERATE	CAGL0G09064g	c.767G>C	p.Ala222Val
G	868530	C	G	missense_variant	MODERATE	CAGL0G09108g	c.838G>C	p.Asp841Glu
G	869217	C	T	missense_variant	MODERATE	CAGL0G09108g	c.151G>A	p.His42Tyr
G	879865	G	A	missense_variant	MODERATE	CAGL0G09196g	c.1575G>A	p.Ala331Ser
G	888235	C	G	missense_variant	MODERATE	CAGL0G09295g	c.570C>G	p.Asp1152Gly
G	888976	A	C	missense_variant	MODERATE	CAGL0G09295g	c.1311A>C	p.Gln679His
G	890518	G	T	missense_variant	MODERATE	CAGL0G09317g	c.381C>A	p.Arg227His
G	892041	A	G	missense_variant	MODERATE	CAGL0G09339g	c.794A>G	p.Ile481Thr
G	891251	C	G	missense_variant	MODERATE	CAGL0G09339g	c.4C>G	p.Phe379Leu
G	891884	G	A	missense_variant	MODERATE	CAGL0G09339g	c.637G>A	p.Gly373Cys
G	894137	G	T	missense_variant	MODERATE	CAGL0G09361g	c.524G>T	p.Asp281Gly
G	894398	C	T	missense_variant	MODERATE	CAGL0G09361g	c.785C>T	p.Glu259Asp
G	899444	T	C	missense_variant	MODERATE	CAGL0G09449g	c.710T>C	p.Thr740Ala
G	908560	GGC	G	frameshift_variant	HIGH	CAGL0G09515g	c.40_41delGC	p.Arg47Lys
G	911657	T	C	missense_variant	MODERATE	CAGL0G09559g	c.2758A>G	p.Ile73Leu
G	914066	T	C	missense_variant	MODERATE	CAGL0G09559g	c.349A>G	p.Asn548Ile
G	912450	T	A	missense_variant	MODERATE	CAGL0G09559g	c.1965A>T	p.Pro130Ser
G	913772	C	A	missense_variant	MODERATE	CAGL0G09559g	c.643G>T	p.Lys172Glu
G	915901	C	G	missense_variant	MODERATE	CAGL0G09581g	c.913G>C	p.Asp925Gly
G	927313	C	A	missense_variant	MODERATE	CAGL0G09735g	c.209G>T	p.Ile916Met
G	930481	G	A	missense_variant	MODERATE	CAGL0G09757g	c.131G>A	p.Ser264Cys
G	933938	T	A	missense_variant	MODERATE	CAGL0G09757g	c.3588T>A	p.Asp216_Asp230del
G	932853	A	G	missense_variant	MODERATE	CAGL0G09757g	c.2503A>G	p.Val131Ile
G	931089	C	T	stop_gained	HIGH	CAGL0G09757g	c.739C>T
G	939185	A	G	missense_variant	MODERATE	CAGL0G09801g	c.1956A>G	p.Tyr52Phe
G	940852	C	A	missense_variant	MODERATE	CAGL0G09845g	c.255C>A	p.Val1138Leu
G	940646	C	G	missense_variant	MODERATE	CAGL0G09845g	c.49C>G	p.Lys623_Ser624delinsAsn
G	946862	C	T	missense_variant	MODERATE	CAGL0G09911g	c.1216G>A	p.Val249delinsAlaLeu
G	953533	G	A	missense_variant	MODERATE	CAGL0G09977g	c.2239G>A	p.Glu24Gln
G	955730	G	A	missense_variant	MODERATE	CAGL0G09977g	c.4436G>A	p.Arg210Gly
G	952010	A	C	missense_variant	MODERATE	CAGL0G09977g	c.716A>C	p.Asp614_Asn622del
G	957639	A	C	missense_variant	MODERATE	CAGL0G09999g	c.823A>C	p.Val1014Glu
G	957190	A	C	missense_variant	MODERATE	CAGL0G09999g	c.374A>C	p.Val400Ile
G	960734	G	GT	intron_variant	MODIFIER	CAGL0G10043g	c.20+11_20+12insT	p.Leu110Gln
G	960741	C	T	intron_variant	MODIFIER	CAGL0G10043g	c.20+18C>T	p.His636Asn
G	961010	G	A	missense_variant	MODERATE	CAGL0G10043g	c.58G>A	p.Glu721Asp
G	962083	C	T	missense_variant	MODERATE	CAGL0G10065g	c.292G>A	p.Val155Ala
G	964206	A	G	missense_variant	MODERATE	CAGL0G10087g	c.1384A>G	p.Ala2164Asp
G	965803	G	A	missense_variant	MODERATE	CAGL0G10087g	c.2981G>A	p.Glu200Val
G	963217	A	G	missense_variant	MODERATE	CAGL0G10087g	c.395A>G	p.Glu255Gly
G	966277	A	G	missense_variant	MODERATE	CAGL0G10087g	c.3455A>G	p.Gly177Ser
G	978184	CTCCTCATCCTCCTCTTCTATGCCAAGCAGT	C	disruptive_inframe_deletion	MODERATE	CAGL0G10175g	c.732_761delTTCCTCATCCTCCTCTTCTATGCCAAGCAG	p.Gln247*
G	991356	GTCGCTCTGGATC	G	conservative_inframe_deletion	MODERATE	CAGL0G10219g	c.2593_2604delCGCTCTGGATCT	p.Gln142*
G	991014	C	T	missense_variant	MODERATE	CAGL0G10219g	c.2249C>T	p.Val1046Ala
G	991542	G	A	missense_variant	MODERATE	CAGL0G10219g	c.2777G>A	p.Ile616Val
G	990726	A	T	missense_variant	MODERATE	CAGL0G10219g	c.1961A>T	p.Gly220Asp
H	2966	A	AGAG	conservative_inframe_insertion	MODERATE	CAGL0H00110g	c.745_746insCTC	p.Glu165*
H	2969	A	AGAG	conservative_inframe_insertion	MODERATE	CAGL0H00110g	c.742_743insCTC	p.Ser371fs
H	2972	ACCGGCT	A	disruptive_inframe_deletion	MODERATE	CAGL0H00110g	c.734_739delAGCCGG	p.Lys89delinsAsnLeuGlnIleIleTer
H	2693	C	T	missense_variant	MODERATE	CAGL0H00110g	c.1019G>A	p.Glu494Lys
H	2742	G	A	missense_variant	MODERATE	CAGL0H00110g	c.970C>T	p.Ser49Ala
H	3564	C	G	missense_variant	MODERATE	CAGL0H00110g	c.148G>C	p.His1579Tyr
H	3701	C	G	missense_variant	MODERATE	CAGL0H00110g	c.11G>C	p.Thr167Asn
H	22683	C	T	missense_variant	MODERATE	CAGL0H00308g	c.437G>A	p.Thr705Lys
H	27082	A	C	missense_variant	MODERATE	CAGL0H00330g	c.4874T>G	p.Pro1516Gln
H	27134	C	A	missense_variant	MODERATE	CAGL0H00330g	c.4822G>T	p.Glu144Gly
H	33643	T	C	missense_variant	MODERATE	CAGL0H00352g	c.464T>C	p.Lys222Met
H	38143	G	A	missense_variant	MODERATE	CAGL0H00396g	c.1685C>T	p.Val163Ile
H	41806	G	A	stop_gained	HIGH	CAGL0H00418g	c.376C>T
H	44748	A	G	missense_variant	MODERATE	CAGL0H00440g	c.1310A>G	p.His436Gln
H	48269	T	A	missense_variant	MODERATE	CAGL0H00484g	c.812A>T	p.Ala527Thr
H	52901	G	A	missense_variant	MODERATE	CAGL0H00528g	c.391G>A	p.Ala567Pro
H	53039	G	A	missense_variant	MODERATE	CAGL0H00528g	c.529G>A	p.Pro175Leu
H	58342	G	A	missense_variant	MODERATE	CAGL0H00594g	c.1060G>A	p.Asp91Gly
H	66351	C	T	missense_variant	MODERATE	CAGL0H00682g	c.1885G>A	p.Met707Lys
H	65472	A	T	missense_variant	MODERATE	CAGL0H00682g	c.2764T>A	p.Ser90Phe
H	71592	C	A	missense_variant	MODERATE	CAGL0H00737g	c.2163G>T	p.Ile60Thr
H	71242	T	C	missense_variant	MODERATE	CAGL0H00737g	c.2513A>G	p.Asn374Ser
H	71798	T	C	missense_variant	MODERATE	CAGL0H00737g	c.1957A>G	p.Ser375Leu
H	88171	T	A	missense_variant	MODERATE	CAGL0H00891g	c.2143A>T	p.Ala423Val
H	88567	G	A	missense_variant	MODERATE	CAGL0H00891g	c.1747C>T	p.Ser453Cys
H	89235	T	A	missense_variant	MODERATE	CAGL0H00891g	c.1079A>T	p.Leu95Pro
H	94699	C	G	missense_variant	MODERATE	CAGL0H00979g	c.829G>C	p.Thr388Pro
H	95914	G	A	missense_variant	MODERATE	CAGL0H01001g	c.97G>A	p.His178Asn
H	99687	C	T	missense_variant	MODERATE	CAGL0H01045g	c.217G>A	p.Arg94Ser
H	102884	T	C	missense_variant	MODERATE	CAGL0H01089g	c.122A>G	p.Leu181Gln
H	105123	T	A	missense_variant	MODERATE	CAGL0H01144g	c.1308A>T	p.Thr371Asn
H	105879	T	C	missense_variant	MODERATE	CAGL0H01144g	c.730A>G	p.Ser913_Asn914insGluGlyGlySerGlySer
H	108918	A	T	missense_variant	MODERATE	CAGL0H01177g	c.496A>T	p.Ser125Leu
H	114345	A	G	missense_variant	MODERATE	CAGL0H01199g	c.3736A>G	p.Tyr253Asn
H	114442	T	C	missense_variant	MODERATE	CAGL0H01199g	c.3833T>C	p.Glu2Lys
H	119744	A	G	missense_variant	MODERATE	CAGL0H01243g	c.2284A>G	p.Ser122Pro
H	127282	C	A	missense_variant	MODERATE	CAGL0H01287g	c.21G>T	p.Asn79Lys
H	127159	C	T	missense_variant	MODERATE	CAGL0H01287g	c.144G>A	p.His212Gln
H	124716	G	A	missense_variant	MODERATE	CAGL0H01287g	c.2587C>T	p.Ser102Pro
H	130371	C	A	missense_variant	MODERATE	CAGL0H01331g	c.2037G>T	p.Gly354Ser
H	130324	C	T	missense_variant	MODERATE	CAGL0H01331g	c.2084G>A	p.Asp122Val
H	130983	T	G	missense_variant	MODERATE	CAGL0H01331g	c.1425A>C	p.Tyr1683_Ser1689del
H	137473	C	T	missense_variant	MODERATE	CAGL0H01397g	c.479G>A	p.Thr186Pro
H	140252	A	T	missense_variant	MODERATE	CAGL0H01419g	c.1309A>T	p.Pro88His
H	143387	A	G	missense_variant	MODERATE	CAGL0H01463g	c.968A>G	p.Cys133Tyr
H	146470	T	C	missense_variant	MODERATE	CAGL0H01463g	c.4051T>C	p.Gly3Ser
H	153936	A	G	missense_variant	MODERATE	CAGL0H01573g	c.179T>C	p.Lys851Thr
H	169788	C	T	missense_variant	MODERATE	CAGL0H01771g	c.949C>T	p.Ile433Thr
H	172838	C	A	missense_variant	MODERATE	CAGL0H01793g	c.180G>T	p.Val299Ala
H	171301	A	T	missense_variant	MODERATE	CAGL0H01793g	c.1717T>A	p.Val95Ile
H	171763	G	A	missense_variant	MODERATE	CAGL0H01793g	c.1255C>T	p.Ala522Val
H	175281	G	A	missense_variant	MODERATE	CAGL0H01815g	c.692C>T	p.Ala38Val
H	176426	C	T	missense_variant	MODERATE	CAGL0H01837g	c.2311G>A	p.Asn244Asp
H	182735	A	T	missense_variant	MODERATE	CAGL0H02035g	c.599A>T	p.Leu317Phe
H	183776	CCGTGGTGGCTCCAGAGGTGGCTTCGGTGGT	C	disruptive_inframe_deletion	MODERATE	CAGL0H02057g	c.501_530delTCGTGGTGGCTCCAGAGGTGGCTTCGGTGG	p.Lys89fs
H	189662	G	A	missense_variant	MODERATE	CAGL0H02123g	c.460C>T	p.Lys268Asn
H	191133	CCAGT	C	frameshift_variant	HIGH	CAGL0H02145g	c.1554_1557delACTG	p.Thr357Ser
H	196953	C	A	missense_variant	MODERATE	CAGL0H02167g	c.955G>T	p.Asp487Asn
H	197468	C	T	missense_variant	MODERATE	CAGL0H02167g	c.440G>A	p.Ala445Val
H	197732	C	T	missense_variant	MODERATE	CAGL0H02167g	c.176G>A	p.Thr264Ile
H	197756	C	T	missense_variant	MODERATE	CAGL0H02167g	c.152G>A	p.Glu399Lys
H	199137	C	CTTCTTGTCTTTCTTGTCT	disruptive_inframe_insertion	MODERATE	CAGL0H02189g	c.546_563dupAGACAAGAAAGACAAGAA	p.His26fs
H	199187	T	C	missense_variant	MODERATE	CAGL0H02189g	c.514A>G	p.Asp477Asn
H	202748	T	C	missense_variant	MODERATE	CAGL0H02255g	c.2578A>G	p.Asn497Asp
H	208841	G	A	missense_variant	MODERATE	CAGL0H02321g	c.191C>T	p.Gln83Leu
H	220769	G	C	missense_variant	MODERATE	CAGL0H02431g	c.3838G>C	p.Ser1075Phe
H	222472	C	G	missense_variant	MODERATE	CAGL0H02453g	c.934C>G	p.Ile352Val
H	222997	G	A	missense_variant	MODERATE	CAGL0H02453g	c.1459G>A	p.Thr545Ala
H	228276	G	C	stop_gained	HIGH	CAGL0H02497g	c.500C>G
H	240233	T	C	missense_variant	MODERATE	CAGL0H02651g	c.1739T>C	p.Val133Ile
H	240604	G	A	missense_variant	MODERATE	CAGL0H02651g	c.2110G>A	p.Arg240Ile
H	241966	G	A	missense_variant	MODERATE	CAGL0H02651g	c.3472G>A	p.Val1625Gly
H	242145	T	A	missense_variant	MODERATE	CAGL0H02651g	c.3651T>A	p.Ser85Ile
H	245232	T	C	missense_variant	MODERATE	CAGL0H02695g	c.979A>G	p.Phe24Leu
H	248788	A	T	missense_variant	MODERATE	CAGL0H02739g	c.278A>T	p.Asp1608Tyr
H	249175	A	T	missense_variant	MODERATE	CAGL0H02739g	c.665A>T	p.Asp271Val
H	254067	ATACCAGCCAAGGATGTTCCTGTCACTCAAGTAAAGAATACGCCATCTACGAAGGCAGTACAGGACAAAGAGACTGTTGGCCCGGCCACACAGCATAAGTCCACACAGTTGGAGGCCAACTCAGTTCCCAAGAAGG	A	conservative_inframe_deletion	MODERATE	CAGL0H02783g	c.2977_3111del	p.Met1?
H	252763	ATG	A	frameshift_variant	HIGH	CAGL0H02783g	c.1596_1597delTG	p.Asp15His
H	252766	ATGAT	A	frameshift_variant	HIGH	CAGL0H02783g	c.1599_1602delTGAT	p.His416Asn
H	254143	T	A	missense_variant	MODERATE	CAGL0H02783g	c.2975T>A	p.Arg158Gln
H	257646	T	C	missense_variant	MODERATE	CAGL0H02805g	c.2696A>G	p.Gln710Lys
H	280349	G	C	missense_variant	MODERATE	CAGL0H03003g	c.1308C>G	p.Asn437Tyr
H	281375	T	G	missense_variant	MODERATE	CAGL0H03003g	c.282A>C	p.Ser1351Pro
H	285038	G	T	missense_variant	MODERATE	CAGL0H03025g	c.345C>A	p.Leu573Met
H	282336	G	C	missense_variant	MODERATE	CAGL0H03025g	c.3047C>G	p.Asn8Ser
H	290066	T	A	missense_variant	MODERATE	CAGL0H03069g	c.1321T>A	p.Ser429Pro
H	289287	T	A	missense_variant	MODERATE	CAGL0H03069g	c.542T>A	p.Ser231Phe
H	294814	C	A	missense_variant	MODERATE	CAGL0H03113g	c.237C>A	p.Thr327Ala
H	297797	T	C	intron_variant	MODIFIER	CAGL0H03157g	c.11+84A>G	p.Glu72Lys
H	300125	G	A	missense_variant	MODERATE	CAGL0H03179g	c.1960G>A	p.Ile228Val
H	304230	T	C	missense_variant	MODERATE	CAGL0H03245g	c.896T>C	p.Val992Asp
H	312408	T	A	missense_variant	MODERATE	CAGL0H03333g	c.319T>A	p.Leu13Pro
H	323442	T	TCCC	conservative_inframe_insertion	MODERATE	CAGL0H03465g	c.319_321dupCCC	p.Pro370fs
H	329476	C	T	missense_variant	MODERATE	CAGL0H03553g	c.680G>A	p.Ala629Thr
H	329207	C	T	missense_variant	MODERATE	CAGL0H03553g	c.949G>A	p.Glu899Gly
H	337005	G	A	missense_variant	MODERATE	CAGL0H03641g	c.512G>A	p.Tyr390Asp
H	338700	T	G	missense_variant	MODERATE	CAGL0H03663g	c.1168T>G	p.Gln690Arg
H	357420	C	T	missense_variant	MODERATE	CAGL0H03795g	c.886C>T	p.Val582Ile
H	363039	G	A	missense_variant	MODERATE	CAGL0H03883g	c.181G>A	p.Ala317Thr
H	369932	T	A	missense_variant	MODERATE	CAGL0H03971g	c.773A>T	p.Thr183Ile
H	379976	CG	C	frameshift_variant	HIGH	CAGL0H04037g	c.1940delC	p.Glu359Asp
H	381153	T	C	missense_variant	MODERATE	CAGL0H04037g	c.764A>G	p.Arg171Lys
H	381021	A	T	missense_variant	MODERATE	CAGL0H04037g	c.896T>A	p.Asp463Asn
H	380241	T	C	missense_variant	MODERATE	CAGL0H04037g	c.1676A>G	p.Asp1723Asn
H	385990	C	T	missense_variant	MODERATE	CAGL0H04081g	c.1174G>A	p.Val147Leu
H	394320	T	C	missense_variant	MODERATE	CAGL0H04169g	c.10T>C	p.Leu419Phe
H	394395	A	G	missense_variant	MODERATE	CAGL0H04169g	c.85A>G	p.Pro296Ser
H	395451	G	T	missense_variant	MODERATE	CAGL0H04169g	c.1141G>T	p.Asn333Thr
H	399985	T	C	missense_variant	MODERATE	CAGL0H04213g	c.1442T>C	p.Glu838Gly
H	412820	G	A	stop_gained	HIGH	CAGL0H04367g	c.274C>T
H	418099	A	G	missense_variant	MODERATE	CAGL0H04411g	c.26T>C	p.Ala413Gly
H	417799	T	C	missense_variant	MODERATE	CAGL0H04411g	c.326A>G	p.Thr1087Ser
H	417728	C	T	missense_variant	MODERATE	CAGL0H04411g	c.397G>A	p.Thr631Lys
H	420136	A	T	missense_variant	MODERATE	CAGL0H04455g	c.1104A>T	p.Val771Met
H	426448	C	CAAGTTATA	frameshift_variant	HIGH	CAGL0H04477g	c.4593_4600dupAAGTTATA	p.Ile354Val
H	422608	C	CA	frameshift_variant	HIGH	CAGL0H04477g	c.759dupA	p.Ala406Val
H	426126	G	A	missense_variant	MODERATE	CAGL0H04477g	c.4270G>A	p.Met829Ile
H	427696	C	T	missense_variant	MODERATE	CAGL0H04499g	c.512G>A	p.Ser654Asn
H	437670	C	T	missense_variant	MODERATE	CAGL0H04609g	c.4121G>A	p.Lys242Thr
H	440772	G	T	missense_variant	MODERATE	CAGL0H04609g	c.1019C>A	p.Glu943Gly
H	433808	A	C	missense_variant	MODERATE	CAGL0H04609g	c.7983T>G	p.Glu140Gly
H	446370	A	G	missense_variant	MODERATE	CAGL0H04653g	c.842A>G	p.Lys653Glu
H	449286	C	T	missense_variant	MODERATE	CAGL0H04697g	c.2966G>A	p.Gly209Arg
H	454123	G	A	missense_variant	MODERATE	CAGL0H04741g	c.26C>T	p.Pro347Gln
H	455361	C	G	missense_variant	MODERATE	CAGL0H04763g	c.773C>G	p.Asn109Ser
H	457246	T	C	missense_variant	MODERATE	CAGL0H04785g	c.1478A>G	p.Ile338Lys
H	463146	A	G	missense_variant	MODERATE	CAGL0H04851g	c.581A>G	p.Met89Val
H	466237	A	G	missense_variant	MODERATE	CAGL0H04873g	c.188T>C	p.Pro5Thr
H	465233	T	C	missense_variant	MODERATE	CAGL0H04873g	c.1192A>G	p.Glu242Asp
H	469878	G	T	missense_variant	MODERATE	CAGL0H04917g	c.719G>T	p.Gly418_Ser419insSerGlySerAsnProGlyThrGlyGluGlyGly
H	470550	A	G	missense_variant	MODERATE	CAGL0H04939g	c.874T>C	p.Arg168_Gly177del
H	471012	C	T	missense_variant	MODERATE	CAGL0H04939g	c.412G>A	p.Ser214Phe
H	478618	C	G	missense_variant	MODERATE	CAGL0H04983g	c.791C>G	p.Val440Leu
H	482726	C	A	missense_variant	MODERATE	CAGL0H05027g	c.1073C>A	p.Val1228Leu
H	484012	T	C	missense_variant	MODERATE	CAGL0H05049g	c.2582A>G	p.Ser562Leu
H	485304	A	T	missense_variant	MODERATE	CAGL0H05049g	c.1290T>A	p.Val1280Leu
H	489054	G	T	missense_variant	MODERATE	CAGL0H05071g	c.2156G>T	p.Gly1374Glu
H	488511	A	G	missense_variant	MODERATE	CAGL0H05071g	c.1613A>G	p.Pro107dup
H	488354	G	A	missense_variant	MODERATE	CAGL0H05071g	c.1456G>A	p.Ala405Thr
H	492565	C	T	missense_variant	MODERATE	CAGL0H05093g	c.1744G>A	p.Ser422Asn
H	497195	G	A	missense_variant	MODERATE	CAGL0H05137g	c.14C>T	p.Glu559Gly
H	495875	G	A	missense_variant	MODERATE	CAGL0H05137g	c.1334C>T	p.Asn531Lys
H	505366	T	G	missense_variant	MODERATE	CAGL0H05203g	c.320A>C	p.Ser300Asn
H	506144	G	T	missense_variant	MODERATE	CAGL0H05225g	c.142G>T	p.Ala209Ser
H	506983	G	A	missense_variant	MODERATE	CAGL0H05247g	c.37G>A	p.Phe347Ser
H	510705	T	C	missense_variant	MODERATE	CAGL0H05291g	c.815A>G	p.Ala319Ser
H	510383	A	T	missense_variant	MODERATE	CAGL0H05291g	c.1137T>A	p.Ala384Thr
H	512225	A	G	missense_variant	MODERATE	CAGL0H05313g	c.142A>G	p.Gln124Glu
H	520145	G	T	missense_variant	MODERATE	CAGL0H05379g	c.514C>A	p.Thr340Lys
H	519214	A	G	missense_variant	MODERATE	CAGL0H05379g	c.1445T>C	p.Glu188Lys
H	518794	T	C	missense_variant	MODERATE	CAGL0H05379g	c.1865A>G	p.Ile25Arg
H	525086	G	C	missense_variant	MODERATE	CAGL0H05423g	c.777G>C	p.Met715Leu
H	525035	C	G	missense_variant	MODERATE	CAGL0H05423g	c.726C>G	p.His398Tyr
H	534718	C	G	intron_variant	MODIFIER	CAGL0H05511g	c.7+384G>C	p.Phe619Val
H	541303	A	T	missense_variant	MODERATE	CAGL0H05533g	c.3259A>T	p.Val95Leu
H	544608	C	T	missense_variant	MODERATE	CAGL0H05555g	c.410C>T	p.Lys635Asn
H	547844	G	A	missense_variant	MODERATE	CAGL0H05577g	c.4613C>T	p.Arg147Lys
H	547499	G	C	missense_variant	MODERATE	CAGL0H05577g	c.4958C>G	p.Ser922Thr
H	547831	T	G	missense_variant	MODERATE	CAGL0H05577g	c.4626A>C	p.Lys762Glu
H	550883	C	T	missense_variant	MODERATE	CAGL0H05577g	c.1574G>A	p.Arg695His
H	551468	G	C	missense_variant	MODERATE	CAGL0H05577g	c.989C>G	p.Gly160Asp
H	551570	A	G	missense_variant	MODERATE	CAGL0H05577g	c.887T>C	p.Phe1217Leu
H	551571	C	A	missense_variant	MODERATE	CAGL0H05577g	c.886G>T	p.Gly381Cys
H	551700	A	T	missense_variant	MODERATE	CAGL0H05577g	c.757T>A	p.Ala1424Thr
H	551082	G	T	missense_variant	MODERATE	CAGL0H05577g	c.1375C>A	p.Glu627Lys
H	553418	T	A	missense_variant	MODERATE	CAGL0H05599g	c.915A>T	p.Glu493Gly
H	560073	T	G	intron_variant	MODIFIER	CAGL0H05643g	c.7-78T>G	p.Ile927Leu
H	559840	G	C	intron_variant	MODIFIER	CAGL0H05643g	c.7-311G>C	p.Val87Ile
H	559452	C	T	intron_variant	MODIFIER	CAGL0H05643g	c.6+17C>T	p.Asp670_Glu671del
H	570015	C	T	missense_variant	MODERATE	CAGL0H05753g	c.894G>A	p.Ser93Asn
H	580996	G	A	missense_variant	MODERATE	CAGL0H05907g	c.428C>T	p.Leu18Val
H	582594	A	AACATGC	conservative_inframe_insertion	MODERATE	CAGL0H05929g	c.468_469insCACATG	p.Trp264*
H	583620	A	G	missense_variant	MODERATE	CAGL0H05929g	c.1489A>G	p.Arg989Lys
H	585669	T	C	missense_variant	MODERATE	CAGL0H05951g	c.274A>G	p.Lys1237Ile
H	596677	G	A	missense_variant	MODERATE	CAGL0H06105g	c.529G>A	p.Ile325Val
H	596966	A	C	missense_variant	MODERATE	CAGL0H06105g	c.818A>C	p.Pro409Ala
H	596968	G	T	missense_variant	MODERATE	CAGL0H06105g	c.820G>T	p.Val495Ile
H	596320	C	T	missense_variant	MODERATE	CAGL0H06105g	c.172C>T	p.Glu303Ala
H	599848	T	C	missense_variant	MODERATE	CAGL0H06149g	c.1417A>G	p.Tyr497Phe
H	618648	C	T	missense_variant	MODERATE	CAGL0H06259g	c.3604C>T	p.Gly344Arg
H	621925	G	A	missense_variant	MODERATE	CAGL0H06281g	c.1690G>A	p.Asn21Ser
H	622354	A	G	missense_variant	MODERATE	CAGL0H06303g	c.1285T>C	p.Asp486Asn
H	626041	A	G	missense_variant	MODERATE	CAGL0H06347g	c.682A>G	p.Asn48Asp
H	632303	G	A	stop_gained	HIGH	CAGL0H06413g	c.130C>T
H	634445	A	C	missense_variant	MODERATE	CAGL0H06457g	c.725A>C	p.Thr49Pro
H	638322	C	T	missense_variant	MODERATE	CAGL0H06479g	c.548C>T	p.Thr137Ile
H	650198	G	A	missense_variant	MODERATE	CAGL0H06589g	c.459G>A	p.Asn194Ser
H	655275	T	A	missense_variant	MODERATE	CAGL0H06611g	c.1804T>A	p.Gln1838Glu
H	655951	G	A	missense_variant	MODERATE	CAGL0H06611g	c.2480G>A	p.Val28Leu
H	661750	G	C	missense_variant	MODERATE	CAGL0H06655g	c.1238C>G	p.His459Asn
H	662197	G	A	missense_variant	MODERATE	CAGL0H06655g	c.791C>T	p.Ile167_Gly168insGlyAsp
H	667243	T	TA	frameshift_variant&stop_lost&splice_region_variant	HIGH	CAGL0H06699g	c.1950dupA	p.Gln252Lys
H	665338	T	C	missense_variant	MODERATE	CAGL0H06699g	c.44T>C	p.Val63Ala
H	668234	T	C	missense_variant	MODERATE	CAGL0H06721g	c.2828A>G	p.Leu142Ser
H	672011	C	T	missense_variant	MODERATE	CAGL0H06743g	c.163C>T	p.Ser358Tyr
H	675987	C	T	missense_variant	MODERATE	CAGL0H06765g	c.517G>A	p.Gly59Asp
H	674543	C	T	missense_variant	MODERATE	CAGL0H06765g	c.1961G>A	p.Met298Ile
H	675186	C	A	missense_variant	MODERATE	CAGL0H06765g	c.1318G>T	p.Gly564Arg
H	675569	T	A	missense_variant	MODERATE	CAGL0H06765g	c.935A>T	p.Leu602Met
H	677022	C	T	missense_variant	MODERATE	CAGL0H06787g	c.98C>T	p.Asp90Glu
H	679916	T	A	missense_variant	MODERATE	CAGL0H06831g	c.610T>A	p.Asp83Asn
H	680569	T	A	missense_variant	MODERATE	CAGL0H06853g	c.698A>T	p.Thr217Ser
H	683243	C	G	missense_variant	MODERATE	CAGL0H06875g	c.1384G>C	p.Gln861Arg
H	685532	G	A	missense_variant	MODERATE	CAGL0H06897g	c.475G>A	p.Asn102Ser
H	688742	C	T	missense_variant	MODERATE	CAGL0H06941g	c.899G>A	p.Val779Ile
H	689988	C	T	missense_variant	MODERATE	CAGL0H06963g	c.41C>T	p.Ser122_Ser123insSerAlaAlaProSerSer
H	695152	C	T	missense_variant	MODERATE	CAGL0H07007g	c.379G>A	p.Asp430Glu
H	700478	A	T	missense_variant	MODERATE	CAGL0H07095g	c.217A>T	p.Pro583Ser
H	705262	A	T	missense_variant	MODERATE	CAGL0H07161g	c.836T>A	p.Glu532Asp
H	707401	G	T	missense_variant	MODERATE	CAGL0H07183g	c.532C>A	p.Ile355Asn
H	716672	G	T	missense_variant	MODERATE	CAGL0H07315g	c.743G>T	p.Asn83Lys
H	716183	A	G	missense_variant	MODERATE	CAGL0H07315g	c.254A>G	p.Thr121Arg
H	738332	G	A	missense_variant	MODERATE	CAGL0H07557g	c.247G>A	p.Arg2944Thr
H	745337	AT	A	frameshift_variant	HIGH	CAGL0H07601g	c.431delA	p.Asn363Asp
H	746647	A	G	missense_variant	MODERATE	CAGL0H07623g	c.368A>G	p.Ser51Asn
H	746915	T	A	missense_variant	MODERATE	CAGL0H07623g	c.636T>A	p.Pro863Ser
H	747083	A	T	missense_variant	MODERATE	CAGL0H07623g	c.804A>T	p.Asn2661Lys
H	747545	T	C	missense_variant	MODERATE	CAGL0H07645g	c.38T>C	p.Lys398Glu
H	748547	C	A	missense_variant	MODERATE	CAGL0H07645g	c.1040C>A	p.Phe242Leu
H	751358	T	C	missense_variant	MODERATE	CAGL0H07667g	c.1040T>C	p.Asp273Ala
H	750623	A	G	missense_variant	MODERATE	CAGL0H07667g	c.305A>G	p.Val206Ile
H	752022	G	C	missense_variant	MODERATE	CAGL0H07689g	c.213G>C	p.Pro9Ala
H	758283	G	A	missense_variant	MODERATE	CAGL0H07777g	c.1150G>A	p.Asp274Tyr
H	774972	G	T	missense_variant	MODERATE	CAGL0H07909g	c.2232G>T	p.Arg71Ile
H	778604	G	T	missense_variant	MODERATE	CAGL0H07975g	c.228G>T	p.Ser64Leu
H	779203	G	T	stop_lost&splice_region_variant	HIGH	CAGL0H07975g	c.827G>T
H	784467	G	A	missense_variant	MODERATE	CAGL0H08041g	c.124C>T	p.Asn538Ser
H	783578	A	T	missense_variant	MODERATE	CAGL0H08041g	c.1013T>A	p.Ser484Pro
H	787883	A	G	missense_variant	MODERATE	CAGL0H08085g	c.1114A>G	p.Lys473Glu
H	793166	G	C	missense_variant	MODERATE	CAGL0H08107g	c.196G>C	p.Ile580Thr
H	794750	AT	A	frameshift_variant	HIGH	CAGL0H08129g	c.1466delA	p.Ala406_Ser407insValTyrAla
H	795616	A	G	missense_variant	MODERATE	CAGL0H08129g	c.601T>C	p.Ser137Asn
H	811158	G	T	missense_variant	MODERATE	CAGL0H08261g	c.991G>T	p.Thr5Ile
H	811272	C	G	missense_variant	MODERATE	CAGL0H08261g	c.1105C>G	p.His1202Tyr
H	811279	C	A	missense_variant	MODERATE	CAGL0H08261g	c.1112C>A	p.Gly827Glu
H	811596	G	A	missense_variant	MODERATE	CAGL0H08261g	c.1429G>A	p.Ile279Lys
H	817556	C	T	missense_variant	MODERATE	CAGL0H08349g	c.1387G>A	p.Tyr201His
H	820119	T	C	missense_variant	MODERATE	CAGL0H08371g	c.265A>G	p.Pro298Ser
H	825714	T	A	missense_variant	MODERATE	CAGL0H08437g	c.3710A>T	p.Asn101Asp
H	829212	C	A	missense_variant	MODERATE	CAGL0H08437g	c.212G>T	p.Asn232Asp
H	826863	C	G	missense_variant	MODERATE	CAGL0H08437g	c.2561G>C	p.Tyr328Cys
H	834180	C	T	missense_variant	MODERATE	CAGL0H08503g	c.640G>A	p.Thr1016Ser
H	837579	G	A	missense_variant	MODERATE	CAGL0H08558g	c.4G>A	p.Ala33Val
H	838629	A	G	missense_variant	MODERATE	CAGL0H08558g	c.1054A>G	p.Lys501Ile
H	842263	G	A	missense_variant	MODERATE	CAGL0H08580g	c.641C>T	p.Arg283Cys
H	842342	C	T	missense_variant	MODERATE	CAGL0H08580g	c.562G>A	p.Arg4Pro
H	841709	C	T	missense_variant	MODERATE	CAGL0H08580g	c.1195G>A	p.Gly759_Ser760insSerAsnProGlyThrGlyGluGlyGlySerGly
H	843765	T	C	missense_variant	MODERATE	CAGL0H08602g	c.973A>G	p.Asp277His
H	847673	T	G	missense_variant	MODERATE	CAGL0H08690g	c.1217T>G	p.Val128Leu
H	848798	T	A	missense_variant	MODERATE	CAGL0H08712g	c.649A>T	p.Thr166Ser
H	849368	G	A	stop_gained	HIGH	CAGL0H08712g	c.79C>T
H	852052	C	T	intron_variant	MODIFIER	CAGL0H08734g	c.3-191G>A	p.Ser336Ile
H	861047	GGAC	G	disruptive_inframe_deletion	MODERATE	CAGL0H08844g	c.1869_1871delGTC	p.Ter1017Lysext*?
H	861053	GTTCTTGTTTGAGGAACCGTAGGAGTCA	G	disruptive_inframe_deletion	MODERATE	CAGL0H08844g	c.1839_1865delTGACTCCTACGGTTCCTCAAACAAGAA	p.Lys463fs
H	862229	ATCTCCGTAAGAGGACTTGTTCTTGTTAGATGAGCCATAGGAGTCG	A	disruptive_inframe_deletion	MODERATE	CAGL0H08844g	c.645_689delCGACTCCTATGGCTCATCTAACAAGAACAAGTCCTCTTACGGAGA	p.Gln87fs
H	862670	G	T	missense_variant	MODERATE	CAGL0H08844g	c.249C>A	p.Glu475Asp
H	865177	C	A	missense_variant	MODERATE	CAGL0H08866g	c.1117G>T	p.Thr372Ala
H	864814	C	T	missense_variant	MODERATE	CAGL0H08866g	c.1480G>A	p.Asp392Asn
H	866149	A	C	missense_variant	MODERATE	CAGL0H08866g	c.145T>G	p.Pro143Leu
H	867367	A	T	missense_variant	MODERATE	CAGL0H08888g	c.155A>T	p.Asn107Thr
H	868603	C	G	missense_variant	MODERATE	CAGL0H08888g	c.1391C>G	p.Thr73Lys
H	879149	G	A	missense_variant	MODERATE	CAGL0H08998g	c.1198G>A	p.Gly48Cys
H	889050	C	A	missense_variant	MODERATE	CAGL0H09108g	c.13C>A	p.Pro223Ser
H	891788	G	GT	frameshift_variant	HIGH	CAGL0H09130g	c.2399dupA	p.Pro223Ala
H	892156	C	T	missense_variant	MODERATE	CAGL0H09130g	c.2032G>A	p.Asn622Ser
H	893263	T	G	missense_variant	MODERATE	CAGL0H09130g	c.925A>C	p.Asn312Ile
H	901639	T	A	missense_variant	MODERATE	CAGL0H09174g	c.340A>T	p.Pro1653Arg
H	904661	G	A	missense_variant	MODERATE	CAGL0H09218g	c.388C>T	p.Leu369Val
H	904209	C	G	stop_lost&splice_region_variant	HIGH	CAGL0H09218g	c.840G>C
H	908437	A	G	missense_variant	MODERATE	CAGL0H09262g	c.1699T>C	p.Lys1542Asn
H	908842	C	A	missense_variant	MODERATE	CAGL0H09262g	c.1294G>T	p.Lys689Glu
H	913615	G	A	missense_variant	MODERATE	CAGL0H09350g	c.4735C>T	p.Leu58Phe
H	916236	G	T	missense_variant	MODERATE	CAGL0H09350g	c.2114C>A	p.Glu85Gly
H	916651	C	G	missense_variant	MODERATE	CAGL0H09350g	c.1699G>C	p.Met71Ile
H	922094	C	T	missense_variant	MODERATE	CAGL0H09416g	c.524C>T	p.Arg854Thr
H	926458	C	T	missense_variant	MODERATE	CAGL0H09460g	c.1229G>A	p.Gly525Asp
H	927386	T	C	missense_variant	MODERATE	CAGL0H09460g	c.301A>G	p.Glu670Gly
H	928517	T	C	missense_variant	MODERATE	CAGL0H09482g	c.272A>G	p.Leu406Arg
H	932564	A	T	missense_variant	MODERATE	CAGL0H09526g	c.2120T>A	p.Ser464Cys
H	939631	G	GGAAGATGGAGCAGCAGAA	disruptive_inframe_insertion	MODERATE	CAGL0H09614g	c.348_365dupTTCTGCTGCTCCATCTTC	p.Ser24fs
H	945711	C	A	missense_variant	MODERATE	CAGL0H09680g	c.1772C>A	p.Thr330Ser
H	945060	A	G	missense_variant	MODERATE	CAGL0H09680g	c.1121A>G	p.Val432Phe
H	945063	C	T	missense_variant	MODERATE	CAGL0H09680g	c.1124C>T	p.Tyr217His
H	948490	A	T	missense_variant	MODERATE	CAGL0H09702g	c.1064T>A	p.Ala26Thr
H	958334	T	G	missense_variant	MODERATE	CAGL0H09812g	c.113A>C	p.Val214Ile
H	958199	T	A	missense_variant	MODERATE	CAGL0H09812g	c.248A>T	p.Gly407_Ser408insSerGlySerAsnProGlyThrGlyGluGlyGlySerGlySerAsnProGlyThrGlyGluGlyGly
H	967961	A	AG	frameshift_variant	HIGH	CAGL0H09922g	c.2752dupC	p.Pro940Ser
H	969143	T	C	missense_variant	MODERATE	CAGL0H09922g	c.1571A>G	p.Tyr204Asn
H	970020	T	C	missense_variant	MODERATE	CAGL0H09922g	c.694A>G	p.Asp168Tyr
H	972393	T	C	missense_variant	MODERATE	CAGL0H09944g	c.128A>G	p.Val704Ile
H	982824	C	T	missense_variant	MODERATE	CAGL0H10076g	c.173C>T	p.Val296Ala
H	985277	T	A	missense_variant	MODERATE	CAGL0H10098g	c.1643A>T	p.Asp360Val
H	985652	G	A	missense_variant	MODERATE	CAGL0H10098g	c.1268C>T	p.Lys193Asn
H	988028	T	C	missense_variant	MODERATE	CAGL0H10120g	c.683T>C	p.Ala159Thr
H	988703	C	G	missense_variant	MODERATE	CAGL0H10120g	c.1358C>G	p.Arg244Lys
H	988158	G	A	stop_gained	HIGH	CAGL0H10120g	c.813G>A
H	991909	T	A	missense_variant	MODERATE	CAGL0H10164g	c.671A>T	p.Val296Leu
H	995407	A	G	missense_variant	MODERATE	CAGL0H10186g	c.284T>C	p.Gln301His
H	1010111	T	A	missense_variant	MODERATE	CAGL0H10362g	c.254T>A	p.Ala14Val
H	1011076	G	A	missense_variant	MODERATE	CAGL0H10384g	c.398G>A	p.Ala218Val
H	1011303	G	T	missense_variant	MODERATE	CAGL0H10384g	c.625G>T	p.Asp465Tyr
H	1013274	T	G	missense_variant	MODERATE	CAGL0H10406g	c.2552A>C	p.Ile1033Val
H	1014528	A	G	missense_variant	MODERATE	CAGL0H10406g	c.1298T>C	p.Ala546Thr
H	1012144	C	G	missense_variant	MODERATE	CAGL0H10406g	c.3682G>C	p.Glu835Gln
H	1017875	A	T	missense_variant	MODERATE	CAGL0H10428g	c.1502A>T	p.Ala1542_Asn1552del
H	1019667	A	C	missense_variant	MODERATE	CAGL0H10450g	c.74T>G	p.Glu241Gly
H	1028021	G	A	missense_variant	MODERATE	CAGL0H10538g	c.283G>A	p.Ala201Gly
H	1031402	G	A	missense_variant	MODERATE	CAGL0H10582g	c.847C>T	p.Leu168Phe
H	1046983	T	A	missense_variant	MODERATE	CAGL0H10626g	c.3041T>A	p.Lys323Arg
H	1046688	A	G	missense_variant	MODERATE	CAGL0H10626g	c.2746A>G	p.Glu1158Lys
H	1046690	C	G	missense_variant	MODERATE	CAGL0H10626g	c.2748C>G	p.Glu93Val
H	1045507	C	T	missense_variant	MODERATE	CAGL0H10626g	c.1565C>T	p.Ser1055_Gly1065del
I	13454	A	G	missense_variant	MODERATE	CAGL0I00220g	c.1450T>C	p.Ser253Pro
I	14012	G	A	missense_variant	MODERATE	CAGL0I00220g	c.892C>T	p.Leu167Val
I	21901	G	C	stop_gained	HIGH	CAGL0I00286g	c.288C>G
I	35685	A	T	missense_variant	MODERATE	CAGL0I00484g	c.556T>A	p.Thr119Ala
I	38973	C	G	missense_variant	MODERATE	CAGL0I00506g	c.1030G>C	p.Ala371Thr
I	40586	C	A	missense_variant	MODERATE	CAGL0I00528g	c.191C>A	p.Ala73Val
I	54549	G	A	missense_variant	MODERATE	CAGL0I00748g	c.734G>A	p.Pro457Ala
I	61489	G	GTA	frameshift_variant	HIGH	CAGL0I00836g	c.1119_1120dupTA	p.Ala444Ser
I	68683	C	A	missense_variant	MODERATE	CAGL0I00902g	c.408G>T	p.Glu348del
I	79041	C	T	missense_variant	MODERATE	CAGL0I00968g	c.667C>T	p.Glu213Gly
I	79894	A	G	missense_variant	MODERATE	CAGL0I00968g	c.1520A>G	p.Gln72Leu
I	89133	C	G	missense_variant	MODERATE	CAGL0I01056g	c.52G>C	p.Ser1233del
I	90949	T	TA	intron_variant	MODIFIER	CAGL0I01078g	c.14-51_14-50insA	p.Cys675Gly
I	103604	G	A	missense_variant	MODERATE	CAGL0I01254g	c.640G>A	p.Glu342_Ser346del
I	106177	C	A	missense_variant	MODERATE	CAGL0I01298g	c.18C>A	p.Arg28del
I	112527	T	C	missense_variant	MODERATE	CAGL0I01364g	c.140A>G	p.Ser1022_Gly1043del
I	112554	C	T	missense_variant	MODERATE	CAGL0I01364g	c.113G>A	p.Lys295Arg
I	114037	G	A	missense_variant	MODERATE	CAGL0I01386g	c.1150G>A	p.Val4056Gly
I	118536	G	A	missense_variant	MODERATE	CAGL0I01474g	c.1145C>T	p.His182Tyr
I	127467	T	C	missense_variant	MODERATE	CAGL0I01584g	c.431A>G	p.Gly247Arg
I	125833	T	C	missense_variant	MODERATE	CAGL0I01584g	c.2065A>G	p.Ser223Tyr
I	125816	A	C	missense_variant	MODERATE	CAGL0I01584g	c.2082T>G	p.Asn162Thr
I	126321	A	T	missense_variant	MODERATE	CAGL0I01584g	c.1577T>A	p.Phe338Ser
I	128900	C	T	missense_variant	MODERATE	CAGL0I01606g	c.218C>T	p.Glu507Gly
I	131104	G	T	missense_variant	MODERATE	CAGL0I01606g	c.2422G>T	p.Arg38His
I	131239	G	A	missense_variant	MODERATE	CAGL0I01606g	c.2557G>A	p.Ser312Pro
I	132823	G	A	missense_variant	MODERATE	CAGL0I01628g	c.1748C>T	p.Gln708_Gly712del
I	137431	A	T	missense_variant	MODERATE	CAGL0I01650g	c.856T>A	p.Gly925Ser
I	135514	C	T	missense_variant	MODERATE	CAGL0I01650g	c.2773G>A	p.Pro31Arg
I	142135	C	G	missense_variant	MODERATE	CAGL0I01694g	c.2503G>C	p.Lys72Arg
I	141696	A	G	missense_variant	MODERATE	CAGL0I01694g	c.2942T>C	p.Thr404Ala
I	147884	G	T	missense_variant	MODERATE	CAGL0I01782g	c.1404G>T	p.Gly282Arg
I	148489	T	C	missense_variant	MODERATE	CAGL0I01782g	c.2009T>C	p.Ser296Phe
I	148570	T	A	missense_variant	MODERATE	CAGL0I01782g	c.2090T>A	p.Phe840Ser
I	152525	C	T	missense_variant	MODERATE	CAGL0I01848g	c.1579G>A	p.Ser89Phe
I	155368	T	C	missense_variant	MODERATE	CAGL0I01870g	c.757T>C	p.Gly30Cys
I	157193	C	G	missense_variant	MODERATE	CAGL0I01892g	c.844G>C	p.Ser582Pro
I	160611	A	C	missense_variant	MODERATE	CAGL0I01936g	c.499T>G	p.Glu57Lys
I	162752	G	A	missense_variant	MODERATE	CAGL0I01958g	c.487G>A	p.Ser1315Leu
I	164093	T	C	missense_variant	MODERATE	CAGL0I01958g	c.1828T>C	p.His403Pro
I	162315	A	G	missense_variant	MODERATE	CAGL0I01958g	c.50A>G	p.Ser409Leu
I	170154	C	T	missense_variant	MODERATE	CAGL0I01980g	c.3224C>T	p.Cys787Arg
I	171158	C	T	missense_variant	MODERATE	CAGL0I02002g	c.787G>A	p.Cys72Ser
I	172796	T	C	missense_variant	MODERATE	CAGL0I02024g	c.638A>G	p.Ile291Met
I	180361	G	A	missense_variant	MODERATE	CAGL0I02090g	c.374C>T	p.Leu809Val
I	183646	T	C	missense_variant	MODERATE	CAGL0I02134g	c.215A>G	p.Asp528Val
I	190694	G	A	missense_variant	MODERATE	CAGL0I02222g	c.3944C>T	p.Lys164Arg
I	192279	A	G	missense_variant	MODERATE	CAGL0I02222g	c.2359T>C	p.Ala1481del
I	193464	A	G	missense_variant	MODERATE	CAGL0I02222g	c.1174T>C	p.Ser1471_Gly1480del
I	203064	G	T	missense_variant	MODERATE	CAGL0I02266g	c.263C>A	p.Phe6Leu
I	198160	C	T	missense_variant	MODERATE	CAGL0I02266g	c.5167G>A	p.Tyr392His
I	200698	G	C	missense_variant	MODERATE	CAGL0I02266g	c.2629C>G	p.Val18Leu
I	200767	T	C	missense_variant	MODERATE	CAGL0I02266g	c.2560A>G	p.Asn402_Ala403insProProAlaAsnAlaProAlaAsnProProAlaAsn
I	202069	T	A	missense_variant	MODERATE	CAGL0I02266g	c.1258A>T	p.Ala687_Gln693del
I	206461	G	A	missense_variant	MODERATE	CAGL0I02310g	c.427G>A	p.Val342_Glu343insGluProSerSerSerIleThrProSerSerSerValGluProSerSerSerValValProSerSerSerValGluArgSerSerSerValAspThrSerSerSerValGluProSerSerSerValGluProSerSerSerVal
I	207847	G	A	missense_variant	MODERATE	CAGL0I02332g	c.556G>A	p.Ser377Ile
I	215342	C	A	missense_variant	MODERATE	CAGL0I02420g	c.1243C>A	p.Phe670Ser
I	219352	C	CAAGGCGGG	frameshift_variant	HIGH	CAGL0I02464g	c.1656_1657insAAGGCGGG	p.Ser156Asn
I	218214	T	G	missense_variant	MODERATE	CAGL0I02464g	c.518T>G	p.Asn17Ser
I	218807	G	A	missense_variant	MODERATE	CAGL0I02464g	c.1111G>A	p.Arg171Ser
I	227263	G	A	missense_variant	MODERATE	CAGL0I02552g	c.7G>A	p.Tyr47Cys
I	229494	G	T	missense_variant	MODERATE	CAGL0I02552g	c.2238G>T	p.Lys770Glu
I	232474	G	C	missense_variant	MODERATE	CAGL0I02574g	c.82G>C	p.Ala766Val
I	242469	C	A	missense_variant	MODERATE	CAGL0I02728g	c.88G>T	p.Met123Ile
I	244626	G	A	missense_variant	MODERATE	CAGL0I02750g	c.113C>T	p.Gly384Ser
I	249119	T	G	missense_variant	MODERATE	CAGL0I02838g	c.1553A>C	p.Gln136His
I	249968	G	A	missense_variant	MODERATE	CAGL0I02838g	c.704C>T	p.Leu57Pro
I	252205	CA	C	frameshift_variant	HIGH	CAGL0I02860g	c.875delT	p.Gln116Arg
I	251883	A	C	missense_variant	MODERATE	CAGL0I02860g	c.1198T>G	p.Ala214Thr
I	256523	T	C	missense_variant	MODERATE	CAGL0I02926g	c.1705A>G	p.Lys265Gln
I	266374	C	A	missense_variant	MODERATE	CAGL0I03102g	c.3844G>T	p.Ile405Val
I	272211	A	C	missense_variant	MODERATE	CAGL0I03168g	c.751A>C	p.Gly843Glu
I	272215	C	A	missense_variant	MODERATE	CAGL0I03168g	c.755C>A	p.Ser430Thr
I	278160	G	A	missense_variant	MODERATE	CAGL0I03212g	c.2335G>A	p.Pro877Ala
I	277971	A	G	missense_variant	MODERATE	CAGL0I03212g	c.2146A>G	p.Gly853Arg
I	278613	T	A	missense_variant	MODERATE	CAGL0I03212g	c.2788T>A	p.Val263Ile
I	280180	C	T	missense_variant	MODERATE	CAGL0I03256g	c.688G>A	p.Glu746Asp
I	287184	T	C	missense_variant	MODERATE	CAGL0I03344g	c.265A>G	p.Ile334Met
I	290388	C	A	missense_variant	MODERATE	CAGL0I03410g	c.1393G>T	p.His415Asn
I	293114	G	A	missense_variant	MODERATE	CAGL0I03454g	c.292G>A	p.Ala235Val
I	302729	G	A	missense_variant	MODERATE	CAGL0I03564g	c.593G>A	p.His121Tyr
I	311976	G	A	missense_variant	MODERATE	CAGL0I03652g	c.1330G>A	p.Ile334Val
I	319757	G	A	missense_variant	MODERATE	CAGL0I03718g	c.1414C>T	p.Ser659Gly
I	322593	C	T	missense_variant	MODERATE	CAGL0I03740g	c.322G>A	p.Met220Ile
I	328216	A	T	missense_variant	MODERATE	CAGL0I03806g	c.1554A>T	p.His437Tyr
I	329003	TGATGGAGAAGTTGGAGAGTAC	T	disruptive_inframe_deletion	MODERATE	CAGL0I03828g	c.5046_5066delGTACTCTCCAACTTCTCCATC	p.Gly16fs
I	338706	A	G	missense_variant	MODERATE	CAGL0I03872g	c.722A>G	p.Val173Gly
I	347642	G	T	missense_variant	MODERATE	CAGL0I03960g	c.1405G>T	p.Gln518His
I	347675	G	T	missense_variant	MODERATE	CAGL0I03960g	c.1438G>T	p.Asn423Thr
I	360860	C	T	missense_variant	MODERATE	CAGL0I04114g	c.269C>T	p.Val371Ile
I	360955	T	C	missense_variant	MODERATE	CAGL0I04114g	c.364T>C	p.Asn518Thr
I	377932	A	T	missense_variant	MODERATE	CAGL0I04246g	c.365A>T	p.Leu400Val
I	378123	A	C	missense_variant	MODERATE	CAGL0I04246g	c.556A>C	p.Lys716Glu
I	378297	A	T	stop_gained	HIGH	CAGL0I04246g	c.730A>T
I	384956	C	A	missense_variant	MODERATE	CAGL0I04312g	c.254G>T	p.Phe930Ile
I	388211	C	T	missense_variant	MODERATE	CAGL0I04334g	c.169G>A	p.Val497Leu
I	392607	TG	T	frameshift_variant	HIGH	CAGL0I04378g	c.1181delG	p.Thr3256Ile
I	392611	C	CCCCGA	frameshift_variant	HIGH	CAGL0I04378g	c.1183_1184insCCCGA	p.Val281Ala
I	392426	A	C	missense_variant	MODERATE	CAGL0I04378g	c.998A>C	p.Asp230Asn
I	414854	A	G	missense_variant	MODERATE	CAGL0I04642g	c.649T>C	p.Met569Val
I	424333	G	T	missense_variant	MODERATE	CAGL0I04730g	c.676G>T	p.Gly229Asp
I	434330	G	A	missense_variant	MODERATE	CAGL0I04818g	c.2487G>A	p.Gly98Ser
I	432659	G	T	missense_variant	MODERATE	CAGL0I04818g	c.816G>T	p.Pro437Arg
I	437119	G	A	missense_variant	MODERATE	CAGL0I04840g	c.2209G>A	p.Lys325Arg
I	436178	A	C	missense_variant	MODERATE	CAGL0I04840g	c.1268A>C	p.Ser258Tyr
I	437972	C	A	missense_variant	MODERATE	CAGL0I04840g	c.3062C>A	p.Ser262Cys
I	440531	C	A	missense_variant	MODERATE	CAGL0I04862g	c.2331G>T	p.Phe281Leu
I	441549	T	C	missense_variant	MODERATE	CAGL0I04862g	c.1313A>G	p.Val202Leu
I	462806	G	A	missense_variant	MODERATE	CAGL0I05038g	c.102G>A	p.His737Tyr
I	472143	T	G	missense_variant	MODERATE	CAGL0I05060g	c.1506T>G	p.Glu354Gln
I	471947	C	G	missense_variant	MODERATE	CAGL0I05060g	c.1310C>G	p.Thr184Ile
I	474804	C	T	missense_variant	MODERATE	CAGL0I05082g	c.473G>A	p.Thr382Ile
I	488290	T	TA	frameshift_variant	HIGH	CAGL0I05148g	c.59dupT	p.Phe107Ile
I	492312	T	A	missense_variant	MODERATE	CAGL0I05170g	c.1354T>A	p.Val142Gly
I	491932	A	G	missense_variant	MODERATE	CAGL0I05170g	c.974A>G	p.Gly767Ala
I	497350	T	A	missense_variant	MODERATE	CAGL0I05236g	c.579A>T	p.Trp777Cys
I	496869	C	G	missense_variant	MODERATE	CAGL0I05236g	c.1060G>C	p.Ala706_Gly715del
I	501169	G	T	missense_variant	MODERATE	CAGL0I05280g	c.422G>T	p.Pro231Leu
I	504394	T	C	missense_variant	MODERATE	CAGL0I05302g	c.1963T>C	p.Met216Ile
I	509636	C	A	missense_variant	MODERATE	CAGL0I05390g	c.406G>T	p.Thr376Lys
I	509169	T	C	missense_variant	MODERATE	CAGL0I05390g	c.873A>G	p.Gly27Ser
I	514730	C	A	missense_variant	MODERATE	CAGL0I05412g	c.1892C>A	p.Val136Phe
I	513265	G	A	missense_variant	MODERATE	CAGL0I05412g	c.427G>A	p.Thr362Ser
I	513824	C	T	missense_variant	MODERATE	CAGL0I05412g	c.986C>T	p.Leu200Phe
I	522624	C	T	missense_variant	MODERATE	CAGL0I05522g	c.1300G>A	p.Leu7Gln
I	521911	C	T	missense_variant	MODERATE	CAGL0I05522g	c.2013G>A	p.Met196Ile
I	528621	A	T	stop_gained	HIGH	CAGL0I05588g	c.1037T>A
I	530070	G	GTTTGAGTTCATGTTTGAGTTCATATTTGAGTTCATA	disruptive_inframe_insertion	MODERATE	CAGL0I05610g	c.299_300insTATGAACTCAAATATGAACTCAAACATGAACTCAAA	p.Leu36*
I	534273	A	C	missense_variant	MODERATE	CAGL0I05654g	c.1277T>G	p.Leu91Val
I	540540	G	A	missense_variant	MODERATE	CAGL0I05698g	c.625G>A	p.Ala469Ser
I	542101	C	T	missense_variant	MODERATE	CAGL0I05698g	c.2186C>T	p.Ile75Phe
I	544940	T	C	missense_variant	MODERATE	CAGL0I05742g	c.455A>G	p.Gly180Ser
I	546243	C	T	missense_variant	MODERATE	CAGL0I05764g	c.667G>A	p.Ile148Leu
I	546640	C	A	missense_variant	MODERATE	CAGL0I05764g	c.270G>T	p.His424Gln
I	548812	C	T	missense_variant	MODERATE	CAGL0I05786g	c.1213G>A	p.Val480Leu
I	549465	G	A	missense_variant	MODERATE	CAGL0I05786g	c.560C>T	p.Arg2944Lys
I	560538	C	G	missense_variant	MODERATE	CAGL0I05896g	c.370C>G	p.Glu272Asp
I	562073	G	T	missense_variant	MODERATE	CAGL0I05896g	c.1905G>T	p.Asp737Asn
I	561764	G	T	missense_variant	MODERATE	CAGL0I05896g	c.1596G>T	p.Val745Gly
I	562416	C	T	stop_gained	HIGH	CAGL0I05896g	c.2248C>T
I	566586	T	C	missense_variant	MODERATE	CAGL0I05940g	c.140A>G	p.Leu652Ile
I	570491	G	A	missense_variant	MODERATE	CAGL0I05984g	c.731G>A	p.Ala434Thr
I	571513	C	T	missense_variant	MODERATE	CAGL0I06006g	c.410G>A	p.Ala476Thr
I	573868	T	C	missense_variant	MODERATE	CAGL0I06028g	c.395A>G	p.Leu192Phe
I	576623	T	C	missense_variant	MODERATE	CAGL0I06050g	c.1436T>C	p.Ser372Phe
I	579451	C	A	missense_variant	MODERATE	CAGL0I06072g	c.2128C>A	p.Ile694Met
I	584063	A	T	missense_variant	MODERATE	CAGL0I06116g	c.1583A>T	p.Leu982Phe
I	587971	A	C	missense_variant	MODERATE	CAGL0I06138g	c.2099A>C	p.Arg67Ser
I	592961	A	ATCACCG	disruptive_inframe_insertion	MODERATE	CAGL0I06182g	c.500_501insCGGTGA	p.Ser731fs
I	592957	C	CTTGGTAGTGGCTTGAATTTG	frameshift_variant	HIGH	CAGL0I06182g	c.504_505insCAAATTCAAGCCACTACCAA	p.Glu435Lys
I	592954	C	CATCACCGATTTGAGAAACTGGAGCAGCTTGT	frameshift_variant&stop_gained	HIGH	CAGL0I06182g	c.507_508insACAAGCTGCTCCAGTTTCTCAAATCGGTGAT	p.Val430Ile
I	596089	TACTACCAAGACACAAGCTGCTCCAGTTTCTCAAATCGGTGACGGTCAAATTCAAGCTACTACCAAGACACAAGCTGCTCCAGTTTCTCAAATCGGTGACGGTCAAATTCAAGCC	T	disruptive_inframe_deletion	MODERATE	CAGL0I06204g	c.444_557del	p.Gly96fs
I	604886	G	T	missense_variant	MODERATE	CAGL0I06292g	c.439G>T	p.Ile50Thr
I	621237	C	G	missense_variant	MODERATE	CAGL0I06402g	c.1007C>G	p.Asn422_Ala425del
I	634716	T	G	missense_variant	MODERATE	CAGL0I06534g	c.903A>C	p.Glu47Gly
I	646380	T	G	missense_variant	MODERATE	CAGL0I06666g	c.425T>G	p.Arg16Trp
I	657684	G	A	missense_variant	MODERATE	CAGL0I06765g	c.1879G>A	p.Ser502Arg
I	655857	T	G	missense_variant	MODERATE	CAGL0I06765g	c.52T>G	p.Asp168Glu
I	656883	C	T	missense_variant	MODERATE	CAGL0I06765g	c.1078C>T	p.Arg2Cys
I	658898	T	C	missense_variant	MODERATE	CAGL0I06787g	c.1049A>G	p.Asn400_Ser421del
I	663978	A	T	missense_variant	MODERATE	CAGL0I06831g	c.72T>A	p.Ser245Asn
I	670027	G	A	missense_variant	MODERATE	CAGL0I06941g	c.692C>T	p.Arg35Cys
I	674847	C	T	missense_variant	MODERATE	CAGL0I07007g	c.278G>A	p.Leu452Met
I	674614	G	T	missense_variant	MODERATE	CAGL0I07007g	c.511C>A	p.Gly51Ala
I	674268	T	C	missense_variant	MODERATE	CAGL0I07007g	c.857A>G	p.Arg123Ser
I	676138	C	T	missense_variant	MODERATE	CAGL0I07029g	c.653C>T	p.Asp700Ala
I	676173	A	G	missense_variant	MODERATE	CAGL0I07029g	c.688A>G	p.Val417Asp
I	679817	G	A	missense_variant	MODERATE	CAGL0I07051g	c.538G>A	p.Ser663_Gly700del
I	679494	A	T	missense_variant	MODERATE	CAGL0I07051g	c.215A>T	p.Pro604Gln
I	681457	C	G	missense_variant	MODERATE	CAGL0I07073g	c.827G>C	p.Ile158Thr
I	681463	G	T	missense_variant	MODERATE	CAGL0I07073g	c.821C>A	p.Glu302Gly
I	685228	T	G	missense_variant	MODERATE	CAGL0I07139g	c.908A>C	p.Gln335Arg
I	692334	T	C	missense_variant	MODERATE	CAGL0I07183g	c.62A>G	p.Gly141Val
I	690834	G	A	missense_variant	MODERATE	CAGL0I07183g	c.1562C>T	p.Thr854Ala
I	694795	C	G	missense_variant	MODERATE	CAGL0I07205g	c.362C>G	p.Asp227Glu
I	697270	T	G	missense_variant	MODERATE	CAGL0I07227g	c.442A>C	p.Gly346_Ser347insSerGlySerGlySerThrProGlyGluGlySerGlySerGly
I	701769	T	C	missense_variant	MODERATE	CAGL0I07271g	c.884A>G	p.Ala77Thr
I	710425	C	G	missense_variant	MODERATE	CAGL0I07315g	c.92C>G	p.Thr424Ser
I	717645	C	A	missense_variant	MODERATE	CAGL0I07447g	c.1272C>A	p.Pro201Ser
I	717772	G	C	missense_variant	MODERATE	CAGL0I07447g	c.1399G>C	p.Gly30Asp
I	718552	C	G	missense_variant	MODERATE	CAGL0I07469g	c.622G>C	p.Asp143Asn
I	723155	G	A	missense_variant	MODERATE	CAGL0I07513g	c.1111G>A	p.Thr89Ala
I	726138	G	A	missense_variant	MODERATE	CAGL0I07535g	c.2297C>T	p.Asp444Asn
I	726201	A	C	missense_variant	MODERATE	CAGL0I07535g	c.2234T>G	p.Ala108Thr
I	734476	C	T	missense_variant	MODERATE	CAGL0I07623g	c.1426G>A	p.Tyr655His
I	739510	G	A	missense_variant	MODERATE	CAGL0I07689g	c.583G>A	p.Thr329Ile
I	748722	G	C	missense_variant	MODERATE	CAGL0I07755g	c.25C>G	p.Met147Ile
I	747062	A	G	missense_variant	MODERATE	CAGL0I07755g	c.1685T>C	p.Gln519Lys
I	753075	T	C	missense_variant	MODERATE	CAGL0I07821g	c.2069A>G	p.Leu526Gln
I	760735	A	G	missense_variant	MODERATE	CAGL0I07865g	c.2009A>G	p.Val195Ile
I	760252	C	A	missense_variant	MODERATE	CAGL0I07865g	c.1526C>A	p.Met671Ile
I	769681	C	G	missense_variant	MODERATE	CAGL0I07909g	c.5512C>G	p.Asn100_Met101insMetAsnSerAsnMetAsnSerAsnMetAsnSerAsn
I	773000	G	C	missense_variant	MODERATE	CAGL0I07909g	c.8831G>C	p.Asn152Ser
I	769250	G	A	missense_variant	MODERATE	CAGL0I07909g	c.5081G>A	p.His132Arg
I	772037	G	A	missense_variant	MODERATE	CAGL0I07909g	c.7868G>A	p.Phe479Ser
I	772844	C	T	missense_variant	MODERATE	CAGL0I07909g	c.8675C>T	p.Ala336Gly
I	773000	G	A	missense_variant	MODERATE	CAGL0I07909g	c.8831G>A	p.Pro193Ser
I	769076	T	G	missense_variant	MODERATE	CAGL0I07909g	c.4907T>G	p.Val80Leu
I	775222	G	T	missense_variant	MODERATE	CAGL0I07953g	c.502G>T	p.Pro509Gln
I	774857	A	T	missense_variant	MODERATE	CAGL0I07953g	c.137A>T	p.Lys230Glu
I	776549	C	A	missense_variant	MODERATE	CAGL0I07953g	c.1829C>A	p.Ala179Ser
I	781669	A	G	missense_variant	MODERATE	CAGL0I07997g	c.983A>G	p.Asp194Asn
I	783894	T	C	missense_variant	MODERATE	CAGL0I08019g	c.3097A>G	p.Ser276Thr
I	785355	C	T	missense_variant	MODERATE	CAGL0I08019g	c.1636G>A	p.Asn189Asp
I	784566	G	C	missense_variant	MODERATE	CAGL0I08019g	c.2425C>G	p.Met111Ile
I	790234	T	C	missense_variant	MODERATE	CAGL0I08085g	c.149T>C	p.Lys31Glu
I	794407	A	G	missense_variant	MODERATE	CAGL0I08151g	c.491A>G	p.Met1236Leu
I	798666	C	G	missense_variant	MODERATE	CAGL0I08195g	c.504C>G	p.Asp115Asn
I	799166	A	G	missense_variant	MODERATE	CAGL0I08195g	c.1004A>G	p.Ser583Leu
I	799067	A	G	missense_variant	MODERATE	CAGL0I08195g	c.905A>G	p.Glu455Ala
I	807166	G	A	missense_variant	MODERATE	CAGL0I08283g	c.739G>A	p.Glu38Gly
I	810309	T	C	missense_variant	MODERATE	CAGL0I08305g	c.1744T>C	p.Ser707Arg
I	832328	T	C	missense_variant	MODERATE	CAGL0I08503g	c.23A>G	p.Arg1694Lys
I	833547	A	G	missense_variant	MODERATE	CAGL0I08525g	c.565A>G	p.Glu410Asp
I	835930	T	C	missense_variant	MODERATE	CAGL0I08569g	c.697T>C	p.Phe297Leu
I	838055	C	T	missense_variant	MODERATE	CAGL0I08591g	c.1265G>A	p.Thr73Ile
I	865656	G	T	missense_variant	MODERATE	CAGL0I08899g	c.1046C>A	p.Ala319Ser
I	868281	G	A	missense_variant	MODERATE	CAGL0I08943g	c.616G>A	p.Asp223Asn
I	870575	G	T	missense_variant	MODERATE	CAGL0I08965g	c.681C>A	p.Ile420Leu
I	870721	C	A	missense_variant	MODERATE	CAGL0I08965g	c.535G>T	p.Arg591Cys
I	874162	G	C	missense_variant	MODERATE	CAGL0I09009g	c.602C>G	p.Ile981Thr
[truncated: 1,590 more rows]

## Sheet: Echinocandin_intermediate_exclu
#CHROM	POS	REF	ALT	INFO	IMPACT	ORF	MUTATION	PROTEIN CHANGE
A	18042	C	T	missense_variant	MODERATE	CAGL0A00165g	c.835G>A	p.Gly279Ser
A	18515	T	A	missense_variant	MODERATE	CAGL0A00165g	c.362A>T	p.Tyr121Phe
A	21714	G	A	missense_variant	MODERATE	CAGL0A00187g	c.44C>T	p.Ser15Phe
A	21276	C	T	missense_variant	MODERATE	CAGL0A00187g	c.482G>A	p.Arg161Lys
A	21594	G	C	missense_variant	MODERATE	CAGL0A00187g	c.164C>G	p.Thr55Ser
A	22641	G	A	missense_variant	MODERATE	CAGL0A00209g	c.382G>A	p.Ala128Thr
A	26455	T	A	missense_variant	MODERATE	CAGL0A00231g	c.1215T>A	p.His405Gln
A	31951	C	A	missense_variant	MODERATE	CAGL0A00319g	c.974C>A	p.Ser325Tyr
A	49656	C	A	missense_variant	MODERATE	CAGL0A00451g	c.2100C>A	p.Asn700Lys
A	50459	C	T	missense_variant	MODERATE	CAGL0A00451g	c.2903C>T	p.Ser968Leu
A	60910	C	T	missense_variant	MODERATE	CAGL0A00517g	c.2081C>T	p.Pro694Leu
A	59007	C	T	missense_variant	MODERATE	CAGL0A00517g	c.178C>T	p.Arg60Trp
A	70453	G	A	missense_variant	MODERATE	CAGL0A00627g	c.622G>A	p.Gly208Ser
A	82099	C	T	missense_variant	MODERATE	CAGL0A00803g	c.2815G>A	p.Glu939Lys
A	96239	G	T	missense_variant	MODERATE	CAGL0A00913g	c.3255G>T	p.Arg1085Ser
A	97418	A	G	missense_variant	MODERATE	CAGL0A00935g	c.635T>C	p.Met212Thr
A	98953	T	A	missense_variant	MODERATE	CAGL0A00957g	c.682T>A	p.Leu228Met
A	99460	A	G	missense_variant	MODERATE	CAGL0A00957g	c.1189A>G	p.Thr397Ala
A	98357	C	T	missense_variant	MODERATE	CAGL0A00957g	c.86C>T	p.Ala29Val
A	117245	A	G	missense_variant	MODERATE	CAGL0A01177g	c.226A>G	p.Ile76Val
A	135168	T	TAATAACAATAACAATAACAATAACAATAAC	conservative_inframe_insertion	MODERATE	CAGL0A01284g	c.3817_3846dupAACAATAACAATAACAATAACAATAACAAT	p.Asn1273_Asn1282dup
A	134125	G	GTTGCAAGTTCATCTTCGGAAATAATAATACCTGAATCAGAGAGTGAGAGTGTACCTGTTGCAAGTTCATCTTCGGAAATAATAATACCTGAATCAGAGAGTGAGAGTGTACCTA	conservative_inframe_insertion	MODERATE	CAGL0A01284g	c.2820_2821insGTTGCAAGTTCATCTTCGGAAATAATAATACCTGAATCAGAGAGTGAGAGTGTACCTATTGCAAGTTCATCTTCGGAAATAATAATACCTGAATCAGAGAGTGAGAGTGTACCT	p.Pro940_Ile941insValAlaSerSerSerSerGluIleIleIleProGluSerGluSerGluSerValProIleAlaSerSerSerSerGluIleIleIleProGluSerGluSerGluSerValPro
A	131638	G	A	missense_variant	MODERATE	CAGL0A01284g	c.277G>A	p.Gly93Ser
A	134710	G	T	missense_variant	MODERATE	CAGL0A01284g	c.3349G>T	p.Asp1117Tyr
A	135505	C	G	missense_variant	MODERATE	CAGL0A01284g	c.4144C>G	p.Arg1382Gly
A	142197	CGGT	C	conservative_inframe_deletion	MODERATE	CAGL0A01366g	c.1897_1899delGGT	p.Gly633del
A	142190	A	AGG	frameshift_variant	HIGH	CAGL0A01366g	c.1886_1887insGG	p.Asn630fs
A	142191	A	AC	frameshift_variant	HIGH	CAGL0A01366g	c.1887_1888insC	p.Asn630fs
A	142661	T	TTGAAGGGC	frameshift_variant	HIGH	CAGL0A01366g	c.2357_2358insTGAAGGGC	p.Gly787fs
A	142326	T	G	missense_variant	MODERATE	CAGL0A01366g	c.2022T>G	p.Asn674Lys
A	143476	T	C	missense_variant	MODERATE	CAGL0A01366g	c.3172T>C	p.Ser1058Pro
A	142180	T	A	missense_variant	MODERATE	CAGL0A01366g	c.1876T>A	p.Tyr626Asn
A	142181	A	C	missense_variant	MODERATE	CAGL0A01366g	c.1877A>C	p.Tyr626Ser
A	142193	A	G	missense_variant	MODERATE	CAGL0A01366g	c.1889A>G	p.Asn630Ser
A	142205	A	T	missense_variant	MODERATE	CAGL0A01366g	c.1901A>T	p.Lys634Met
A	142210	G	A	missense_variant	MODERATE	CAGL0A01366g	c.1906G>A	p.Asp636Asn
A	142211	A	T	missense_variant	MODERATE	CAGL0A01366g	c.1907A>T	p.Asp636Val
A	142603	A	C	missense_variant	MODERATE	CAGL0A01366g	c.2299A>C	p.Lys767Gln
A	153681	ACAGCAACAACAGCAACAACAGCAACAACAG	A	disruptive_inframe_deletion	MODERATE	CAGL0A01474g	c.530_559delGCAACAACAGCAACAACAGCAACAACAGCA	p.Ser177_Ser186del
A	153690	ACAGCAACAACAGCAACAACAGCAACAACAGCAACAACAG	A	disruptive_inframe_deletion	MODERATE	CAGL0A01474g	c.539_577delGCAACAACAGCAACAACAGCAACAACAGCAACAACAGCA	p.Ser180_Ser192del
A	153678	ACAACAGCAACAACAGCAACAACAGCAACAACAGCAACAACAGCAACAACAG	A	disruptive_inframe_deletion	MODERATE	CAGL0A01474g	c.530_580delGCAACAACAGCAACAACAGCAACAACAGCAACAACAGCAACAACAGCAACA	p.Ser177_Asn193del
A	153674	AGC	A	frameshift_variant	HIGH	CAGL0A01474g	c.521_522delGC	p.Ser174fs
A	153677	A	ATG	frameshift_variant	HIGH	CAGL0A01474g	c.523_524insTG	p.Asn175fs
A	159632	C	A	missense_variant	MODERATE	CAGL0A01606g	c.283G>T	p.Asp95Tyr
A	162209	T	A	missense_variant	MODERATE	CAGL0A01628g	c.883T>A	p.Leu295Ile
A	168148	T	C	missense_variant	MODERATE	CAGL0A01694g	c.1020A>G	p.Ile340Met
A	171438	C	G	missense_variant	MODERATE	CAGL0A01738g	c.499C>G	p.Leu167Val
A	173486	G	T	missense_variant	MODERATE	CAGL0A01760g	c.940C>A	p.Leu314Met
A	191559	G	T	missense_variant	MODERATE	CAGL0A01870g	c.2161C>A	p.Leu721Ile
A	192369	A	T	missense_variant	MODERATE	CAGL0A01870g	c.1351T>A	p.Tyr451Asn
A	199050	C	T	missense_variant	MODERATE	CAGL0A01914g	c.3905C>T	p.Ala1302Val
A	200278	C	A	missense_variant	MODERATE	CAGL0A01914g	c.5133C>A	p.Asn1711Lys
A	198884	G	A	missense_variant	MODERATE	CAGL0A01914g	c.3739G>A	p.Val1247Ile
A	200586	T	A	missense_variant	MODERATE	CAGL0A01914g	c.5441T>A	p.Phe1814Tyr
A	200942	T	G	missense_variant	MODERATE	CAGL0A01914g	c.5797T>G	p.Ser1933Ala
A	204615	G	C	missense_variant	MODERATE	CAGL0A01914g	c.9470G>C	p.Ser3157Thr
A	207506	T	G	missense_variant	MODERATE	CAGL0A01958g	c.526T>G	p.Phe176Val
A	207525	C	G	missense_variant	MODERATE	CAGL0A01958g	c.545C>G	p.Ser182Trp
A	212696	C	A	missense_variant	MODERATE	CAGL0A02024g	c.1206G>T	p.Glu402Asp
A	213078	G	A	missense_variant	MODERATE	CAGL0A02024g	c.824C>T	p.Thr275Ile
A	213559	G	A	stop_gained	HIGH	CAGL0A02024g	c.343C>T	p.Gln115*
A	217646	C	T	missense_variant	MODERATE	CAGL0A02046g	c.1879C>T	p.Pro627Ser
A	216805	G	A	stop_gained	HIGH	CAGL0A02046g	c.1038G>A	p.Trp346*
A	219665	C	A	missense_variant	MODERATE	CAGL0A02090g	c.1012G>T	p.Ala338Ser
A	221422	A	C	missense_variant	MODERATE	CAGL0A02112g	c.135A>C	p.Glu45Asp
A	224095	C	T	intron_variant	MODIFIER	CAGL0A02145g	c.11+59C>T
A	224319	C	T	intron_variant	MODIFIER	CAGL0A02145g	c.11+283C>T
A	225714	C	A	missense_variant	MODERATE	CAGL0A02145g	c.446C>A	p.Ala149Asp
A	229858	C	T	missense_variant	MODERATE	CAGL0A02211g	c.1357G>A	p.Ala453Thr
A	231070	A	C	missense_variant	MODERATE	CAGL0A02211g	c.145T>G	p.Ser49Ala
A	230455	C	T	missense_variant	MODERATE	CAGL0A02211g	c.760G>A	p.Val254Ile
A	237204	G	C	missense_variant	MODERATE	CAGL0A02233g	c.266C>G	p.Thr89Ser
A	237211	T	C	missense_variant	MODERATE	CAGL0A02233g	c.259A>G	p.Asn87Asp
A	237214	C	A	missense_variant	MODERATE	CAGL0A02233g	c.256G>T	p.Ala86Ser
A	251524	AATC	A	disruptive_inframe_deletion	MODERATE	CAGL0A02299g	c.675_677delATC	p.Glu225_Ser226delinsAsp
A	251665	TAGGAAAGAAATTTAAGAA	T	disruptive_inframe_deletion	MODERATE	CAGL0A02299g	c.816_833delAGGAAAGAAATTTAAGAA	p.Gly273_Lys278del
A	251531	AAGAG	A	frameshift_variant	HIGH	CAGL0A02299g	c.682_685delAGAG	p.Arg228fs
A	251542	AGTGTAATGACTGGGATAATGGAACGT	A	frameshift_variant	HIGH	CAGL0A02299g	c.693_718delGTGTAATGACTGGGATAATGGAACGT	p.Cys232fs
A	251572	TTATGG	T	frameshift_variant	HIGH	CAGL0A02299g	c.723_727delTATGG	p.Met242fs
A	251582	TTTGAAAG	T	frameshift_variant	HIGH	CAGL0A02299g	c.733_739delTTGAAAG	p.Leu245fs
A	251592	AT	A	frameshift_variant	HIGH	CAGL0A02299g	c.743delT	p.Ile248fs
A	251597	CAATGTTCAAT	C	frameshift_variant	HIGH	CAGL0A02299g	c.748_757delAATGTTCAAT	p.Asn250fs
A	251611	GCT	G	frameshift_variant	HIGH	CAGL0A02299g	c.762_763delCT	p.Cys255fs
A	251623	CTGACAATCATA	C	frameshift_variant	HIGH	CAGL0A02299g	c.774_784delTGACAATCATA	p.Asp259fs
A	251636	TGA	T	frameshift_variant	HIGH	CAGL0A02299g	c.787_788delGA	p.Glu263fs
A	251645	TGCCAAGATGGACCCTAA	T	frameshift_variant	HIGH	CAGL0A02299g	c.796_812delGCCAAGATGGACCCTAA	p.Ala266fs
A	251614	G	GA	frameshift_variant&stop_gained	HIGH	CAGL0A02299g	c.764_765insA	p.Cys255fs
A	251689	AGCTTTATTTATGATAC	A	frameshift_variant&stop_lost&splice_region_variant	HIGH	CAGL0A02299g	c.840_*15delGCTTTATTTATGATAC	p.Ter280fs
A	251539	T	A	missense_variant	MODERATE	CAGL0A02299g	c.689T>A	p.Ile230Lys
A	251580	C	A	missense_variant	MODERATE	CAGL0A02299g	c.730C>A	p.Pro244Thr
A	251595	G	C	missense_variant	MODERATE	CAGL0A02299g	c.745G>C	p.Gly249Arg
A	251617	G	A	missense_variant	MODERATE	CAGL0A02299g	c.767G>A	p.Ser256Asn
A	251685	T	C	missense_variant	MODERATE	CAGL0A02299g	c.835T>C	p.Ser279Pro
A	253498	A	T	missense_variant	MODERATE	CAGL0A02321g	c.365T>A	p.Ile122Asn
A	252374	A	G	missense_variant	MODERATE	CAGL0A02321g	c.1489T>C	p.Phe497Leu
A	259027	G	A	missense_variant	MODERATE	CAGL0A02387g	c.361G>A	p.Glu121Lys
A	265717	CAGT	C	conservative_inframe_deletion	MODERATE	CAGL0A02475g	c.154_156delACT	p.Thr52del
A	264456	T	C	missense_variant	MODERATE	CAGL0A02475g	c.1418A>G	p.Gln473Arg
A	266149	T	TGGGAGCTAAAAC	disruptive_inframe_insertion	MODERATE	CAGL0A02486g	c.107_118dupCGGGAGCTAAAA	p.Thr36_Lys39dup
A	267724	A	G	missense_variant	MODERATE	CAGL0A02486g	c.1670A>G	p.Glu557Gly
A	267062	C	A	missense_variant	MODERATE	CAGL0A02486g	c.1008C>A	p.Asp336Glu
A	279263	A	T	missense_variant	MODERATE	CAGL0A02596g	c.797A>T	p.Glu266Val
A	283255	A	C	missense_variant	MODERATE	CAGL0A02629g	c.1619A>C	p.Asn540Thr
A	284094	T	C	missense_variant	MODERATE	CAGL0A02651g	c.2690A>G	p.Asn897Ser
A	285884	C	A	missense_variant	MODERATE	CAGL0A02651g	c.900G>T	p.Glu300Asp
A	288779	G	A	missense_variant	MODERATE	CAGL0A02695g	c.1670C>T	p.Pro557Leu
A	289683	C	T	missense_variant	MODERATE	CAGL0A02695g	c.766G>A	p.Val256Ile
A	290334	T	C	missense_variant	MODERATE	CAGL0A02695g	c.115A>G	p.Ser39Gly
A	290376	C	T	missense_variant	MODERATE	CAGL0A02695g	c.73G>A	p.Val25Met
A	292036	CCAACGGCAT	C	disruptive_inframe_deletion	MODERATE	CAGL0A02728g	c.150_158delCAACGGCAT	p.Asn51_Ile53del
A	292047	GGTGGCACCA	G	disruptive_inframe_deletion	MODERATE	CAGL0A02728g	c.170_178delGTGGCACCA	p.Ser57_Thr59del
A	292027	C	T	missense_variant	MODERATE	CAGL0A02728g	c.140C>T	p.Thr47Ile
A	292029	A	G	missense_variant	MODERATE	CAGL0A02728g	c.142A>G	p.Ser48Gly
A	295632	T	C	intron_variant	MODIFIER	CAGL0A02794g	c.30+69T>C
A	297463	G	A	missense_variant	MODERATE	CAGL0A02816g	c.613G>A	p.Glu205Lys
A	303033	GA	G	frameshift_variant	HIGH	CAGL0A02904g	c.99delA	p.Lys33fs
A	309761	G	A	missense_variant	MODERATE	CAGL0A02992g	c.302C>T	p.Ser101Leu
A	311713	C	T	missense_variant	MODERATE	CAGL0A03014g	c.1391C>T	p.Thr464Ile
A	311793	G	C	missense_variant	MODERATE	CAGL0A03014g	c.1471G>C	p.Glu491Gln
A	313766	T	TC	frameshift_variant	HIGH	CAGL0A03058g	c.110dupC	p.Met38fs
A	313746	T	A	missense_variant	MODERATE	CAGL0A03058g	c.85T>A	p.Tyr29Asn
A	318646	C	A	missense_variant	MODERATE	CAGL0A03102g	c.686C>A	p.Thr229Asn
A	319137	C	A	missense_variant	MODERATE	CAGL0A03102g	c.1177C>A	p.Gln393Lys
A	321482	GAA	G	intron_variant	MODIFIER	CAGL0A03117g	c.285+528_285+529delAA
A	321642	A	G	intron_variant	MODIFIER	CAGL0A03117g	c.286-611A>G
A	321681	C	CG	intron_variant	MODIFIER	CAGL0A03117g	c.286-572_286-571insG
A	321682	A	AG	intron_variant	MODIFIER	CAGL0A03117g	c.286-571_286-570insG
A	321907	T	A	intron_variant	MODIFIER	CAGL0A03117g	c.286-346T>A
A	322235	A	ATT	intron_variant	MODIFIER	CAGL0A03117g	c.286-18_286-17insTT
A	324841	C	T	missense_variant	MODERATE	CAGL0A03190g	c.466G>A	p.Val156Ile
A	325203	G	A	missense_variant	MODERATE	CAGL0A03190g	c.104C>T	p.Ser35Phe
A	336764	T	G	missense_variant	MODERATE	CAGL0A03300g	c.820A>C	p.Asn274His
A	340993	A	G	missense_variant	MODERATE	CAGL0A03344g	c.493A>G	p.Ile165Val
A	341907	T	A	missense_variant	MODERATE	CAGL0A03344g	c.1407T>A	p.His469Gln
A	346752	T	A	missense_variant	MODERATE	CAGL0A03388g	c.611A>T	p.Lys204Met
A	354707	G	T	missense_variant	MODERATE	CAGL0A03454g	c.824G>T	p.Gly275Val
A	365173	A	G	missense_variant	MODERATE	CAGL0A03586g	c.524T>C	p.Leu175Pro
A	365473	T	C	missense_variant	MODERATE	CAGL0A03586g	c.224A>G	p.Asp75Gly
A	365615	C	G	missense_variant	MODERATE	CAGL0A03586g	c.82G>C	p.Ala28Pro
A	365619	C	A	missense_variant	MODERATE	CAGL0A03586g	c.78G>T	p.Met26Ile
A	369877	G	A	missense_variant	MODERATE	CAGL0A03630g	c.2716C>T	p.Pro906Ser
A	374383	C	A	missense_variant	MODERATE	CAGL0A03652g	c.919G>T	p.Ala307Ser
A	374914	G	A	missense_variant	MODERATE	CAGL0A03652g	c.388C>T	p.Pro130Ser
A	379211	T	C	missense_variant	MODERATE	CAGL0A03718g	c.4622A>G	p.Lys1541Arg
A	384850	G	A	missense_variant	MODERATE	CAGL0A03740g	c.31G>A	p.Ala11Thr
A	387996	A	T	missense_variant	MODERATE	CAGL0A03784g	c.406T>A	p.Leu136Met
A	394860	C	CAGCGCAAGT	disruptive_inframe_insertion	MODERATE	CAGL0A03883g	c.248_249insAGCGCAAGT	p.Thr83_Met84insAlaGlnVal
A	394760	G	T	missense_variant	MODERATE	CAGL0A03883g	c.148G>T	p.Val50Leu
A	401485	G	C	missense_variant	MODERATE	CAGL0A03993g	c.500G>C	p.Gly167Ala
A	401364	G	A	missense_variant	MODERATE	CAGL0A03993g	c.379G>A	p.Asp127Asn
A	406859	G	A	missense_variant	MODERATE	CAGL0A04059g	c.727G>A	p.Val243Met
A	414381	T	A	missense_variant	MODERATE	CAGL0A04169g	c.917A>T	p.Asn306Ile
A	417025	C	CCAACAACAACAACAACAACAA	conservative_inframe_insertion	MODERATE	CAGL0A04213g	c.117_118insACAACAACAACAACAACAACA	p.Thr39_Ala40insThrThrThrThrThrThrThr
A	417179	C	T	missense_variant	MODERATE	CAGL0A04213g	c.251C>T	p.Pro84Leu
A	417274	G	A	missense_variant	MODERATE	CAGL0A04213g	c.346G>A	p.Asp116Asn
A	424064	ACACC	A	frameshift_variant	HIGH	CAGL0A04257g	c.222_225delGGTG	p.Val75fs
A	424069	GAGTTTGAC	G	frameshift_variant	HIGH	CAGL0A04257g	c.213_220delGTCAAACT	p.Ser72fs
A	424091	C	A	missense_variant	MODERATE	CAGL0A04257g	c.199G>T	p.Val67Leu
A	425925	C	A	missense_variant	MODERATE	CAGL0A04279g	c.868C>A	p.Leu290Ile
A	436263	A	G	missense_variant	MODERATE	CAGL0A04433g	c.121A>G	p.Lys41Glu
A	438595	G	A	missense_variant	MODERATE	CAGL0A04455g	c.1050G>A	p.Met350Ile
A	449415	G	A	missense_variant	MODERATE	CAGL0A04543g	c.610G>A	p.Val204Ile
A	453112	C	G	missense_variant	MODERATE	CAGL0A04565g	c.2538C>G	p.Asp846Glu
A	454586	T	A	missense_variant	MODERATE	CAGL0A04587g	c.436T>A	p.Leu146Ile
A	454911	T	A	missense_variant	MODERATE	CAGL0A04587g	c.761T>A	p.Ile254Asn
A	456226	A	G	missense_variant	MODERATE	CAGL0A04631g	c.71A>G	p.Tyr24Cys
A	465096	G	C	missense_variant	MODERATE	CAGL0A04741g	c.817C>G	p.Gln273Glu
A	470337	T	A	missense_variant	MODERATE	CAGL0A04807g	c.683T>A	p.Ile228Asn
B	17337	G	A	missense_variant	MODERATE	CAGL0B00308g	c.805G>A	p.Ala269Thr
B	19636	C	T	missense_variant	MODERATE	CAGL0B00330g	c.1806G>A	p.Met602Ile
B	24733	G	A	missense_variant	MODERATE	CAGL0B00396g	c.32C>T	p.Thr11Ile
B	28211	A	G	missense_variant	MODERATE	CAGL0B00418g	c.1628A>G	p.Asn543Ser
B	42906	C	T	missense_variant	MODERATE	CAGL0B00528g	c.230C>T	p.Thr77Ile
B	45452	C	T	missense_variant	MODERATE	CAGL0B00550g	c.673G>A	p.Ala225Thr
B	45362	T	A	missense_variant	MODERATE	CAGL0B00550g	c.763A>T	p.Ile255Phe
B	61593	C	A	missense_variant	MODERATE	CAGL0B00704g	c.352G>T	p.Asp118Tyr
B	61646	G	A	missense_variant	MODERATE	CAGL0B00704g	c.299C>T	p.Pro100Leu
B	64036	C	T	missense_variant	MODERATE	CAGL0B00726g	c.134C>T	p.Thr45Ile
B	64735	G	T	missense_variant	MODERATE	CAGL0B00726g	c.833G>T	p.Ser278Ile
B	67047	C	A	missense_variant	MODERATE	CAGL0B00748g	c.1321C>A	p.Pro441Thr
B	67048	C	T	missense_variant	MODERATE	CAGL0B00748g	c.1322C>T	p.Pro441Leu
B	69215	G	A	missense_variant	MODERATE	CAGL0B00770g	c.698C>T	p.Ser233Leu
B	69540	C	T	missense_variant	MODERATE	CAGL0B00770g	c.373G>A	p.Gly125Ser
B	71992	G	A	missense_variant	MODERATE	CAGL0B00792g	c.206C>T	p.Ala69Val
B	76844	C	A	missense_variant	MODERATE	CAGL0B00858g	c.915C>A	p.Asp305Glu
B	78001	C	T	missense_variant	MODERATE	CAGL0B00880g	c.5G>A	p.Ser2Asn
B	85003	T	A	missense_variant	MODERATE	CAGL0B00968g	c.291T>A	p.His97Gln
B	96632	C	T	missense_variant	MODERATE	CAGL0B01078g	c.331C>T	p.Arg111Cys
B	96665	A	G	missense_variant	MODERATE	CAGL0B01078g	c.364A>G	p.Thr122Ala
B	102704	G	T	missense_variant	MODERATE	CAGL0B01144g	c.539C>A	p.Thr180Asn
B	104296	G	A	missense_variant	MODERATE	CAGL0B01166g	c.736G>A	p.Ala246Thr
B	104801	G	A	missense_variant	MODERATE	CAGL0B01166g	c.1241G>A	p.Arg414Lys
B	104023	G	A	missense_variant	MODERATE	CAGL0B01166g	c.463G>A	p.Ala155Thr
B	109583	G	A	intron_variant	MODIFIER	CAGL0B01203g	c.8-50G>A
B	112906	C	CGAAAAGCA	frameshift_variant	HIGH	CAGL0B01243g	c.356_357insTGCTTTTC	p.Gln120fs
B	114836	A	G	missense_variant	MODERATE	CAGL0B01287g	c.5A>G	p.Asp2Gly
B	125328	C	T	missense_variant	MODERATE	CAGL0B01375g	c.1335G>A	p.Met445Ile
B	125395	G	A	missense_variant	MODERATE	CAGL0B01375g	c.1268C>T	p.Pro423Leu
B	133620	A	C	missense_variant	MODERATE	CAGL0B01485g	c.753A>C	p.Glu251Asp
B	140462	T	C	missense_variant	MODERATE	CAGL0B01551g	c.1637T>C	p.Ile546Thr
B	143578	G	A	missense_variant	MODERATE	CAGL0B01551g	c.4753G>A	p.Glu1585Lys
B	147919	G	A	missense_variant	MODERATE	CAGL0B01595g	c.1378G>A	p.Gly460Ser
B	150797	C	A	missense_variant	MODERATE	CAGL0B01617g	c.138G>T	p.Leu46Phe
B	151618	C	T	missense_variant	MODERATE	CAGL0B01639g	c.1666G>A	p.Val556Ile
B	152619	G	A	missense_variant	MODERATE	CAGL0B01639g	c.665C>T	p.Ala222Val
B	155216	C	T	missense_variant	MODERATE	CAGL0B01683g	c.1135G>A	p.Val379Ile
B	167278	G	A	missense_variant	MODERATE	CAGL0B01837g	c.1385C>T	p.Thr462Ile
B	175504	C	T	missense_variant	MODERATE	CAGL0B01903g	c.371C>T	p.Pro124Leu
B	178269	G	A	missense_variant	MODERATE	CAGL0B01925g	c.1954G>A	p.Glu652Lys
B	178344	G	A	missense_variant	MODERATE	CAGL0B01925g	c.2029G>A	p.Ala677Thr
B	181948	C	CA	frameshift_variant	HIGH	CAGL0B01969g	c.729dupT	p.Gly244fs
B	182541	G	C	missense_variant	MODERATE	CAGL0B01969g	c.137C>G	p.Ser46Trp
B	191882	C	T	missense_variant	MODERATE	CAGL0B02079g	c.1729G>A	p.Gly577Ser
B	194504	C	A	missense_variant	MODERATE	CAGL0B02101g	c.44C>A	p.Thr15Asn
B	195673	A	G	missense_variant	MODERATE	CAGL0B02101g	c.1213A>G	p.Asn405Asp
B	196577	G	T	missense_variant	MODERATE	CAGL0B02123g	c.209C>A	p.Thr70Lys
B	202105	A	G	missense_variant	MODERATE	CAGL0B02167g	c.774A>G	p.Ile258Met
B	204783	A	G	missense_variant	MODERATE	CAGL0B02189g	c.835T>C	p.Phe279Leu
B	209069	T	G	missense_variant	MODERATE	CAGL0B02211g	c.3716A>C	p.Lys1239Thr
B	209391	C	T	missense_variant	MODERATE	CAGL0B02211g	c.3394G>A	p.Glu1132Lys
B	213234	G	A	missense_variant	MODERATE	CAGL0B02233g	c.55G>A	p.Asp19Asn
B	221042	A	G	missense_variant	MODERATE	CAGL0B02321g	c.821A>G	p.Tyr274Cys
B	227268	G	T	missense_variant	MODERATE	CAGL0B02365g	c.548C>A	p.Thr183Asn
B	226912	G	A	missense_variant	MODERATE	CAGL0B02365g	c.904C>T	p.Arg302Cys
B	227126	T	G	missense_variant	MODERATE	CAGL0B02365g	c.690A>C	p.Lys230Asn
B	233040	G	A	missense_variant	MODERATE	CAGL0B02431g	c.694G>A	p.Gly232Ser
B	241987	G	A	missense_variant	MODERATE	CAGL0B02541g	c.1511C>T	p.Ser504Phe
B	252986	A	T	missense_variant	MODERATE	CAGL0B02629g	c.2101A>T	p.Thr701Ser
B	253790	C	T	missense_variant	MODERATE	CAGL0B02651g	c.275G>A	p.Gly92Asp
B	254006	G	A	missense_variant	MODERATE	CAGL0B02651g	c.59C>T	p.Ala20Val
B	264614	G	A	missense_variant	MODERATE	CAGL0B02739g	c.7C>T	p.His3Tyr
B	266769	G	A	missense_variant	MODERATE	CAGL0B02761g	c.799G>A	p.Asp267Asn
B	289000	A	G	missense_variant	MODERATE	CAGL0B02948g	c.800T>C	p.Val267Ala
B	289424	G	A	stop_gained	HIGH	CAGL0B02948g	c.376C>T	p.Arg126*
B	292925	CT	C	frameshift_variant	HIGH	CAGL0B02970g	c.212delA	p.Lys71fs
B	291726	T	G	missense_variant	MODERATE	CAGL0B02970g	c.1412A>C	p.Gln471Pro
B	292774	C	A	stop_gained	HIGH	CAGL0B02970g	c.364G>T	p.Glu122*
B	307748	C	T	missense_variant	MODERATE	CAGL0B03113g	c.838G>A	p.Ala280Thr
B	311851	G	A	missense_variant	MODERATE	CAGL0B03179g	c.749C>T	p.Ser250Leu
B	314089	C	A	missense_variant	MODERATE	CAGL0B03201g	c.107G>T	p.Gly36Val
B	314800	C	A	stop_gained	HIGH	CAGL0B03223g	c.193G>T	p.Glu65*
B	320131	C	T	missense_variant	MODERATE	CAGL0B03289g	c.1120C>T	p.His374Tyr
B	322966	T	G	missense_variant	MODERATE	CAGL0B03311g	c.308T>G	p.Val103Gly
B	327060	T	C	missense_variant	MODERATE	CAGL0B03355g	c.154A>G	p.Thr52Ala
B	328206	G	A	missense_variant	MODERATE	CAGL0B03377g	c.433G>A	p.Ala145Thr
B	335142	TA	T	frameshift_variant	HIGH	CAGL0B03399g	c.4310delA	p.Asn1437fs
B	331800	CT	C	frameshift_variant	HIGH	CAGL0B03399g	c.966delT	p.Phe322fs
B	336265	C	T	missense_variant	MODERATE	CAGL0B03421g	c.3874G>A	p.Ala1292Thr
B	339513	T	C	missense_variant	MODERATE	CAGL0B03421g	c.626A>G	p.His209Arg
B	339791	A	T	missense_variant	MODERATE	CAGL0B03421g	c.348T>A	p.Asp116Glu
B	357213	C	G	missense_variant	MODERATE	CAGL0B03553g	c.2849C>G	p.Pro950Arg
B	356553	A	T	missense_variant	MODERATE	CAGL0B03553g	c.2189A>T	p.Glu730Val
B	376732	A	G	missense_variant	MODERATE	CAGL0B03795g	c.467A>G	p.Glu156Gly
B	383840	G	A	stop_gained	HIGH	CAGL0B03883g	c.239G>A	p.Trp80*
B	386005	G	A	missense_variant	MODERATE	CAGL0B03905g	c.814G>A	p.Val272Ile
B	388456	G	T	missense_variant	MODERATE	CAGL0B03949g	c.1304C>A	p.Pro435His
B	396892	C	A	missense_variant	MODERATE	CAGL0B04015g	c.139G>T	p.Gly47Trp
B	401587	C	G	missense_variant	MODERATE	CAGL0B04125g	c.931G>C	p.Asp311His
B	401851	C	A	missense_variant	MODERATE	CAGL0B04125g	c.667G>T	p.Ala223Ser
B	406932	T	C	missense_variant	MODERATE	CAGL0B04169g	c.367A>G	p.Asn123Asp
B	412680	A	G	missense_variant	MODERATE	CAGL0B04213g	c.451A>G	p.Arg151Gly
B	416045	G	C	missense_variant	MODERATE	CAGL0B04235g	c.557C>G	p.Ser186Cys
B	418235	T	A	missense_variant	MODERATE	CAGL0B04257g	c.127A>T	p.Asn43Tyr
B	419001	T	TTTCTTCTTCTTC	conservative_inframe_insertion	MODERATE	CAGL0B04279g	c.1261_1272dupGAAGAAGAAGAA	p.Glu421_Glu424dup
B	419031	C	CT	frameshift_variant	HIGH	CAGL0B04279g	c.1242dupA	p.Glu415fs
B	419033	C	CTT	frameshift_variant	HIGH	CAGL0B04279g	c.1240_1241insAA	p.Gly414fs
B	419128	C	A	missense_variant	MODERATE	CAGL0B04279g	c.1146G>T	p.Lys382Asn
B	420027	C	T	missense_variant	MODERATE	CAGL0B04279g	c.247G>A	p.Val83Met
B	426189	G	T	missense_variant	MODERATE	CAGL0B04367g	c.559C>A	p.Pro187Thr
B	437557	G	C	missense_variant	MODERATE	CAGL0B04477g	c.652C>G	p.Pro218Ala
B	446372	A	T	missense_variant	MODERATE	CAGL0B04609g	c.59A>T	p.Tyr20Phe
B	449539	T	A	missense_variant	MODERATE	CAGL0B04631g	c.970A>T	p.Ile324Phe
B	451533	T	C	missense_variant	MODERATE	CAGL0B04675g	c.1054A>G	p.Ile352Val
B	454482	G	A	intron_variant	MODIFIER	CAGL0B04719g	c.46-71G>A
B	454403	G	T	intron_variant	MODIFIER	CAGL0B04719g	c.45+50G>T
B	457807	T	A	missense_variant	MODERATE	CAGL0B04763g	c.508A>T	p.Thr170Ser
B	461688	C	T	missense_variant	MODERATE	CAGL0B04807g	c.968C>T	p.Pro323Leu
B	462685	G	A	missense_variant	MODERATE	CAGL0B04829g	c.10G>A	p.Gly4Arg
B	464134	C	G	missense_variant	MODERATE	CAGL0B04851g	c.3963G>C	p.Lys1321Asn
B	464472	G	A	missense_variant	MODERATE	CAGL0B04851g	c.3625C>T	p.Arg1209Trp
B	489601	G	T	missense_variant	MODERATE	CAGL0B05049g	c.2416G>T	p.Ala806Ser
B	488911	G	A	missense_variant	MODERATE	CAGL0B05049g	c.1726G>A	p.Glu576Lys
C	3158	C	T	missense_variant	MODERATE	CAGL0C00110g	c.1127G>A	p.Ser376Asn
C	3947	T	A	missense_variant	MODERATE	CAGL0C00110g	c.338A>T	p.Tyr113Phe
C	11772	A	T	missense_variant	MODERATE	CAGL0C00209g	c.1168T>A	p.Ser390Thr
C	12098	A	G	missense_variant	MODERATE	CAGL0C00209g	c.842T>C	p.Leu281Ser
C	19776	T	TCAGAATTAAAGGAACTGGTCGAAA	conservative_inframe_insertion	MODERATE	CAGL0C00253g	c.3934_3935insTTTCGACCAGTTCCTTTAATTCTG	p.Ser1311_Asp1312insValSerThrSerSerPheAsnSer
C	20678	C	G	missense_variant	MODERATE	CAGL0C00253g	c.3033G>C	p.Glu1011Asp
C	22494	G	A	missense_variant	MODERATE	CAGL0C00253g	c.1217C>T	p.Ser406Leu
C	37914	C	T	missense_variant	MODERATE	CAGL0C00385g	c.662C>T	p.Thr221Ile
C	38169	A	T	missense_variant	MODERATE	CAGL0C00385g	c.917A>T	p.Tyr306Phe
C	41866	C	T	missense_variant	MODERATE	CAGL0C00407g	c.1052C>T	p.Ser351Leu
C	48139	G	A	missense_variant	MODERATE	CAGL0C00473g	c.4222C>T	p.Leu1408Phe
C	50665	A	T	missense_variant	MODERATE	CAGL0C00473g	c.1696T>A	p.Phe566Ile
C	55180	C	G	missense_variant	MODERATE	CAGL0C00517g	c.1027C>G	p.Leu343Val
C	62254	G	A	missense_variant	MODERATE	CAGL0C00583g	c.31G>A	p.Gly11Ser
C	76838	C	T	missense_variant	MODERATE	CAGL0C00737g	c.641G>A	p.Gly214Asp
C	75179	T	C	missense_variant	MODERATE	CAGL0C00737g	c.2300A>G	p.Asp767Gly
C	75548	A	G	missense_variant	MODERATE	CAGL0C00737g	c.1931T>C	p.Val644Ala
C	76970	T	C	missense_variant	MODERATE	CAGL0C00737g	c.509A>G	p.Asn170Ser
C	78704	T	C	missense_variant	MODERATE	CAGL0C00759g	c.1732A>G	p.Thr578Ala
C	81575	GCAA	G	conservative_inframe_deletion	MODERATE	CAGL0C00781g	c.166_168delCAA	p.Gln56del
C	81697	A	ACGCAGCCCACGCAGCCCG	disruptive_inframe_insertion	MODERATE	CAGL0C00781g	c.304_305insGCGCAGCCCACGCAGCCC	p.Ala101_His102insArgAlaAlaHisAlaAla
C	81578	A	AGGGGGAGGGGG	frameshift_variant	HIGH	CAGL0C00781g	c.169_170insGGGGAGGGGGG	p.Asp57fs
C	81780	CCAACAGT	C	frameshift_variant	HIGH	CAGL0C00781g	c.371_377delCAACAGT	p.Pro124fs
C	82112	C	A	missense_variant	MODERATE	CAGL0C00781g	c.702C>A	p.Phe234Leu
C	81714	C	T	missense_variant	MODERATE	CAGL0C00781g	c.304C>T	p.His102Tyr
C	81741	C	G	missense_variant	MODERATE	CAGL0C00781g	c.331C>G	p.His111Asp
C	81742	A	C	missense_variant	MODERATE	CAGL0C00781g	c.332A>C	p.His111Pro
C	82125	C	T	missense_variant	MODERATE	CAGL0C00781g	c.715C>T	p.His239Tyr
C	82083	G	C	missense_variant	MODERATE	CAGL0C00781g	c.673G>C	p.Ala225Pro
C	81942	C	G	missense_variant	MODERATE	CAGL0C00781g	c.532C>G	p.Leu178Val
C	87224	T	TCCAAAGCCTTCCCCATCTCCATCTCCATCTCCATCTCCATCCCCATCACCAAGTCCTAAACCATCTCCATCTCCATCTCCATCGCCATCTCCATCGCCATCTCCATCCCCATCC	conservative_inframe_insertion	MODERATE	CAGL0C00847g	c.1098_1099insAAGCCTTCCCCATCTCCATCTCCATCTCCATCTCCATCCCCATCACCAAGTCCTAAACCATCTCCATCTCCATCTCCATCGCCATCTCCATCGCCATCTCCATCCCCATCCCCA	p.Pro366_Ser367insLysProSerProSerProSerProSerProSerProSerProSerProSerProLysProSerProSerProSerProSerProSerProSerProSerProSerProSerPro
C	87212	C	CCCATCACCAAGTCCAAAGCCATCTTCATCCCCATCCCCATCTCCATCCCCATCACCAAGTCCTAAACCTTCTCCATCCCCATCCCCATCA	disruptive_inframe_insertion	MODERATE	CAGL0C00847g	c.1088_1089insACCAAGTCCAAAGCCATCTTCATCCCCATCCCCATCTCCATCCCCATCACCAAGTCCTAAACCTTCTCCATCCCCATCCCCATCACCATC	p.Ser363_Pro364insProSerProLysProSerSerSerProSerProSerProSerProSerProSerProLysProSerProSerProSerProSerProSer
C	87233	A	ATCCCCATCACCAAGTCCTAAACCTTCTCCATCCCCATCCCCATCCCCATCTCCAAGTCCAAAGCCT	disruptive_inframe_insertion	MODERATE	CAGL0C00847g	c.1112_1113insACCAAGTCCTAAACCTTCTCCATCCCCATCCCCATCCCCATCTCCAAGTCCAAAGCCTTCCCCATC	p.Ser371_Pro372insProSerProLysProSerProSerProSerProSerProSerProSerProLysProSerProSer
C	88287	A	T	missense_variant	MODERATE	CAGL0C00847g	c.2158A>T	p.Asn720Tyr
C	99160	TGGTCCTAGCTCTGGTCCTAGCTCTGGTCCTAGATCCATTTCTAGCTCCATTTCTAGCTCCATTTCTAGCTCC	T	conservative_inframe_deletion	MODERATE	CAGL0C00968g	c.2248_2319delGGTCCTAGCTCTGGTCCTAGCTCTGGTCCTAGATCCATTTCTAGCTCCATTTCTAGCTCCATTTCTAGCTCC	p.Gly750_Ser773del
C	98737	G	GCCA	conservative_inframe_insertion	MODERATE	CAGL0C00968g	c.1824_1825insCCA	p.Glu608_Val609insPro
C	98752	G	GACTGTCACGTCTGGTGGGCAC	disruptive_inframe_insertion	MODERATE	CAGL0C00968g	c.1841_1842insTGTCACGTCTGGTGGGCACAC	p.Thr614_Ile615insValThrSerGlyGlyHisThr
C	99670	T	TGGTTCCAATTTG	disruptive_inframe_insertion	MODERATE	CAGL0C00968g	c.2759_2760insTTCCAATTTGGG	p.Gly920_Ser921insSerAsnLeuGly
C	99762	A	ACTCTGCGTC	disruptive_inframe_insertion	MODERATE	CAGL0C00968g	c.2849_2850insCTCTGCGTC	p.Asn950_Ala951insSerAlaSer
C	99198	T	TGG	frameshift_variant	HIGH	CAGL0C00968g	c.2285_2286insGG	p.Ile762fs
C	99207	C	CTGGTG	frameshift_variant	HIGH	CAGL0C00968g	c.2294_2295insTGGTG	p.Ile766fs
C	99209	ATTTCT	A	frameshift_variant	HIGH	CAGL0C00968g	c.2297_2301delTTTCT	p.Ile766fs
C	99219	CCA	C	frameshift_variant	HIGH	CAGL0C00968g	c.2307_2308delCA	p.Ile770fs
C	99222	T	TGG	frameshift_variant	HIGH	CAGL0C00968g	c.2309_2310insGG	p.Ile770fs
C	98736	AGGTTG	A	frameshift_variant	HIGH	CAGL0C00968g	c.1824_1828delGGTTG	p.Val609fs
C	99532	T	TCC	frameshift_variant	HIGH	CAGL0C00968g	c.2619_2620insCC	p.Asn874fs
C	99547	CAG	C	frameshift_variant	HIGH	CAGL0C00968g	c.2635_2636delAG	p.Ser879fs
C	99618	A	ATG	frameshift_variant	HIGH	CAGL0C00968g	c.2705_2706insTG	p.Ser903fs
C	99620	T	TGC	frameshift_variant	HIGH	CAGL0C00968g	c.2707_2708insGC	p.Ser903fs
C	99621	CAGGT	C	frameshift_variant	HIGH	CAGL0C00968g	c.2709_2712delAGGT	p.Gly904fs
C	98736	AGGTT	A	frameshift_variant	HIGH	CAGL0C00968g	c.1825_1828delGTTG	p.Val609fs
C	98740	T	TACCA	frameshift_variant	HIGH	CAGL0C00968g	c.1827_1828insACCA	p.Asp610fs
C	99550	TGGTACCAATG	T	frameshift_variant	HIGH	CAGL0C00968g	c.2638_2647delGGTACCAATG	p.Gly880fs
C	99767	GCC	G	frameshift_variant	HIGH	CAGL0C00968g	c.2855_2856delCC	p.Ala952fs
C	99771	C	CA	frameshift_variant	HIGH	CAGL0C00968g	c.2858_2859insA	p.Asn954fs
C	99224	T	C	missense_variant	MODERATE	CAGL0C00968g	c.2311T>C	p.Ser771Pro
C	99246	G	A	missense_variant	MODERATE	CAGL0C00968g	c.2333G>A	p.Ser778Asn
C	99636	G	C	missense_variant	MODERATE	CAGL0C00968g	c.2723G>C	p.Gly908Ala
C	99656	G	T	missense_variant	MODERATE	CAGL0C00968g	c.2743G>T	p.Ala915Ser
C	97205	G	A	missense_variant	MODERATE	CAGL0C00968g	c.292G>A	p.Val98Ile
C	99560	G	T	missense_variant	MODERATE	CAGL0C00968g	c.2647G>T	p.Ala883Ser
C	115107	AGCT	A	conservative_inframe_deletion	MODERATE	CAGL0C01133g	c.304_306delGCT	p.Ala102del
C	117091	A	AACTCTG	disruptive_inframe_insertion	MODERATE	CAGL0C01133g	c.2287_2288insACTCTG	p.Arg763delinsAsnSerGly
C	115111	ACG	A	frameshift_variant	HIGH	CAGL0C01133g	c.308_309delCG	p.Thr103fs
C	115116	A	AT	frameshift_variant	HIGH	CAGL0C01133g	c.312_313insT	p.Pro105fs
C	115119	TTC	T	frameshift_variant	HIGH	CAGL0C01133g	c.316_317delTC	p.Ser106fs
C	115122	G	GAA	frameshift_variant	HIGH	CAGL0C01133g	c.319_320insAA	p.Thr107fs
C	117004	G	C	missense_variant	MODERATE	CAGL0C01133g	c.2200G>C	p.Val734Leu
C	117076	C	G	missense_variant	MODERATE	CAGL0C01133g	c.2272C>G	p.Pro758Ala
C	114845	G	T	missense_variant	MODERATE	CAGL0C01133g	c.41G>T	p.Arg14Ile
C	116869	A	T	missense_variant	MODERATE	CAGL0C01133g	c.2065A>T	p.Thr689Ser
C	117340	T	G	missense_variant	MODERATE	CAGL0C01133g	c.2536T>G	p.Ser846Ala
C	116776	G	A	missense_variant	MODERATE	CAGL0C01133g	c.1972G>A	p.Val658Ile
C	116777	T	C	missense_variant	MODERATE	CAGL0C01133g	c.1973T>C	p.Val658Ala
C	116370	A	T	missense_variant	MODERATE	CAGL0C01133g	c.1566A>T	p.Gln522His
C	116654	C	T	missense_variant	MODERATE	CAGL0C01133g	c.1850C>T	p.Ser617Leu
C	114944	C	A	missense_variant	MODERATE	CAGL0C01133g	c.140C>A	p.Thr47Asn
C	115102	A	G	missense_variant	MODERATE	CAGL0C01133g	c.298A>G	p.Asn100Asp
C	115105	C	G	missense_variant	MODERATE	CAGL0C01133g	c.301C>G	p.Gln101Glu
C	120776	C	T	missense_variant	MODERATE	CAGL0C01177g	c.169C>T	p.Leu57Phe
C	131306	C	CTTATTA	disruptive_inframe_insertion	MODERATE	CAGL0C01265g	c.3078_3083dupTAATAA	p.Asn1026_Asn1027dup
C	133125	T	C	missense_variant	MODERATE	CAGL0C01265g	c.1265A>G	p.Asp422Gly
C	130891	G	A	missense_variant	MODERATE	CAGL0C01265g	c.3499C>T	p.Pro1167Ser
C	131365	T	C	missense_variant	MODERATE	CAGL0C01265g	c.3025A>G	p.Thr1009Ala
C	132282	G	T	missense_variant	MODERATE	CAGL0C01265g	c.2108C>A	p.Pro703Gln
C	133224	C	T	missense_variant	MODERATE	CAGL0C01265g	c.1166G>A	p.Gly389Asp
C	134385	G	A	missense_variant	MODERATE	CAGL0C01265g	c.5C>T	p.Ser2Phe
C	137190	C	A	missense_variant	MODERATE	CAGL0C01309g	c.921C>A	p.Asn307Lys
C	137836	C	T	missense_variant	MODERATE	CAGL0C01309g	c.1567C>T	p.His523Tyr
C	140171	C	T	missense_variant	MODERATE	CAGL0C01325g	c.112C>T	p.Pro38Ser
C	141948	A	T	missense_variant	MODERATE	CAGL0C01331g	c.674A>T	p.Gln225Leu
C	143995	G	A	missense_variant	MODERATE	CAGL0C01353g	c.1274C>T	p.Ala425Val
C	143097	T	G	missense_variant	MODERATE	CAGL0C01353g	c.2172A>C	p.Lys724Asn
C	148167	G	C	missense_variant	MODERATE	CAGL0C01375g	c.1697G>C	p.Ser566Thr
C	154783	A	C	missense_variant	MODERATE	CAGL0C01419g	c.200T>G	p.Val67Gly
C	156442	A	G	missense_variant	MODERATE	CAGL0C01435g	c.73A>G	p.Met25Val
C	159488	C	A	missense_variant	MODERATE	CAGL0C01441g	c.460G>T	p.Ala154Ser
C	157724	G	T	missense_variant	MODERATE	CAGL0C01441g	c.2224C>A	p.Gln742Lys
C	159128	C	T	missense_variant	MODERATE	CAGL0C01441g	c.820G>A	p.Val274Ile
C	165599	C	A	missense_variant	MODERATE	CAGL0C01507g	c.359C>A	p.Ser120Tyr
C	168379	C	A	missense_variant	MODERATE	CAGL0C01529g	c.578C>A	p.Pro193Gln
C	188065	G	A	missense_variant	MODERATE	CAGL0C01771g	c.1036G>A	p.Ala346Thr
C	192830	C	A	intron_variant	MODIFIER	CAGL0C01837g	c.10-354G>T
C	192799	A	T	intron_variant	MODIFIER	CAGL0C01837g	c.10-323T>A
C	192890	AC	A	intron_variant	MODIFIER	CAGL0C01837g	c.10-415delG
C	192894	C	T	intron_variant	MODIFIER	CAGL0C01837g	c.10-418G>A
C	192896	C	T	intron_variant	MODIFIER	CAGL0C01837g	c.10-420G>A
C	192897	A	C	intron_variant	MODIFIER	CAGL0C01837g	c.10-421T>G
C	195393	T	A	intron_variant	MODIFIER	CAGL0C01859g	c.198+577A>T
C	195138	A	T	intron_variant	MODIFIER	CAGL0C01859g	c.199-323T>A
C	194914	G	T	intron_variant	MODIFIER	CAGL0C01859g	c.199-99C>A
C	193939	G	T	missense_variant	MODERATE	CAGL0C01859g	c.1075C>A	p.Leu359Ile
C	193960	G	A	missense_variant	MODERATE	CAGL0C01859g	c.1054C>T	p.His352Tyr
C	194169	A	C	missense_variant	MODERATE	CAGL0C01859g	c.845T>G	p.Leu282Arg
C	194179	C	A	missense_variant	MODERATE	CAGL0C01859g	c.835G>T	p.Val279Phe
C	194184	G	A	missense_variant	MODERATE	CAGL0C01859g	c.830C>T	p.Ser277Phe
C	194382	T	A	missense_variant	MODERATE	CAGL0C01859g	c.632A>T	p.Tyr211Phe
C	194407	G	A	missense_variant	MODERATE	CAGL0C01859g	c.607C>T	p.His203Tyr
C	200949	C	T	missense_variant	MODERATE	CAGL0C01903g	c.848G>A	p.Arg283Gln
C	203690	C	T	missense_variant	MODERATE	CAGL0C01925g	c.433G>A	p.Ala145Thr
C	202971	T	G	missense_variant	MODERATE	CAGL0C01925g	c.1152A>C	p.Glu384Asp
C	206254	C	T	missense_variant	MODERATE	CAGL0C01947g	c.1844C>T	p.Ser615Phe
C	209634	A	T	missense_variant	MODERATE	CAGL0C01991g	c.842A>T	p.Asp281Val
C	228599	T	A	missense_variant	MODERATE	CAGL0C02255g	c.1357A>T	p.Met453Leu
C	236213	CCTTCAA	C	disruptive_inframe_deletion	MODERATE	CAGL0C02343g	c.107_112delAACTTC	p.Gln36_Leu37del
C	236220	C	CT	frameshift_variant	HIGH	CAGL0C02343g	c.111dupT	p.Pro38fs
C	236232	T	C	missense_variant	MODERATE	CAGL0C02343g	c.121T>C	p.Ser41Pro
C	253876	G	A	missense_variant	MODERATE	CAGL0C02519g	c.826G>A	p.Val276Met
C	256013	G	GCAGAAGATAAATCAGAAGATAAAT	disruptive_inframe_insertion	MODERATE	CAGL0C02541g	c.198_221dupAGATAAATCAGAAGATAAATCAGA	p.Glu74_Asp75insAspLysSerGluAspLysSerGlu
C	260464	G	T	missense_variant	MODERATE	CAGL0C02563g	c.1351G>T	p.Asp451Tyr
C	263441	G	A	missense_variant	MODERATE	CAGL0C02585g	c.172G>A	p.Ala58Thr
C	266235	A	T	missense_variant	MODERATE	CAGL0C02607g	c.384A>T	p.Glu128Asp
C	277110	C	G	missense_variant	MODERATE	CAGL0C02739g	c.448C>G	p.Gln150Glu
C	291255	A	G	missense_variant	MODERATE	CAGL0C02937g	c.967A>G	p.Thr323Ala
C	296232	A	G	missense_variant	MODERATE	CAGL0C02981g	c.1228A>G	p.Ser410Gly
C	302903	A	T	missense_variant	MODERATE	CAGL0C03047g	c.2805A>T	p.Glu935Asp
C	310652	T	C	missense_variant	MODERATE	CAGL0C03179g	c.367A>G	p.Lys123Glu
C	314853	C	T	missense_variant	MODERATE	CAGL0C03201g	c.3050C>T	p.Pro1017Leu
C	313902	C	T	missense_variant	MODERATE	CAGL0C03201g	c.2099C>T	p.Ser700Phe
C	323288	G	T	missense_variant	MODERATE	CAGL0C03245g	c.217G>T	p.Val73Leu
C	332868	C	T	missense_variant	MODERATE	CAGL0C03289g	c.4070C>T	p.Ala1357Val
C	332040	A	C	missense_variant	MODERATE	CAGL0C03289g	c.3242A>C	p.Glu1081Ala
C	333617	T	A	missense_variant	MODERATE	CAGL0C03289g	c.4819T>A	p.Tyr1607Asn
C	342448	C	T	missense_variant	MODERATE	CAGL0C03399g	c.694C>T	p.Leu232Phe
C	344120	A	G	missense_variant	MODERATE	CAGL0C03421g	c.307A>G	p.Thr103Ala
C	347604	G	A	missense_variant	MODERATE	CAGL0C03443g	c.1072G>A	p.Ala358Thr
C	352387	G	A	missense_variant	MODERATE	CAGL0C03509g	c.1147C>T	p.Pro383Ser
C	353514	A	G	missense_variant	MODERATE	CAGL0C03509g	c.20T>C	p.Leu7Ser
C	353061	A	C	missense_variant	MODERATE	CAGL0C03509g	c.473T>G	p.Val158Gly
C	357474	A	G	missense_variant	MODERATE	CAGL0C03575g	c.736T>C	p.Ser246Pro
C	356483	G	T	missense_variant	MODERATE	CAGL0C03575g	c.1727C>A	p.Ala576Asp
C	374585	C	CGGTAAG	disruptive_inframe_insertion	MODERATE	CAGL0C03762g	c.464_465insGGTAAG	p.Pro155_Val156insValSer
C	374588	T	TGGC	disruptive_inframe_insertion	MODERATE	CAGL0C03762g	c.467_468insGGC	p.Val156_Ser157insAla
C	379729	AGCTTCAGAGGAAGCGGAAGAG	A	disruptive_inframe_deletion	MODERATE	CAGL0C03872g	c.519_539delCTCTTCCGCTTCCTCTGAAGC	p.Ser174_Ala180del
C	381786	C	T	missense_variant	MODERATE	CAGL0C03894g	c.1612G>A	p.Ala538Thr
C	384322	C	A	missense_variant	MODERATE	CAGL0C03916g	c.1554G>T	p.Leu518Phe
C	385079	G	A	missense_variant	MODERATE	CAGL0C03916g	c.797C>T	p.Thr266Ile
C	384405	C	A	stop_gained	HIGH	CAGL0C03916g	c.1471G>T	p.Gly491*
C	392840	TTTTGAAA	T	frameshift_variant	HIGH	CAGL0C03982g	c.952_958delTTTCAAA	p.Phe318fs
C	392972	C	T	missense_variant	MODERATE	CAGL0C03982g	c.827G>A	p.Gly276Asp
C	393231	T	C	missense_variant	MODERATE	CAGL0C03982g	c.568A>G	p.Lys190Glu
C	396367	T	A	missense_variant	MODERATE	CAGL0C04004g	c.146A>T	p.Lys49Ile
C	401394	T	C	missense_variant	MODERATE	CAGL0C04048g	c.203A>G	p.Asn68Ser
C	407280	G	T	missense_variant	MODERATE	CAGL0C04169g	c.16G>T	p.Gly6Trp
C	414680	T	C	missense_variant	MODERATE	CAGL0C04257g	c.923A>G	p.Asn308Ser
C	416832	C	G	missense_variant	MODERATE	CAGL0C04279g	c.733C>G	p.Leu245Val
C	420778	G	A	missense_variant	MODERATE	CAGL0C04323g	c.1516G>A	p.Ala506Thr
C	431261	A	C	missense_variant	MODERATE	CAGL0C04477g	c.370A>C	p.Lys124Gln
C	434311	C	T	missense_variant	MODERATE	CAGL0C04543g	c.175C>T	p.Arg59Cys
C	438052	G	T	missense_variant	MODERATE	CAGL0C04587g	c.330C>A	p.Asp110Glu
C	442159	C	G	missense_variant	MODERATE	CAGL0C04697g	c.392C>G	p.Ser131Trp
C	443131	T	G	missense_variant	MODERATE	CAGL0C04719g	c.188A>C	p.Asp63Ala
C	445328	A	G	missense_variant	MODERATE	CAGL0C04763g	c.554T>C	p.Phe185Ser
C	455531	C	T	missense_variant	MODERATE	CAGL0C04895g	c.830G>A	p.Gly277Asp
C	455003	G	A	missense_variant	MODERATE	CAGL0C04895g	c.1358C>T	p.Thr453Met
C	458376	A	G	missense_variant	MODERATE	CAGL0C04917g	c.871A>G	p.Arg291Gly
C	463681	C	A	missense_variant	MODERATE	CAGL0C04961g	c.1422G>T	p.Glu474Asp
C	466678	C	T	missense_variant	MODERATE	CAGL0C04983g	c.55G>A	p.Val19Ile
C	469775	TTTCCTTGA	T	frameshift_variant	HIGH	CAGL0C05005g	c.1074_1081delTCAAGGAA	p.Asn358fs
C	469788	CTTGATTTCCTTGATTTCCTTGATTTCCTTGATTTCCT	C	frameshift_variant	HIGH	CAGL0C05005g	c.1032_1068delAGGAAATCAAGGAAATCAAGGAAATCAAGGAAATCAA	p.Gly345fs
C	470060	T	C	missense_variant	MODERATE	CAGL0C05005g	c.797A>G	p.Asn266Ser
C	467756	T	G	missense_variant	MODERATE	CAGL0C05005g	c.3101A>C	p.Asn1034Thr
C	469762	T	A	missense_variant	MODERATE	CAGL0C05005g	c.1095A>T	p.Gln365His
C	469766	T	G	missense_variant	MODERATE	CAGL0C05005g	c.1091A>C	p.Asn364Thr
C	474070	A	G	missense_variant	MODERATE	CAGL0C05027g	c.970A>G	p.Thr324Ala
C	477940	T	A	missense_variant	MODERATE	CAGL0C05049g	c.2031T>A	p.Asp677Glu
C	483697	G	A	missense_variant	MODERATE	CAGL0C05093g	c.524C>T	p.Thr175Ile
C	498569	A	T	missense_variant	MODERATE	CAGL0C05225g	c.233A>T	p.Asn78Ile
C	499147	T	A	missense_variant	MODERATE	CAGL0C05225g	c.811T>A	p.Cys271Ser
C	501813	A	G	missense_variant	MODERATE	CAGL0C05247g	c.338A>G	p.His113Arg
C	503585	A	G	missense_variant	MODERATE	CAGL0C05269g	c.809A>G	p.Lys270Arg
C	508172	A	G	missense_variant	MODERATE	CAGL0C05313g	c.1903A>G	p.Asn635Asp
C	507908	A	C	missense_variant	MODERATE	CAGL0C05313g	c.1639A>C	p.Asn547His
C	506885	A	G	missense_variant	MODERATE	CAGL0C05313g	c.616A>G	p.Met206Val
C	509266	T	G	missense_variant	MODERATE	CAGL0C05335g	c.37T>G	p.Ser13Ala
C	515658	T	TC	frameshift_variant	HIGH	CAGL0C05401g	c.37dupC	p.Gln13fs
C	515690	A	T	missense_variant	MODERATE	CAGL0C05401g	c.68A>T	p.Tyr23Phe
C	517301	T	G	missense_variant	MODERATE	CAGL0C05423g	c.116A>C	p.Glu39Ala
C	518661	G	C	missense_variant	MODERATE	CAGL0C05445g	c.776G>C	p.Arg259Thr
C	538199	C	T	missense_variant	MODERATE	CAGL0C05577g	c.1781C>T	p.Thr594Ile
C	536620	C	A	missense_variant	MODERATE	CAGL0C05577g	c.202C>A	p.Pro68Thr
D	43151	G	A	missense_variant	MODERATE	CAGL0D00352g	c.2381C>T	p.Ser794Leu
D	44591	G	A	missense_variant	MODERATE	CAGL0D00352g	c.941C>T	p.Ser314Phe
D	61698	G	A	missense_variant	MODERATE	CAGL0D00506g	c.649G>A	p.Ala217Thr
D	76017	C	T	missense_variant	MODERATE	CAGL0D00572g	c.67G>A	p.Glu23Lys
D	74183	T	G	missense_variant	MODERATE	CAGL0D00572g	c.1901A>C	p.Asn634Thr
D	79005	GTAA	G	intron_variant	MODIFIER	CAGL0D00616g	c.57+328_57+330delTAA
D	86704	C	T	missense_variant	MODERATE	CAGL0D00660g	c.1151C>T	p.Ser384Phe
D	97568	G	T	missense_variant	MODERATE	CAGL0D00792g	c.646C>A	p.Gln216Lys
D	100629	A	T	missense_variant	MODERATE	CAGL0D00836g	c.927T>A	p.Asn309Lys
D	100690	T	G	missense_variant	MODERATE	CAGL0D00836g	c.866A>C	p.Glu289Ala
D	112379	G	T	missense_variant	MODERATE	CAGL0D00924g	c.4039G>T	p.Asp1347Tyr
D	115036	G	A	missense_variant	MODERATE	CAGL0D00946g	c.767C>T	p.Ser256Phe
D	119823	C	T	missense_variant	MODERATE	CAGL0D01012g	c.946C>T	p.Pro316Ser
D	124530	G	A	missense_variant	MODERATE	CAGL0D01056g	c.791C>T	p.Thr264Ile
D	130667	T	A	missense_variant	MODERATE	CAGL0D01100g	c.1047A>T	p.Gln349His
D	130065	T	A	missense_variant	MODERATE	CAGL0D01100g	c.1649A>T	p.Tyr550Phe
D	140932	G	A	missense_variant	MODERATE	CAGL0D01254g	c.578G>A	p.Gly193Glu
D	140925	A	T	missense_variant	MODERATE	CAGL0D01254g	c.571A>T	p.Ser191Cys
D	143821	C	G	missense_variant	MODERATE	CAGL0D01276g	c.1204C>G	p.Gln402Glu
D	154422	C	T	missense_variant	MODERATE	CAGL0D01364g	c.2390C>T	p.Pro797Leu
D	154089	G	A	missense_variant	MODERATE	CAGL0D01364g	c.2057G>A	p.Ser686Asn
D	159435	G	A	missense_variant	MODERATE	CAGL0D01430g	c.446G>A	p.Arg149Lys
D	163135	C	G	missense_variant	MODERATE	CAGL0D01474g	c.346G>C	p.Ala116Pro
D	174687	A	T	missense_variant	MODERATE	CAGL0D01672g	c.1696T>A	p.Phe566Ile
D	179952	C	T	missense_variant	MODERATE	CAGL0D01716g	c.704C>T	p.Ala235Val
D	180678	G	T	missense_variant	MODERATE	CAGL0D01738g	c.602C>A	p.Thr201Lys
D	181086	A	G	missense_variant	MODERATE	CAGL0D01738g	c.194T>C	p.Val65Ala
D	182291	C	T	missense_variant	MODERATE	CAGL0D01760g	c.500C>T	p.Ser167Phe
D	181928	G	A	missense_variant	MODERATE	CAGL0D01760g	c.137G>A	p.Ser46Asn
D	185318	G	A	missense_variant	MODERATE	CAGL0D01782g	c.2163G>A	p.Met721Ile
D	194498	A	C	missense_variant	MODERATE	CAGL0D01826g	c.4566A>C	p.Leu1522Phe
D	197580	C	T	missense_variant	MODERATE	CAGL0D01826g	c.7648C>T	p.Leu2550Phe
D	201587	G	A	missense_variant	MODERATE	CAGL0D01914g	c.583G>A	p.Ala195Thr
D	202855	C	T	missense_variant	MODERATE	CAGL0D01936g	c.544G>A	p.Ala182Thr
D	214941	C	T	intron_variant	MODIFIER	CAGL0D02090g	c.537+48C>T
D	215038	C	T	intron_variant	MODIFIER	CAGL0D02090g	c.537+145C>T
D	215329	T	A	intron_variant	MODIFIER	CAGL0D02090g	c.538-235T>A
D	215345	C	T	intron_variant	MODIFIER	CAGL0D02090g	c.538-219C>T
D	218205	C	G	missense_variant	MODERATE	CAGL0D02112g	c.285G>C	p.Glu95Asp
D	216726	A	T	missense_variant	MODERATE	CAGL0D02112g	c.1764T>A	p.Asp588Glu
D	219139	C	G	missense_variant	MODERATE	CAGL0D02134g	c.1339G>C	p.Asp447His
D	221686	TTAGCTC	T	frameshift_variant&stop_lost&splice_region_variant	HIGH	CAGL0D02156g	c.483_*5delGAGCTA	p.Ter161fs
D	223359	G	A	missense_variant	MODERATE	CAGL0D02178g	c.763G>A	p.Gly255Ser
D	229629	C	G	missense_variant	MODERATE	CAGL0D02244g	c.1339G>C	p.Glu447Gln
D	237235	G	T	missense_variant	MODERATE	CAGL0D02310g	c.1979C>A	p.Pro660Gln
D	237691	G	C	missense_variant	MODERATE	CAGL0D02310g	c.1523C>G	p.Pro508Arg
D	239906	G	T	missense_variant	MODERATE	CAGL0D02332g	c.197G>T	p.Cys66Phe
D	241517	C	T	missense_variant	MODERATE	CAGL0D02332g	c.1808C>T	p.Thr603Ile
D	243603	G	C	missense_variant	MODERATE	CAGL0D02354g	c.898G>C	p.Asp300His
D	243754	A	C	missense_variant	MODERATE	CAGL0D02354g	c.1049A>C	p.Asn350Thr
D	244420	G	T	missense_variant	MODERATE	CAGL0D02376g	c.1909C>A	p.Gln637Lys
D	245124	A	G	missense_variant	MODERATE	CAGL0D02376g	c.1205T>C	p.Ile402Thr
D	244375	C	T	missense_variant	MODERATE	CAGL0D02376g	c.1954G>A	p.Asp652Asn
D	244864	C	T	missense_variant	MODERATE	CAGL0D02376g	c.1465G>A	p.Val489Ile
D	250628	C	T	missense_variant	MODERATE	CAGL0D02464g	c.224C>T	p.Thr75Ile
D	256347	T	C	missense_variant	MODERATE	CAGL0D02486g	c.2585T>C	p.Leu862Ser
D	254373	C	T	missense_variant	MODERATE	CAGL0D02486g	c.611C>T	p.Pro204Leu
D	257247	T	C	missense_variant	MODERATE	CAGL0D02508g	c.488T>C	p.Val163Ala
D	259185	A	C	missense_variant	MODERATE	CAGL0D02530g	c.919T>G	p.Leu307Val
D	264932	G	C	missense_variant	MODERATE	CAGL0D02574g	c.1870G>C	p.Asp624His
D	285035	T	C	missense_variant	MODERATE	CAGL0D02706g	c.94T>C	p.Ser32Pro
D	294644	A	T	missense_variant	MODERATE	CAGL0D02816g	c.214A>T	p.Ile72Phe
D	295759	T	G	missense_variant	MODERATE	CAGL0D02816g	c.1329T>G	p.Ile443Met
D	301991	G	A	missense_variant	MODERATE	CAGL0D02882g	c.38C>T	p.Ala13Val
D	301547	T	C	missense_variant	MODERATE	CAGL0D02882g	c.482A>G	p.Asn161Ser
D	303186	GTTATTA	G	disruptive_inframe_deletion	MODERATE	CAGL0D02904g	c.2424_2429delTAATAA	p.Asn809_Asn810del
D	305611	G	A	missense_variant	MODERATE	CAGL0D02904g	c.5C>T	p.Thr2Ile
D	306667	GGCAGTA	G	disruptive_inframe_deletion	MODERATE	CAGL0D02926g	c.434_439delGCAGTA	p.Ser145_Ser146del
D	310898	A	T	missense_variant	MODERATE	CAGL0D02970g	c.251T>A	p.Phe84Tyr
D	313540	G	A	missense_variant	MODERATE	CAGL0D03014g	c.716G>A	p.Gly239Asp
D	318142	G	A	missense_variant	MODERATE	CAGL0D03080g	c.1834C>T	p.Pro612Ser
D	319914	T	C	missense_variant	MODERATE	CAGL0D03080g	c.62A>G	p.Asn21Ser
D	322360	A	C	missense_variant	MODERATE	CAGL0D03124g	c.847T>G	p.Leu283Val
D	325774	C	T	missense_variant	MODERATE	CAGL0D03168g	c.4667G>A	p.Gly1556Asp
D	326906	C	A	missense_variant	MODERATE	CAGL0D03168g	c.3535G>T	p.Asp1179Tyr
D	326225	A	G	missense_variant	MODERATE	CAGL0D03168g	c.4216T>C	p.Ser1406Pro
D	332425	G	A	missense_variant	MODERATE	CAGL0D03190g	c.679G>A	p.Val227Ile
D	335942	C	T	stop_gained	HIGH	CAGL0D03234g	c.1030C>T	p.Gln344*
D	339216	C	A	missense_variant	MODERATE	CAGL0D03278g	c.481C>A	p.Leu161Met
D	339848	C	T	missense_variant	MODERATE	CAGL0D03300g	c.211G>A	p.Asp71Asn
D	342172	C	T	missense_variant	MODERATE	CAGL0D03322g	c.415G>A	p.Gly139Ser
D	341752	A	C	missense_variant	MODERATE	CAGL0D03322g	c.835T>G	p.Ser279Ala
D	348112	C	T	missense_variant	MODERATE	CAGL0D03344g	c.847G>A	p.Ala283Thr
D	345871	G	A	missense_variant	MODERATE	CAGL0D03344g	c.3088C>T	p.Pro1030Ser
D	358485	T	A	missense_variant	MODERATE	CAGL0D03520g	c.433T>A	p.Phe145Ile
D	372665	C	A	missense_variant	MODERATE	CAGL0D03674g	c.2600C>A	p.Pro867Gln
D	370318	C	A	missense_variant	MODERATE	CAGL0D03674g	c.253C>A	p.Gln85Lys
D	375626	A	T	missense_variant	MODERATE	CAGL0D03718g	c.927T>A	p.Ser309Arg
D	380913	G	C	missense_variant	MODERATE	CAGL0D03762g	c.496G>C	p.Val166Leu
D	393478	A	T	missense_variant	MODERATE	CAGL0D03938g	c.1046A>T	p.Gln349Leu
D	395096	G	A	missense_variant	MODERATE	CAGL0D03960g	c.172G>A	p.Ala58Thr
D	400099	T	A	missense_variant	MODERATE	CAGL0D04004g	c.781T>A	p.Tyr261Asn
D	403897	A	T	missense_variant	MODERATE	CAGL0D04070g	c.43A>T	p.Ser15Cys
D	407381	C	T	missense_variant	MODERATE	CAGL0D04114g	c.1555G>A	p.Val519Ile
D	406993	T	C	missense_variant	MODERATE	CAGL0D04114g	c.1943A>G	p.Gln648Arg
D	411628	G	A	missense_variant	MODERATE	CAGL0D04180g	c.1973C>T	p.Ala658Val
D	424667	T	A	missense_variant	MODERATE	CAGL0D04312g	c.710A>T	p.Tyr237Phe
D	429813	G	C	missense_variant	MODERATE	CAGL0D04378g	c.1843G>C	p.Glu615Gln
D	428616	G	T	missense_variant	MODERATE	CAGL0D04378g	c.646G>T	p.Val216Leu
D	436198	T	C	missense_variant	MODERATE	CAGL0D04444g	c.1091A>G	p.His364Arg
D	436441	G	A	missense_variant	MODERATE	CAGL0D04444g	c.848C>T	p.Ser283Leu
D	436670	C	T	missense_variant	MODERATE	CAGL0D04444g	c.619G>A	p.Asp207Asn
D	436960	A	T	missense_variant	MODERATE	CAGL0D04444g	c.329T>A	p.Phe110Tyr
D	436961	A	T	missense_variant	MODERATE	CAGL0D04444g	c.328T>A	p.Phe110Ile
D	438933	C	G	missense_variant	MODERATE	CAGL0D04488g	c.478C>G	p.Leu160Val
D	444007	C	A	missense_variant	MODERATE	CAGL0D04510g	c.3928C>A	p.Gln1310Lys
D	442616	T	G	missense_variant	MODERATE	CAGL0D04510g	c.2537T>G	p.Ile846Ser
D	440146	G	A	missense_variant	MODERATE	CAGL0D04510g	c.67G>A	p.Ala23Thr
D	442916	G	A	missense_variant	MODERATE	CAGL0D04510g	c.2837G>A	p.Arg946Lys
D	443225	C	T	missense_variant	MODERATE	CAGL0D04510g	c.3146C>T	p.Pro1049Leu
D	448990	T	A	missense_variant	MODERATE	CAGL0D04576g	c.364A>T	p.Ile122Phe
D	454226	T	G	missense_variant	MODERATE	CAGL0D04620g	c.727T>G	p.Cys243Gly
D	459424	T	C	missense_variant	MODERATE	CAGL0D04686g	c.1487T>C	p.Ile496Thr
D	458683	C	T	missense_variant	MODERATE	CAGL0D04686g	c.746C>T	p.Pro249Leu
D	459136	C	T	missense_variant	MODERATE	CAGL0D04686g	c.1199C>T	p.Pro400Leu
D	460503	A	T	missense_variant	MODERATE	CAGL0D04686g	c.2566A>T	p.Ile856Phe
D	459901	C	G	stop_gained	HIGH	CAGL0D04686g	c.1964C>G	p.Ser655*
D	467018	C	G	missense_variant	MODERATE	CAGL0D04752g	c.569C>G	p.Ser190Cys
D	475002	A	C	missense_variant	MODERATE	CAGL0D04862g	c.2426A>C	p.Gln809Pro
D	477189	A	T	missense_variant	MODERATE	CAGL0D04884g	c.1512A>T	p.Glu504Asp
D	478962	G	C	missense_variant	MODERATE	CAGL0D04928g	c.451C>G	p.Leu151Val
D	480125	C	G	missense_variant	MODERATE	CAGL0D04950g	c.567G>C	p.Leu189Phe
D	482523	C	T	missense_variant	MODERATE	CAGL0D04994g	c.1732G>A	p.Gly578Arg
D	483570	T	G	missense_variant	MODERATE	CAGL0D04994g	c.685A>C	p.Lys229Gln
D	483577	G	T	missense_variant	MODERATE	CAGL0D04994g	c.678C>A	p.Asp226Glu
D	484103	G	A	missense_variant	MODERATE	CAGL0D04994g	c.152C>T	p.Ser51Leu
D	484742	G	C	missense_variant	MODERATE	CAGL0D05016g	c.122G>C	p.Gly41Ala
D	489550	T	G	missense_variant	MODERATE	CAGL0D05082g	c.818T>G	p.Phe273Cys
D	492718	C	T	missense_variant	MODERATE	CAGL0D05148g	c.296G>A	p.Arg99Lys
D	494810	C	T	missense_variant	MODERATE	CAGL0D05170g	c.914C>T	p.Ser305Leu
D	503634	C	G	missense_variant	MODERATE	CAGL0D05258g	c.2777C>G	p.Thr926Ser
D	502478	G	A	missense_variant	MODERATE	CAGL0D05258g	c.1621G>A	p.Val541Ile
D	505751	T	A	missense_variant	MODERATE	CAGL0D05280g	c.1854A>T	p.Lys618Asn
D	507133	C	A	missense_variant	MODERATE	CAGL0D05280g	c.472G>T	p.Ala158Ser
D	504842	T	G	missense_variant	MODERATE	CAGL0D05280g	c.2763A>C	p.Lys921Asn
D	504528	A	G	missense_variant	MODERATE	CAGL0D05280g	c.3077T>C	p.Ile1026Thr
D	513369	G	A	missense_variant	MODERATE	CAGL0D05346g	c.338G>A	p.Gly113Asp
D	513048	C	T	missense_variant	MODERATE	CAGL0D05346g	c.17C>T	p.Ala6Val
D	525336	T	A	missense_variant	MODERATE	CAGL0D05500g	c.748A>T	p.Ile250Leu
D	533774	A	T	missense_variant	MODERATE	CAGL0D05588g	c.540A>T	p.Gln180His
D	535360	T	TTC	frameshift_variant	HIGH	CAGL0D05610g	c.831_832dupGA	p.Lys278fs
D	544552	AG	A	frameshift_variant	HIGH	CAGL0D05720g	c.500delC	p.Ser167fs
D	545964	G	C	missense_variant	MODERATE	CAGL0D05742g	c.875C>G	p.Pro292Arg
D	613718	T	C	missense_variant	MODERATE	CAGL0D06446g	c.496A>G	p.Asn166Asp
D	612475	C	G	missense_variant	MODERATE	CAGL0D06446g	c.1739G>C	p.Gly580Ala
D	612488	C	G	missense_variant	MODERATE	CAGL0D06446g	c.1726G>C	p.Ala576Pro
D	614123	T	C	missense_variant	MODERATE	CAGL0D06446g	c.91A>G	p.Lys31Glu
D	615490	G	A	missense_variant	MODERATE	CAGL0D06468g	c.127G>A	p.Glu43Lys
D	615424	T	G	missense_variant	MODERATE	CAGL0D06468g	c.61T>G	p.Ser21Ala
D	616837	A	C	missense_variant	MODERATE	CAGL0D06490g	c.721A>C	p.Met241Leu
D	617653	T	C	missense_variant	MODERATE	CAGL0D06512g	c.3727A>G	p.Thr1243Ala
D	620206	G	C	missense_variant	MODERATE	CAGL0D06512g	c.1174C>G	p.Arg392Gly
D	617580	A	G	missense_variant	MODERATE	CAGL0D06512g	c.3800T>C	p.Met1267Thr
D	627495	C	T	missense_variant	MODERATE	CAGL0D06600g	c.925C>T	p.Pro309Ser
D	632147	G	A	missense_variant	MODERATE	CAGL0D06622g	c.713C>T	p.Ser238Phe
D	635809	A	G	missense_variant	MODERATE	CAGL0D06644g	c.1586A>G	p.Glu529Gly
D	640817	A	G	missense_variant	MODERATE	CAGL0D06688g	c.935A>G	p.Lys312Arg
E	15659	T	TCTTTGTCCTTGTCCTTGC	disruptive_inframe_insertion	MODERATE	CAGL0E00231g	c.5387_5388insGCAAGGACAAGGACAAAG	p.Gly1796_Gln1797insGlnGlyGlnGlyGlnArg
E	15659	T	TCCTTGC	disruptive_inframe_insertion	MODERATE	CAGL0E00231g	c.5387_5388insGCAAGG	p.Gly1796_Gln1797insGlnGly
E	19141	CA	C	frameshift_variant	HIGH	CAGL0E00231g	c.1905delT	p.Ile635fs
E	18545	A	C	missense_variant	MODERATE	CAGL0E00231g	c.2502T>G	p.Asp834Glu
E	16150	C	T	missense_variant	MODERATE	CAGL0E00231g	c.4897G>A	p.Val1633Met
E	18207	T	A	missense_variant	MODERATE	CAGL0E00231g	c.2840A>T	p.Glu947Val
E	18245	G	C	missense_variant	MODERATE	CAGL0E00231g	c.2802C>G	p.Asp934Glu
E	16543	T	C	missense_variant	MODERATE	CAGL0E00231g	c.4504A>G	p.Thr1502Ala
E	17345	C	A	missense_variant	MODERATE	CAGL0E00231g	c.3702G>T	p.Lys1234Asn
E	26822	A	G	missense_variant	MODERATE	CAGL0E00275g	c.942A>G	p.Ile314Met
E	52408	G	A	missense_variant	MODERATE	CAGL0E00561g	c.2422G>A	p.Gly808Arg
E	56474	A	C	missense_variant	MODERATE	CAGL0E00627g	c.2612T>G	p.Met871Arg
E	55440	T	C	missense_variant	MODERATE	CAGL0E00627g	c.3646A>G	p.Ser1216Gly
E	60795	A	T	missense_variant	MODERATE	CAGL0E00649g	c.565T>A	p.Phe189Ile
E	64930	A	T	missense_variant	MODERATE	CAGL0E00693g	c.362T>A	p.Ile121Lys
E	66425	G	A	missense_variant	MODERATE	CAGL0E00715g	c.886G>A	p.Val296Met
E	74938	C	T	missense_variant	MODERATE	CAGL0E00847g	c.923C>T	p.Ala308Val
E	80686	C	T	missense_variant	MODERATE	CAGL0E00869g	c.653G>A	p.Arg218Lys
E	83125	G	T	missense_variant	MODERATE	CAGL0E00891g	c.1250G>T	p.Ser417Ile
E	89788	A	T	missense_variant	MODERATE	CAGL0E00979g	c.1261T>A	p.Ser421Thr
E	90841	C	T	missense_variant	MODERATE	CAGL0E00979g	c.208G>A	p.Ala70Thr
E	92533	G	A	missense_variant	MODERATE	CAGL0E01001g	c.1138G>A	p.Gly380Ser
E	93892	G	A	missense_variant	MODERATE	CAGL0E01023g	c.91C>T	p.Pro31Ser
E	93978	G	T	missense_variant	MODERATE	CAGL0E01023g	c.5C>A	p.Thr2Lys
E	114212	G	A	missense_variant	MODERATE	CAGL0E01265g	c.5243C>T	p.Ser1748Phe
E	122853	T	G	missense_variant	MODERATE	CAGL0E01309g	c.956A>C	p.Tyr319Ser
E	137212	C	T	missense_variant	MODERATE	CAGL0E01441g	c.1901C>T	p.Thr634Ile
E	145499	T	C	missense_variant	MODERATE	CAGL0E01529g	c.901A>G	p.Ile301Val
E	162556	G	T	missense_variant	MODERATE	CAGL0E01661g	c.1854G>T	p.Lys618Asn
E	161022	T	C	missense_variant	MODERATE	CAGL0E01661g	c.320T>C	p.Ile107Thr
E	161030	G	A	missense_variant	MODERATE	CAGL0E01661g	c.328G>A	p.Gly110Ser
E	162111	T	C	missense_variant	MODERATE	CAGL0E01661g	c.1409T>C	p.Val470Ala
E	161037	G	C	missense_variant	MODERATE	CAGL0E01661g	c.335G>C	p.Gly112Ala
E	173301	C	A	missense_variant	MODERATE	CAGL0E01749g	c.1023G>T	p.Lys341Asn
E	173834	T	C	missense_variant	MODERATE	CAGL0E01749g	c.490A>G	p.Asn164Asp
E	181177	A	C	missense_variant	MODERATE	CAGL0E01815g	c.1537T>G	p.Ser513Ala
E	181254	C	T	missense_variant	MODERATE	CAGL0E01815g	c.1460G>A	p.Arg487His
E	186238	C	T	missense_variant	MODERATE	CAGL0E01859g	c.1150G>A	p.Gly384Ser
E	190529	G	A	missense_variant	MODERATE	CAGL0E01903g	c.65G>A	p.Gly22Asp
E	194677	A	G	missense_variant	MODERATE	CAGL0E01947g	c.1216A>G	p.Ser406Gly
E	196906	C	T	missense_variant	MODERATE	CAGL0E01969g	c.73G>A	p.Asp25Asn
E	198378	T	C	intron_variant	MODIFIER	CAGL0E01991g	c.20+143A>G
E	200442	A	G	intron_variant	MODIFIER	CAGL0E02013g	c.31+250T>C
E	202005	T	A	missense_variant	MODERATE	CAGL0E02035g	c.841A>T	p.Ile281Phe
E	202329	T	A	missense_variant	MODERATE	CAGL0E02035g	c.517A>T	p.Ile173Leu
E	204890	G	A	missense_variant	MODERATE	CAGL0E02057g	c.1313G>A	p.Arg438His
E	203756	C	T	missense_variant	MODERATE	CAGL0E02057g	c.179C>T	p.Ala60Val
E	207419	A	T	missense_variant	MODERATE	CAGL0E02079g	c.233A>T	p.Asp78Val
E	209567	C	T	missense_variant	MODERATE	CAGL0E02101g	c.11C>T	p.Ala4Val
E	216171	T	A	missense_variant	MODERATE	CAGL0E02233g	c.238T>A	p.Leu80Met
E	223361	C	T	missense_variant	MODERATE	CAGL0E02321g	c.659C>T	p.Ala220Val
E	225849	G	C	missense_variant	MODERATE	CAGL0E02343g	c.514G>C	p.Ala172Pro
E	239331	A	G	missense_variant	MODERATE	CAGL0E02475g	c.2752A>G	p.Asn918Asp
E	252025	T	C	missense_variant	MODERATE	CAGL0E02651g	c.158T>C	p.Ile53Thr
E	252456	G	A	missense_variant	MODERATE	CAGL0E02651g	c.589G>A	p.Gly197Ser
E	254770	C	T	missense_variant	MODERATE	CAGL0E02695g	c.2662G>A	p.Val888Ile
E	259573	G	A	missense_variant	MODERATE	CAGL0E02739g	c.482C>T	p.Ser161Phe
E	260035	G	A	missense_variant	MODERATE	CAGL0E02739g	c.20C>T	p.Ala7Val
E	260958	C	A	missense_variant	MODERATE	CAGL0E02761g	c.366C>A	p.Asp122Glu
E	264772	CAGTTTTGGTGCTCAAATGACTGGAGGTGCTCTACCTCAAACT	C	disruptive_inframe_deletion	MODERATE	CAGL0E02783g	c.3132_3173delAGGTGCTCTACCTCAAACTAGTTTTGGTGCTCAAATGACTGG	p.Gly1045_Gly1058del
E	264444	C	T	missense_variant	MODERATE	CAGL0E02783g	c.2780C>T	p.Thr927Ile
E	267068	C	A	missense_variant	MODERATE	CAGL0E02805g	c.829G>T	p.Val277Leu
E	268793	C	G	missense_variant	MODERATE	CAGL0E02827g	c.556C>G	p.Leu186Val
E	277665	T	C	missense_variant	MODERATE	CAGL0E02915g	c.412T>C	p.Ser138Pro
E	283020	A	G	missense_variant	MODERATE	CAGL0E02981g	c.701T>C	p.Leu234Pro
E	286400	C	T	missense_variant	MODERATE	CAGL0E03069g	c.2206G>A	p.Ala736Thr
E	296610	A	T	missense_variant	MODERATE	CAGL0E03201g	c.1291A>T	p.Ser431Cys
E	303772	G	A	missense_variant	MODERATE	CAGL0E03289g	c.701G>A	p.Arg234Lys
E	303232	A	G	missense_variant	MODERATE	CAGL0E03289g	c.161A>G	p.Glu54Gly
E	309889	T	A	missense_variant	MODERATE	CAGL0E03355g	c.2198A>T	p.Lys733Ile
E	323746	C	T	missense_variant	MODERATE	CAGL0E03476g	c.142G>A	p.Val48Met
E	320776	C	T	missense_variant	MODERATE	CAGL0E03476g	c.3112G>A	p.Glu1038Lys
E	327367	A	G	missense_variant	MODERATE	CAGL0E03542g	c.1217T>C	p.Val406Ala
E	329787	T	C	missense_variant	MODERATE	CAGL0E03564g	c.1148A>G	p.Lys383Arg
E	330101	T	C	missense_variant	MODERATE	CAGL0E03564g	c.834A>G	p.Ile278Met
E	352879	G	GAT	frameshift_variant	HIGH	CAGL0E03762g	c.114_115dupAT	p.Ser39fs
E	359299	A	T	missense_variant	MODERATE	CAGL0E03828g	c.3944T>A	p.Ile1315Asn
E	360775	A	G	missense_variant	MODERATE	CAGL0E03828g	c.2468T>C	p.Leu823Ser
E	367789	G	GC	frameshift_variant	HIGH	CAGL0E03894g	c.730_731insG	p.Ser244fs
E	367403	T	C	missense_variant	MODERATE	CAGL0E03894g	c.1117A>G	p.Thr373Ala
E	381339	T	A	missense_variant	MODERATE	CAGL0E03982g	c.2898T>A	p.Asn966Lys
E	386556	T	C	missense_variant	MODERATE	CAGL0E04026g	c.518T>C	p.Phe173Ser
E	387441	A	C	missense_variant	MODERATE	CAGL0E04026g	c.1403A>C	p.Asn468Thr
E	388720	C	A	intron_variant	MODIFIER	CAGL0E04048g	c.15-72C>A
E	406656	A	G	missense_variant	MODERATE	CAGL0E04268g	c.38A>G	p.Asp13Gly
E	413406	T	A	missense_variant	MODERATE	CAGL0E04312g	c.607T>A	p.Cys203Ser
E	414177	C	A	missense_variant	MODERATE	CAGL0E04312g	c.1378C>A	p.Pro460Thr
E	416091	A	T	missense_variant	MODERATE	CAGL0E04334g	c.1099T>A	p.Leu367Met
E	426068	T	G	missense_variant	MODERATE	CAGL0E04444g	c.612A>C	p.Arg204Ser
E	428251	C	G	missense_variant	MODERATE	CAGL0E04466g	c.740C>G	p.Pro247Arg
E	428044	C	A	missense_variant	MODERATE	CAGL0E04466g	c.533C>A	p.Ala178Asp
E	430336	A	T	missense_variant	MODERATE	CAGL0E04488g	c.1093A>T	p.Asn365Tyr
E	429863	C	T	missense_variant	MODERATE	CAGL0E04488g	c.620C>T	p.Ser207Phe
E	431678	A	G	missense_variant	MODERATE	CAGL0E04510g	c.455A>G	p.Asn152Ser
E	431875	G	A	missense_variant	MODERATE	CAGL0E04510g	c.652G>A	p.Asp218Asn
E	432906	G	C	missense_variant	MODERATE	CAGL0E04510g	c.1683G>C	p.Leu561Phe
E	439855	G	A	missense_variant	MODERATE	CAGL0E04554g	c.461G>A	p.Ser154Asn
E	448080	C	G	missense_variant	MODERATE	CAGL0E04642g	c.2062G>C	p.Ala688Pro
E	453394	C	A	missense_variant	MODERATE	CAGL0E04686g	c.1769C>A	p.Ser590Tyr
E	454842	A	G	missense_variant	MODERATE	CAGL0E04708g	c.26T>C	p.Val9Ala
E	458055	G	A	missense_variant	MODERATE	CAGL0E04774g	c.596C>T	p.Pro199Leu
E	465404	G	A	missense_variant	MODERATE	CAGL0E04840g	c.1061G>A	p.Ser354Asn
E	467803	A	T	missense_variant	MODERATE	CAGL0E04862g	c.1781A>T	p.Tyr594Phe
E	468076	T	C	missense_variant	MODERATE	CAGL0E04862g	c.2054T>C	p.Leu685Pro
E	469913	C	A	missense_variant	MODERATE	CAGL0E04884g	c.4089G>T	p.Lys1363Asn
E	472200	A	C	missense_variant	MODERATE	CAGL0E04884g	c.1802T>G	p.Phe601Cys
E	472096	C	T	missense_variant	MODERATE	CAGL0E04884g	c.1906G>A	p.Gly636Ser
E	478134	A	G	missense_variant	MODERATE	CAGL0E04928g	c.926A>G	p.Lys309Arg
E	482459	C	T	missense_variant	MODERATE	CAGL0E04972g	c.472G>A	p.Val158Ile
E	482150	A	T	missense_variant	MODERATE	CAGL0E04972g	c.781T>A	p.Tyr261Asn
E	484907	G	C	missense_variant	MODERATE	CAGL0E04994g	c.481G>C	p.Val161Leu
E	493942	A	T	missense_variant	MODERATE	CAGL0E05060g	c.2728T>A	p.Tyr910Asn
E	502595	C	T	missense_variant	MODERATE	CAGL0E05148g	c.1730G>A	p.Arg577Lys
E	505191	TC	T	frameshift_variant	HIGH	CAGL0E05170g	c.715delG	p.Asp239fs
E	505245	T	G	missense_variant	MODERATE	CAGL0E05170g	c.662A>C	p.Lys221Thr
E	505491	G	C	missense_variant	MODERATE	CAGL0E05170g	c.416C>G	p.Thr139Ser
E	508490	T	TCCACCTCG	frameshift_variant	HIGH	CAGL0E05214g	c.825_826insCGAGGTGG	p.Ile276fs
E	508615	A	G	missense_variant	MODERATE	CAGL0E05214g	c.701T>C	p.Ile234Thr
E	508487	T	C	missense_variant	MODERATE	CAGL0E05214g	c.829A>G	p.Ile277Val
E	509930	T	TCCAC	frameshift_variant	HIGH	CAGL0E05236g	c.819_820insGTGG	p.Ile274fs
E	509932	T	TCG	frameshift_variant	HIGH	CAGL0E05236g	c.817_818insCG	p.Glu273fs
E	509939	GATCTTCA	G	frameshift_variant	HIGH	CAGL0E05236g	c.804_810delTGAAGAT	p.Glu269fs
E	509990	T	TTCCAAAACCCAGTCATCCCATTTCTTAGAACCATAGGACATACATCCAATGATAAGTGGTGA	frameshift_variant	HIGH	CAGL0E05236g	c.759_760insTCACCACTTATCATTGGATGTATGTCCTATGGTTCTAAGAAATGGGATGACTGGGTTTTGGA	p.Lys254fs
E	509927	T	C	missense_variant	MODERATE	CAGL0E05236g	c.823A>G	p.Ile275Val
E	509935	T	C	missense_variant	MODERATE	CAGL0E05236g	c.815A>G	p.Lys272Arg
E	509952	C	G	missense_variant	MODERATE	CAGL0E05236g	c.798G>C	p.Lys266Asn
E	509966	C	G	missense_variant	MODERATE	CAGL0E05236g	c.784G>C	p.Val262Leu
E	509980	G	A	missense_variant	MODERATE	CAGL0E05236g	c.770C>T	p.Pro257Leu
E	509861	C	T	missense_variant	MODERATE	CAGL0E05236g	c.889G>A	p.Val297Ile
E	511351	T	A	missense_variant	MODERATE	CAGL0E05258g	c.240A>T	p.Lys80Asn
E	511586	G	T	missense_variant	MODERATE	CAGL0E05258g	c.5C>A	p.Ala2Asp
E	514816	T	C	missense_variant	MODERATE	CAGL0E05302g	c.1975A>G	p.Thr659Ala
E	514909	T	A	missense_variant	MODERATE	CAGL0E05302g	c.1882A>T	p.Met628Leu
E	517981	C	G	missense_variant	MODERATE	CAGL0E05324g	c.3337G>C	p.Gly1113Arg
E	518259	A	T	missense_variant	MODERATE	CAGL0E05324g	c.3059T>A	p.Phe1020Tyr
E	519997	G	T	missense_variant	MODERATE	CAGL0E05324g	c.1321C>A	p.Leu441Ile
E	522043	A	G	missense_variant	MODERATE	CAGL0E05346g	c.49A>G	p.Asn17Asp
E	529887	G	A	missense_variant	MODERATE	CAGL0E05412g	c.1609G>A	p.Asp537Asn
E	531480	A	T	missense_variant	MODERATE	CAGL0E05412g	c.3202A>T	p.Thr1068Ser
E	531837	T	A	missense_variant	MODERATE	CAGL0E05412g	c.3559T>A	p.Leu1187Met
E	536841	C	T	missense_variant	MODERATE	CAGL0E05456g	c.707C>T	p.Pro236Leu
E	536489	C	T	missense_variant	MODERATE	CAGL0E05456g	c.355C>T	p.Pro119Ser
E	537710	C	T	missense_variant	MODERATE	CAGL0E05478g	c.868G>A	p.Glu290Lys
E	539462	C	T	missense_variant	MODERATE	CAGL0E05500g	c.250C>T	p.Pro84Ser
E	541379	T	A	missense_variant	MODERATE	CAGL0E05500g	c.2167T>A	p.Leu723Ile
E	555226	C	CAATG	frameshift_variant	HIGH	CAGL0E05610g	c.243_246dupCATT	p.Ala83fs
E	567752	A	C	missense_variant	MODERATE	CAGL0E05698g	c.1217T>G	p.Ile406Ser
E	571013	T	C	missense_variant	MODERATE	CAGL0E05742g	c.259T>C	p.Tyr87His
E	571669	A	C	missense_variant	MODERATE	CAGL0E05742g	c.915A>C	p.Lys305Asn
E	575085	C	T	missense_variant	MODERATE	CAGL0E05786g	c.646G>A	p.Val216Ile
E	585275	A	C	intron_variant	MODIFIER	CAGL0E05896g	c.25+140T>G
E	586648	A	C	missense_variant	MODERATE	CAGL0E05918g	c.758T>G	p.Ile253Ser
E	593360	C	T	missense_variant	MODERATE	CAGL0E05962g	c.1163G>A	p.Gly388Asp
E	605338	A	AT	frameshift_variant	HIGH	CAGL0E06116g	c.1448dupA	p.Asn483fs
E	605007	C	T	missense_variant	MODERATE	CAGL0E06116g	c.1780G>A	p.Gly594Ser
E	617390	T	C	missense_variant	MODERATE	CAGL0E06138g	c.97A>G	p.Thr33Ala
E	634221	T	A	missense_variant	MODERATE	CAGL0E06292g	c.850T>A	p.Tyr284Asn
E	635895	C	G	missense_variant	MODERATE	CAGL0E06314g	c.891G>C	p.Gln297His
E	642416	C	T	missense_variant	MODERATE	CAGL0E06380g	c.166G>A	p.Ala56Thr
E	644598	G	T	missense_variant	MODERATE	CAGL0E06424g	c.336G>T	p.Lys112Asn
E	659871	C	G	missense_variant	MODERATE	CAGL0E06600g	c.1437C>G	p.Ile479Met
E	660326	G	T	missense_variant	MODERATE	CAGL0E06600g	c.1892G>T	p.Gly631Val
E	665861	AT	A	frameshift_variant	HIGH	CAGL0E06644g	c.758delT	p.Phe253fs
E	665749	G	GGCGT	frameshift_variant	HIGH	CAGL0E06644g	c.641_644dupGCGT	p.Tyr216fs
E	666618	C	A	missense_variant	MODERATE	CAGL0E06644g	c.1509C>A	p.Asn503Lys
E	673286	AACGGAAGATGGGTTG	A	disruptive_inframe_deletion	MODERATE	CAGL0E06666g	c.1392_1406delCAACCCATCTTCCGT	p.Asn465_Val469del
E	671331	CTCTTGGAGA	C	disruptive_inframe_deletion	MODERATE	CAGL0E06666g	c.3353_3361delTCTCCAAGA	p.Val1118_Ser1121delinsGly
E	673111	TAA	T	frameshift_variant	HIGH	CAGL0E06666g	c.1580_1581delTT	p.Val527fs
E	673116	GA	G	frameshift_variant	HIGH	CAGL0E06666g	c.1576delT	p.Ser526fs
E	674467	C	G	missense_variant	MODERATE	CAGL0E06666g	c.226G>C	p.Gly76Arg
E	682305	C	CGGA	conservative_inframe_insertion	MODERATE	CAGL0E06688g	c.1026_1027insTCC	p.Ser342dup
E	681784	TGAAGGGTTGACAGAGGATGGGTTCACAGAA	T	disruptive_inframe_deletion	MODERATE	CAGL0E06688g	c.1518_1547delTTCTGTGAACCCATCCTCTGTCAACCCTTC	p.Ser507_Ser516del
E	682288	A	AACGGATGATGGGTTGTGTGATGGGTCAGCTGGAGAAGGATCAGCCGGCTTGCTTGATGGGTTC	disruptive_inframe_insertion	MODERATE	CAGL0E06688g	c.1043_1044insGAACCCATCAAGCAAGCCGGCTGATCCTTCTCCAGCTGACCCATCACACAACCCATCATCCGT	p.Val348_Asn349insAsnProSerSerLysProAlaAspProSerProAlaAspProSerHisAsnProSerSerVal
E	682198	G	GGAA	disruptive_inframe_insertion	MODERATE	CAGL0E06688g	c.1133_1134insTTC	p.Ser378dup
E	682201	T	TGGGTTCACAGAA	disruptive_inframe_insertion	MODERATE	CAGL0E06688g	c.1130_1131insTTCTGTGAACCC	p.Val374_Ser377dup
E	681512	T	TTCACAGAAGA	frameshift_variant	HIGH	CAGL0E06688g	c.1819_1820insTCTTCTGTGA	p.Asn607fs
E	681513	T	TCACAGAA	frameshift_variant	HIGH	CAGL0E06688g	c.1818_1819insTTCTGTG	p.Asn607fs
E	682308	A	AT	frameshift_variant	HIGH	CAGL0E06688g	c.1023_1024insA	p.Ser342fs
E	682309	G	GGGTTAACTGAA	frameshift_variant	HIGH	CAGL0E06688g	c.1022_1023insTTCAGTTAACC	p.Ser346fs
E	682303	GACAGAGGATGGGT	G	frameshift_variant	HIGH	CAGL0E06688g	c.1016_1028delACCCATCCTCTGT	p.Asn339fs
E	682426	G	T	missense_variant	MODERATE	CAGL0E06688g	c.906C>A	p.Ser302Arg
F	21194	TC	T	frameshift_variant	HIGH	CAGL0F00187g	c.1624delC	p.Glu543fs
F	31566	C	T	missense_variant	MODERATE	CAGL0F00253g	c.1003G>A	p.Glu335Lys
F	50305	T	C	missense_variant	MODERATE	CAGL0F00495g	c.2872A>G	p.Met958Val
F	49705	T	C	missense_variant	MODERATE	CAGL0F00495g	c.3472A>G	p.Lys1158Glu
F	64038	C	T	missense_variant	MODERATE	CAGL0F00605g	c.685C>T	p.His229Tyr
F	66355	A	G	missense_variant	MODERATE	CAGL0F00627g	c.1039T>C	p.Tyr347His
F	66816	C	T	missense_variant	MODERATE	CAGL0F00627g	c.578G>A	p.Ser193Asn
F	66942	C	T	missense_variant	MODERATE	CAGL0F00627g	c.452G>A	p.Ser151Asn
F	73456	C	A	stop_gained	HIGH	CAGL0F00649g	c.1496C>A	p.Ser499*
F	86966	C	T	missense_variant	MODERATE	CAGL0F00759g	c.691G>A	p.Val231Met
F	85499	C	G	missense_variant	MODERATE	CAGL0F00759g	c.2158G>C	p.Glu720Gln
F	86230	C	T	missense_variant	MODERATE	CAGL0F00759g	c.1427G>A	p.Ser476Asn
F	90212	TATAATA	T	disruptive_inframe_deletion	MODERATE	CAGL0F00803g	c.1778_1783delATAATA	p.Asn593_Asn594del
F	90212	T	TATAATAATAATAATAATAATA	disruptive_inframe_insertion	MODERATE	CAGL0F00803g	c.1763_1783dupATAATAATAATAATAATAATA	p.Asn588_Asn594dup
F	89713	G	GCACCAACAACAACAA	disruptive_inframe_insertion	MODERATE	CAGL0F00803g	c.1262_1263insCCAACAACAACAACA	p.Gln420_Gln421insHisGlnGlnGlnGln
F	90222	A	G	missense_variant	MODERATE	CAGL0F00803g	c.1769A>G	p.Asn590Ser
F	95278	A	G	missense_variant	MODERATE	CAGL0F00891g	c.320T>C	p.Val107Ala
F	99090	A	G	missense_variant	MODERATE	CAGL0F00913g	c.2068A>G	p.Ser690Gly
F	116865	T	A	missense_variant	MODERATE	CAGL0F01155g	c.3215A>T	p.Glu1072Val
F	117781	A	T	missense_variant	MODERATE	CAGL0F01155g	c.2299T>A	p.Leu767Ile
F	122022	C	T	missense_variant	MODERATE	CAGL0F01177g	c.1450G>A	p.Ala484Thr
F	124557	G	A	missense_variant	MODERATE	CAGL0F01199g	c.512C>T	p.Thr171Ile
F	127175	G	A	missense_variant	MODERATE	CAGL0F01243g	c.1040G>A	p.Ser347Asn
F	135079	C	T	missense_variant	MODERATE	CAGL0F01287g	c.397G>A	p.Asp133Asn
F	138581	T	A	missense_variant	MODERATE	CAGL0F01331g	c.298A>T	p.Ile100Leu
F	141021	A	C	missense_variant	MODERATE	CAGL0F01397g	c.691T>G	p.Leu231Val
F	140066	G	C	missense_variant	MODERATE	CAGL0F01397g	c.1646C>G	p.Ala549Gly
F	153947	T	A	missense_variant	MODERATE	CAGL0F01507g	c.355T>A	p.Ser119Thr
F	158923	C	G	missense_variant	MODERATE	CAGL0F01551g	c.211G>C	p.Glu71Gln
F	158679	A	G	missense_variant	MODERATE	CAGL0F01551g	c.455T>C	p.Leu152Ser
F	174090	A	C	missense_variant	MODERATE	CAGL0F01749g	c.1271A>C	p.Glu424Ala
F	176367	T	TA	frameshift_variant	HIGH	CAGL0F01771g	c.600dupT	p.Lys201fs
F	174662	G	A	missense_variant	MODERATE	CAGL0F01771g	c.2306C>T	p.Pro769Leu
F	181251	C	CGGATGCGGATGCTGATGCAGATGCTGATGCAGATGCTGACGT	disruptive_inframe_insertion	MODERATE	CAGL0F01837g	c.83_84insTGCTGATGCAGATGCTGATGCAGATGCTGACGTGGATGCGGA	p.Ala27_Glu28insAspAlaAspAlaAspAlaAspAlaAspAlaAspValAspAla
F	181436	G	A	missense_variant	MODERATE	CAGL0F01837g	c.259G>A	p.Asp87Asn
F	184644	G	GAAAAAGAACAATAAAAAGAACAAT	disruptive_inframe_insertion	MODERATE	CAGL0F01859g	c.1269_1292dupCAATAAAAAGAACAATAAAAAGAA	p.Asn423_Lys430dup
F	194727	G	A	missense_variant	MODERATE	CAGL0F02013g	c.467G>A	p.Ser156Asn
F	196353	T	C	missense_variant	MODERATE	CAGL0F02035g	c.23A>G	p.Glu8Gly
F	198732	T	G	missense_variant	MODERATE	CAGL0F02057g	c.958A>C	p.Ile320Leu
F	202334	G	C	missense_variant	MODERATE	CAGL0F02079g	c.1333G>C	p.Asp445His
F	208978	C	T	missense_variant	MODERATE	CAGL0F02101g	c.3773C>T	p.Thr1258Ile
F	207688	C	T	missense_variant	MODERATE	CAGL0F02101g	c.2483C>T	p.Ser828Phe
F	210120	T	A	missense_variant	MODERATE	CAGL0F02101g	c.4915T>A	p.Leu1639Met
F	210243	G	T	missense_variant	MODERATE	CAGL0F02101g	c.5038G>T	p.Val1680Leu
F	211422	A	G	missense_variant	MODERATE	CAGL0F02101g	c.6217A>G	p.Ser2073Gly
F	215539	C	G	missense_variant	MODERATE	CAGL0F02145g	c.1979C>G	p.Pro660Arg
F	218485	T	G	missense_variant	MODERATE	CAGL0F02167g	c.283A>C	p.Thr95Pro
F	223494	A	G	missense_variant	MODERATE	CAGL0F02277g	c.1411T>C	p.Phe471Leu
F	225636	G	C	missense_variant	MODERATE	CAGL0F02299g	c.330C>G	p.His110Gln
F	228325	G	A	missense_variant	MODERATE	CAGL0F02365g	c.296G>A	p.Ser99Asn
F	228519	G	A	missense_variant	MODERATE	CAGL0F02365g	c.490G>A	p.Glu164Lys
F	229601	T	C	missense_variant	MODERATE	CAGL0F02387g	c.2465A>G	p.Lys822Arg
F	234985	G	T	missense_variant	MODERATE	CAGL0F02431g	c.925G>T	p.Ala309Ser
F	239449	C	G	missense_variant	MODERATE	CAGL0F02475g	c.943G>C	p.Ala315Pro
F	241573	T	G	missense_variant	MODERATE	CAGL0F02497g	c.773T>G	p.Leu258Arg
F	245423	G	T	missense_variant	MODERATE	CAGL0F02519g	c.304G>T	p.Val102Phe
F	249394	G	A	missense_variant	MODERATE	CAGL0F02541g	c.1114G>A	p.Ala372Thr
F	255123	T	C	missense_variant	MODERATE	CAGL0F02607g	c.110A>G	p.Tyr37Cys
F	263012	C	A	missense_variant	MODERATE	CAGL0F02717g	c.1652C>A	p.Thr551Asn
F	261517	C	T	missense_variant	MODERATE	CAGL0F02717g	c.157C>T	p.Pro53Ser
F	269447	T	C	missense_variant	MODERATE	CAGL0F02739g	c.667A>G	p.Thr223Ala
F	271298	C	A	missense_variant	MODERATE	CAGL0F02761g	c.85G>T	p.Gly29Cys
F	272233	C	A	missense_variant	MODERATE	CAGL0F02783g	c.436C>A	p.Pro146Thr
F	272255	G	A	missense_variant	MODERATE	CAGL0F02783g	c.458G>A	p.Arg153Lys
F	272425	A	G	missense_variant	MODERATE	CAGL0F02783g	c.628A>G	p.Ser210Gly
F	272762	A	G	missense_variant	MODERATE	CAGL0F02783g	c.965A>G	p.Lys322Arg
F	273631	G	A	missense_variant	MODERATE	CAGL0F02783g	c.1834G>A	p.Gly612Arg
F	273927	A	G	missense_variant	MODERATE	CAGL0F02783g	c.2130A>G	p.Ile710Met
F	279033	C	T	missense_variant	MODERATE	CAGL0F02871g	c.196G>A	p.Ala66Thr
F	280227	G	A	missense_variant	MODERATE	CAGL0F02893g	c.433C>T	p.Leu145Phe
F	280257	T	C	missense_variant	MODERATE	CAGL0F02893g	c.403A>G	p.Thr135Ala
F	281122	C	G	missense_variant	MODERATE	CAGL0F02915g	c.113C>G	p.Ala38Gly
F	281185	T	C	missense_variant	MODERATE	CAGL0F02915g	c.176T>C	p.Val59Ala
F	281263	T	A	missense_variant	MODERATE	CAGL0F02915g	c.254T>A	p.Leu85Gln
F	282436	C	T	missense_variant	MODERATE	CAGL0F02915g	c.1427C>T	p.Pro476Leu
F	282726	A	G	missense_variant	MODERATE	CAGL0F02915g	c.1717A>G	p.Ile573Val
F	287318	G	T	missense_variant	MODERATE	CAGL0F02959g	c.982G>T	p.Asp328Tyr
F	290150	C	CTCAGTACAGCCATCAGTACAATCT	conservative_inframe_insertion	MODERATE	CAGL0F03003g	c.228_229insTCAGTACAGCCATCAGTACAATCT	p.Ser76_Glu77insSerValGlnProSerValGlnSer
F	290146	A	AGTCTAAAATACAATCAAT	disruptive_inframe_insertion	MODERATE	CAGL0F03003g	c.224_225insGTCTAAAATACAATCAAT	p.Gln75_Ser76insSerLysIleGlnSerIle
F	290078	A	ATCAGTACAATCTGAAATACAATCGGTACCCTCAGTACAGTCTGAAATACAATCGATACCC	disruptive_inframe_insertion	MODERATE	CAGL0F03003g	c.179_180insGGTACCCTCAGTACAGTCTGAAATACAATCGATACCCTCAGTACAATCTGAAATACAATC	p.Ser60_Ile61insValProSerValGlnSerGluIleGlnSerIleProSerValGlnSerGluIleGlnSer
F	290108	C	CTCAGTACAGTCTGAAATACAATCAATACCCTCAGTACAGCCA	disruptive_inframe_insertion	MODERATE	CAGL0F03003g	c.194_195insGTCTGAAATACAATCAATACCCTCAGTACAGCCATCAGTACA	p.Gln65_Ser66insSerGluIleGlnSerIleProSerValGlnProSerValGln
F	292483	T	C	missense_variant	MODERATE	CAGL0F03003g	c.2561T>C	p.Phe854Ser
F	291945	C	T	missense_variant	MODERATE	CAGL0F03003g	c.2023C>T	p.Pro675Ser
F	297308	C	T	missense_variant	MODERATE	CAGL0F03025g	c.1526C>T	p.Ala509Val
F	296357	A	C	missense_variant	MODERATE	CAGL0F03025g	c.575A>C	p.Asn192Thr
F	296492	G	A	missense_variant	MODERATE	CAGL0F03025g	c.710G>A	p.Ser237Asn
F	296818	C	A	missense_variant	MODERATE	CAGL0F03025g	c.1036C>A	p.Gln346Lys
F	296851	A	G	missense_variant	MODERATE	CAGL0F03025g	c.1069A>G	p.Ser357Gly
F	300653	C	G	missense_variant	MODERATE	CAGL0F03047g	c.488G>C	p.Ser163Thr
F	302419	T	G	missense_variant	MODERATE	CAGL0F03069g	c.692A>C	p.Asn231Thr
F	307606	C	T	missense_variant	MODERATE	CAGL0F03135g	c.1058C>T	p.Thr353Met
F	308540	G	T	missense_variant	MODERATE	CAGL0F03157g	c.2287C>A	p.Gln763Lys
F	313784	G	T	missense_variant	MODERATE	CAGL0F03201g	c.247C>A	p.Leu83Met
F	317064	G	A	missense_variant	MODERATE	CAGL0F03245g	c.2971C>T	p.His991Tyr
F	324526	C	CATGTA	frameshift_variant	HIGH	CAGL0F03267g	c.1271_1275dupTACAT	p.Asp426fs
F	323154	C	T	missense_variant	MODERATE	CAGL0F03267g	c.2648G>A	p.Ser883Asn
F	322696	T	C	missense_variant	MODERATE	CAGL0F03267g	c.3106A>G	p.Ile1036Val
F	329026	G	A	missense_variant	MODERATE	CAGL0F03311g	c.1711C>T	p.His571Tyr
F	340911	G	C	missense_variant	MODERATE	CAGL0F03465g	c.2528C>G	p.Pro843Arg
F	341885	T	A	missense_variant	MODERATE	CAGL0F03465g	c.1554A>T	p.Leu518Phe
F	342966	T	C	missense_variant	MODERATE	CAGL0F03465g	c.473A>G	p.Glu158Gly
F	345987	C	A	missense_variant	MODERATE	CAGL0F03531g	c.904C>A	p.Pro302Thr
F	348680	C	G	missense_variant	MODERATE	CAGL0F03575g	c.1646G>C	p.Arg549Pro
F	348681	G	C	missense_variant	MODERATE	CAGL0F03575g	c.1645C>G	p.Arg549Gly
F	352582	G	T	missense_variant	MODERATE	CAGL0F03619g	c.1984C>A	p.Leu662Ile
F	355317	A	G	missense_variant	MODERATE	CAGL0F03641g	c.743T>C	p.Leu248Pro
F	358050	A	C	missense_variant	MODERATE	CAGL0F03685g	c.1037T>G	p.Leu346Trp
F	363777	T	C	missense_variant	MODERATE	CAGL0F03729g	c.281A>G	p.Gln94Arg
F	369113	C	T	missense_variant	MODERATE	CAGL0F03795g	c.1246G>A	p.Asp416Asn
F	369197	C	T	missense_variant	MODERATE	CAGL0F03795g	c.1162G>A	p.Glu388Lys
F	373466	T	C	missense_variant	MODERATE	CAGL0F03839g	c.1228T>C	p.Tyr410His
F	377290	C	T	missense_variant	MODERATE	CAGL0F03883g	c.1385C>T	p.Thr462Ile
F	383404	T	A	missense_variant	MODERATE	CAGL0F03949g	c.2334A>T	p.Lys778Asn
F	386717	A	T	missense_variant	MODERATE	CAGL0F03971g	c.494A>T	p.Asn165Ile
F	407451	C	T	missense_variant	MODERATE	CAGL0F04081g	c.1301C>T	p.Thr434Ile
F	418255	T	G	missense_variant	MODERATE	CAGL0F04191g	c.263T>G	p.Ile88Arg
F	421384	G	T	missense_variant	MODERATE	CAGL0F04235g	c.569C>A	p.Pro190His
F	433963	G	C	missense_variant	MODERATE	CAGL0F04345g	c.1807C>G	p.Pro603Ala
F	439099	G	T	missense_variant	MODERATE	CAGL0F04389g	c.1544C>A	p.Thr515Asn
F	453923	G	C	missense_variant	MODERATE	CAGL0F04521g	c.21C>G	p.Asn7Lys
F	465313	T	C	missense_variant	MODERATE	CAGL0F04609g	c.1612T>C	p.Phe538Leu
F	465938	A	G	missense_variant	MODERATE	CAGL0F04609g	c.2237A>G	p.Gln746Arg
F	463885	G	A	missense_variant	MODERATE	CAGL0F04609g	c.184G>A	p.Asp62Asn
F	470927	C	T	missense_variant	MODERATE	CAGL0F04653g	c.469G>A	p.Ala157Thr
F	471125	C	T	missense_variant	MODERATE	CAGL0F04653g	c.271G>A	p.Gly91Ser
F	492815	T	G	missense_variant	MODERATE	CAGL0F04873g	c.1084T>G	p.Leu362Val
F	500600	C	G	missense_variant	MODERATE	CAGL0F04917g	c.581G>C	p.Gly194Ala
F	504664	C	A	missense_variant	MODERATE	CAGL0F04939g	c.775C>A	p.Gln259Lys
F	517018	G	A	missense_variant	MODERATE	CAGL0F05093g	c.538G>A	p.Val180Ile
F	521694	C	CA	frameshift_variant	HIGH	CAGL0F05115g	c.2057dupA	p.Asn686fs
F	526261	T	A	missense_variant	MODERATE	CAGL0F05159g	c.1032T>A	p.Asp344Glu
F	527049	A	G	missense_variant	MODERATE	CAGL0F05159g	c.1820A>G	p.Tyr607Cys
F	538132	C	T	missense_variant	MODERATE	CAGL0F05335g	c.2034G>A	p.Met678Ile
F	538683	G	A	missense_variant	MODERATE	CAGL0F05335g	c.1483C>T	p.His495Tyr
F	541946	C	A	missense_variant	MODERATE	CAGL0F05357g	c.117C>A	p.Asp39Glu
F	544735	G	T	missense_variant	MODERATE	CAGL0F05379g	c.2428C>A	p.Leu810Ile
F	546985	T	C	missense_variant	MODERATE	CAGL0F05379g	c.178A>G	p.Asn60Asp
F	545353	A	G	missense_variant	MODERATE	CAGL0F05379g	c.1810T>C	p.Phe604Leu
F	561678	A	C	missense_variant	MODERATE	CAGL0F05577g	c.1974A>C	p.Arg658Ser
F	564612	T	C	missense_variant	MODERATE	CAGL0F05621g	c.685A>G	p.Asn229Asp
F	570909	G	T	missense_variant	MODERATE	CAGL0F05687g	c.630G>T	p.Gln210His
F	571681	A	T	missense_variant	MODERATE	CAGL0F05687g	c.1402A>T	p.Asn468Tyr
F	575692	C	T	missense_variant	MODERATE	CAGL0F05753g	c.1274G>A	p.Gly425Glu
F	581972	A	C	missense_variant	MODERATE	CAGL0F05797g	c.2409T>G	p.Ser803Arg
F	583511	C	A	missense_variant	MODERATE	CAGL0F05797g	c.870G>T	p.Leu290Phe
F	584143	G	T	missense_variant	MODERATE	CAGL0F05797g	c.238C>A	p.Pro80Thr
F	590518	C	G	missense_variant	MODERATE	CAGL0F05885g	c.1691C>G	p.Ser564Cys
F	590673	G	T	missense_variant	MODERATE	CAGL0F05885g	c.1846G>T	p.Asp616Tyr
F	592648	A	G	missense_variant	MODERATE	CAGL0F05907g	c.1238A>G	p.Glu413Gly
F	599852	C	T	missense_variant	MODERATE	CAGL0F05995g	c.761G>A	p.Arg254Gln
F	599106	T	G	missense_variant	MODERATE	CAGL0F05995g	c.1507A>C	p.Lys503Gln
F	601628	C	A	missense_variant	MODERATE	CAGL0F06017g	c.523G>T	p.Val175Phe
F	602870	G	T	missense_variant	MODERATE	CAGL0F06039g	c.650C>A	p.Ser217Tyr
F	611089	G	A	missense_variant	MODERATE	CAGL0F06127g	c.208G>A	p.Gly70Ser
F	613713	G	T	missense_variant	MODERATE	CAGL0F06171g	c.525G>T	p.Met175Ile
F	624298	T	C	missense_variant	MODERATE	CAGL0F06325g	c.122A>G	p.Asn41Ser
F	630273	T	C	missense_variant	MODERATE	CAGL0F06369g	c.451A>G	p.Lys151Glu
F	630144	C	T	missense_variant	MODERATE	CAGL0F06369g	c.580G>A	p.Val194Ile
F	628300	C	T	missense_variant	MODERATE	CAGL0F06369g	c.2424G>A	p.Met808Ile
F	637722	C	A	missense_variant	MODERATE	CAGL0F06457g	c.676G>T	p.Val226Leu
F	638250	C	A	missense_variant	MODERATE	CAGL0F06457g	c.148G>T	p.Gly50Cys
F	646619	A	T	missense_variant	MODERATE	CAGL0F06567g	c.125A>T	p.Tyr42Phe
F	648565	C	A	stop_gained	HIGH	CAGL0F06589g	c.264C>A	p.Cys88*
F	657104	T	C	missense_variant	MODERATE	CAGL0F06677g	c.436A>G	p.Ile146Val
F	662879	G	A	missense_variant	MODERATE	CAGL0F06743g	c.1555G>A	p.Ala519Thr
F	664291	C	T	missense_variant	MODERATE	CAGL0F06765g	c.481G>A	p.Glu161Lys
F	668394	GAATACAAACATGAATACGAATACAAACATGAATACGAATACAAACATGAATGCAAATACA	G	disruptive_inframe_deletion	MODERATE	CAGL0F06831g	c.231_290delCATGAATACGAATACAAACATGAATACGAATACAAACATGAATGCAAATACAAATACAAA	p.Met78_Asn97del
F	668435	C	T	missense_variant	MODERATE	CAGL0F06831g	c.263C>T	p.Thr88Ile
F	673094	G	A	missense_variant	MODERATE	CAGL0F06853g	c.1153G>A	p.Val385Ile
F	677607	T	C	missense_variant	MODERATE	CAGL0F06919g	c.619A>G	p.Thr207Ala
F	691873	T	C	missense_variant	MODERATE	CAGL0F07051g	c.1383A>G	p.Ile461Met
F	700063	C	A	missense_variant	MODERATE	CAGL0F07139g	c.607G>T	p.Ala203Ser
F	702018	G	A	missense_variant	MODERATE	CAGL0F07183g	c.19G>A	p.Gly7Ser
F	708506	C	G	missense_variant	MODERATE	CAGL0F07271g	c.1005G>C	p.Gln335His
F	707337	T	A	missense_variant	MODERATE	CAGL0F07271g	c.2174A>T	p.Lys725Met
F	713924	C	T	missense_variant	MODERATE	CAGL0F07315g	c.298G>A	p.Asp100Asn
F	720304	C	T	missense_variant	MODERATE	CAGL0F07381g	c.631G>A	p.Gly211Ser
F	720306	A	G	missense_variant	MODERATE	CAGL0F07381g	c.629T>C	p.Val210Ala
F	723973	T	A	missense_variant	MODERATE	CAGL0F07425g	c.571A>T	p.Ser191Cys
F	726426	C	G	missense_variant	MODERATE	CAGL0F07469g	c.1147G>C	p.Asp383His
F	733455	C	T	missense_variant	MODERATE	CAGL0F07557g	c.704G>A	p.Ser235Asn
F	735137	A	T	missense_variant	MODERATE	CAGL0F07579g	c.439T>A	p.Phe147Ile
F	742209	T	C	missense_variant	MODERATE	CAGL0F07623g	c.248A>G	p.Glu83Gly
F	743458	G	C	missense_variant	MODERATE	CAGL0F07645g	c.536G>C	p.Gly179Ala
F	742963	G	T	missense_variant	MODERATE	CAGL0F07645g	c.41G>T	p.Arg14Met
F	746536	G	A	stop_gained	HIGH	CAGL0F07667g	c.118C>T	p.Gln40*
F	752887	G	T	missense_variant	MODERATE	CAGL0F07711g	c.14C>A	p.Thr5Lys
F	754557	T	C	missense_variant	MODERATE	CAGL0F07733g	c.797T>C	p.Val266Ala
F	754121	G	A	missense_variant	MODERATE	CAGL0F07733g	c.361G>A	p.Ala121Thr
F	759652	A	G	missense_variant	MODERATE	CAGL0F07777g	c.68T>C	p.Ile23Thr
F	762257	G	C	missense_variant	MODERATE	CAGL0F07799g	c.167C>G	p.Pro56Arg
F	765722	T	A	missense_variant	MODERATE	CAGL0F07821g	c.21A>T	p.Gln7His
F	781379	G	T	missense_variant	MODERATE	CAGL0F07953g	c.131C>A	p.Pro44His
F	815192	C	A	missense_variant	MODERATE	CAGL0F08217g	c.1353G>T	p.Trp451Cys
F	815669	C	G	missense_variant	MODERATE	CAGL0F08217g	c.876G>C	p.Glu292Asp
F	827345	A	T	missense_variant	MODERATE	CAGL0F08283g	c.1486A>T	p.Met496Leu
F	838566	A	G	missense_variant	MODERATE	CAGL0F08393g	c.1451T>C	p.Val484Ala
F	846593	A	G	missense_variant	MODERATE	CAGL0F08481g	c.305A>G	p.Asp102Gly
F	859651	C	T	missense_variant	MODERATE	CAGL0F08635g	c.1928C>T	p.Thr643Ile
F	861779	A	C	missense_variant	MODERATE	CAGL0F08657g	c.1280A>C	p.His427Pro
F	879889	C	T	missense_variant	MODERATE	CAGL0F08943g	c.454C>T	p.Pro152Ser
F	882023	A	G	missense_variant	MODERATE	CAGL0F08965g	c.193T>C	p.Cys65Arg
F	883006	C	A	missense_variant	MODERATE	CAGL0F08987g	c.190G>T	p.Gly64Cys
F	884621	G	C	missense_variant	MODERATE	CAGL0F09009g	c.658G>C	p.Asp220His
F	890712	A	G	missense_variant	MODERATE	CAGL0F09053g	c.1909A>G	p.Lys637Glu
F	895634	C	T	missense_variant	MODERATE	CAGL0F09075g	c.874C>T	p.Pro292Ser
F	895506	C	T	missense_variant	MODERATE	CAGL0F09075g	c.746C>T	p.Ser249Phe
F	899411	G	T	missense_variant	MODERATE	CAGL0F09097g	c.706G>T	p.Asp236Tyr
F	907699	G	A	missense_variant	MODERATE	CAGL0F09207g	c.817G>A	p.Gly273Arg
G	17344	T	C	missense_variant	MODERATE	CAGL0G00176g	c.764T>C	p.Phe255Ser
G	27404	G	C	missense_variant	MODERATE	CAGL0G00286g	c.1515C>G	p.Ser505Arg
G	40413	G	C	missense_variant	MODERATE	CAGL0G00396g	c.55C>G	p.Gln19Glu
G	39873	G	A	missense_variant	MODERATE	CAGL0G00396g	c.595C>T	p.Pro199Ser
G	40048	C	T	missense_variant	MODERATE	CAGL0G00396g	c.420G>A	p.Met140Ile
G	41807	G	A	missense_variant	MODERATE	CAGL0G00418g	c.892G>A	p.Ala298Thr
G	60223	C	A	missense_variant	MODERATE	CAGL0G00550g	c.456C>A	p.Asn152Lys
G	65120	T	G	missense_variant	MODERATE	CAGL0G00682g	c.442A>C	p.Lys148Gln
G	66604	A	G	missense_variant	MODERATE	CAGL0G00704g	c.800A>G	p.Tyr267Cys
G	68494	G	T	missense_variant	MODERATE	CAGL0G00726g	c.809C>A	p.Pro270His
G	70433	A	T	missense_variant	MODERATE	CAGL0G00748g	c.721A>T	p.Ile241Leu
G	70043	A	G	missense_variant	MODERATE	CAGL0G00748g	c.331A>G	p.Lys111Glu
G	71806	A	G	missense_variant	MODERATE	CAGL0G00792g	c.182A>G	p.Gln61Arg
G	73964	AAC	A	frameshift_variant	HIGH	CAGL0G00814g	c.1515_1516delAC	p.Glu505fs
G	73296	A	T	missense_variant	MODERATE	CAGL0G00814g	c.846A>T	p.Gln282His
G	73377	G	T	missense_variant	MODERATE	CAGL0G00814g	c.927G>T	p.Glu309Asp
G	73961	C	G	missense_variant	MODERATE	CAGL0G00814g	c.1511C>G	p.Ala504Gly
G	73963	G	T	stop_gained	HIGH	CAGL0G00814g	c.1513G>T	p.Glu505*
G	74493	T	TG	frameshift_variant	HIGH	CAGL0G00836g	c.287dupG	p.Ser97fs
G	78511	G	A	missense_variant	MODERATE	CAGL0G00902g	c.55G>A	p.Asp19Asn
G	83197	C	CTTCTTCTTCTTCTTCTTCTTCTTCT	frameshift_variant	HIGH	CAGL0G00924g	c.1163_1164insAGAAGAAGAAGAAGAAGAAGAAGAA	p.Ala391fs
G	81323	G	C	missense_variant	MODERATE	CAGL0G00924g	c.3038C>G	p.Pro1013Arg
G	82798	C	A	missense_variant	MODERATE	CAGL0G00924g	c.1563G>T	p.Arg521Ser
G	87324	G	GGTGGTGCAGGTGGTGCAGGTGGTGCA	frameshift_variant	HIGH	CAGL0G00968g	c.806_807insTGCACCACCTGCACCACCTGCACCAC	p.Met273fs
G	86018	G	T	missense_variant	MODERATE	CAGL0G00968g	c.2113C>A	p.Gln705Lys
G	86975	C	T	missense_variant	MODERATE	CAGL0G00968g	c.1156G>A	p.Ala386Thr
G	91022	A	G	missense_variant	MODERATE	CAGL0G01012g	c.688A>G	p.Asn230Asp
G	100315	C	T	missense_variant	MODERATE	CAGL0G01056g	c.655C>T	p.Leu219Phe
G	100901	G	A	missense_variant	MODERATE	CAGL0G01056g	c.1241G>A	p.Cys414Tyr
G	104641	T	C	missense_variant	MODERATE	CAGL0G01100g	c.611T>C	p.Leu204Ser
G	111857	G	A	missense_variant	MODERATE	CAGL0G01166g	c.329C>T	p.Ala110Val
G	115458	G	GTCATCATCATCATCATCATCA	disruptive_inframe_insertion	MODERATE	CAGL0G01232g	c.1658_1659insTGATGATGATGATGATGATGA	p.Asp547_Asp553dup
G	116989	T	A	missense_variant	MODERATE	CAGL0G01232g	c.128A>T	p.His43Leu
G	136605	A	G	missense_variant	MODERATE	CAGL0G01430g	c.1406A>G	p.Asn469Ser
G	135863	C	T	missense_variant	MODERATE	CAGL0G01430g	c.664C>T	p.Pro222Ser
G	140196	C	T	missense_variant	MODERATE	CAGL0G01474g	c.758C>T	p.Ala253Val
G	142340	C	A	missense_variant	MODERATE	CAGL0G01496g	c.811G>T	p.Ala271Ser
G	141628	A	G	missense_variant	MODERATE	CAGL0G01496g	c.1523T>C	p.Ile508Thr
G	148437	C	T	missense_variant	MODERATE	CAGL0G01584g	c.125G>A	p.Ser42Asn
G	155347	G	C	missense_variant	MODERATE	CAGL0G01716g	c.1044C>G	p.Asp348Glu
G	165080	C	A	missense_variant	MODERATE	CAGL0G01782g	c.3509C>A	p.Thr1170Lys
G	170772	G	T	missense_variant	MODERATE	CAGL0G01903g	c.91G>T	p.Val31Phe
G	176738	A	G	missense_variant	MODERATE	CAGL0G01969g	c.514T>C	p.Ser172Pro
G	178342	C	A	missense_variant	MODERATE	CAGL0G01991g	c.660G>T	p.Gln220His
G	183401	C	G	missense_variant	MODERATE	CAGL0G02079g	c.432C>G	p.Ile144Met
G	191527	C	T	missense_variant	MODERATE	CAGL0G02167g	c.652G>A	p.Val218Ile
G	209620	C	A	missense_variant	MODERATE	CAGL0G02365g	c.1263G>T	p.Met421Ile
G	209771	A	G	missense_variant	MODERATE	CAGL0G02365g	c.1112T>C	p.Val371Ala
G	215598	TA	T	frameshift_variant	HIGH	CAGL0G02409g	c.354delT	p.Ser119fs
G	215600	GAGCTAGAGCTT	G	frameshift_variant	HIGH	CAGL0G02409g	c.342_352delAAGCTCTAGCT	p.Ser115fs
G	221636	G	A	intron_variant	MODIFIER	CAGL0G02475g	c.9-268C>T
G	228344	A	T	missense_variant	MODERATE	CAGL0G02497g	c.4970A>T	p.Gln1657Leu
G	226856	G	A	missense_variant	MODERATE	CAGL0G02497g	c.3482G>A	p.Gly1161Asp
G	230285	T	C	intron_variant	MODIFIER	CAGL0G02535g	c.38+17T>C
G	254037	G	T	missense_variant	MODERATE	CAGL0G02739g	c.1560G>T	p.Lys520Asn
G	255095	C	T	missense_variant	MODERATE	CAGL0G02761g	c.1168G>A	p.Ala390Thr
G	256875	T	C	missense_variant	MODERATE	CAGL0G02783g	c.296T>C	p.Leu99Ser
G	257855	A	T	missense_variant	MODERATE	CAGL0G02783g	c.1276A>T	p.Asn426Tyr
G	258664	G	C	missense_variant	MODERATE	CAGL0G02805g	c.213G>C	p.Gln71His
G	259991	C	T	missense_variant	MODERATE	CAGL0G02827g	c.1828G>A	p.Val610Ile
G	260618	T	G	missense_variant	MODERATE	CAGL0G02827g	c.1201A>C	p.Lys401Gln
G	263969	T	A	stop_gained	HIGH	CAGL0G02871g	c.298A>T	p.Lys100*
G	277578	A	G	missense_variant	MODERATE	CAGL0G03003g	c.1217A>G	p.Gln406Arg
G	278022	A	G	missense_variant	MODERATE	CAGL0G03003g	c.1661A>G	p.Lys554Arg
G	277566	A	G	missense_variant	MODERATE	CAGL0G03003g	c.1205A>G	p.Asp402Gly
G	281434	G	A	missense_variant	MODERATE	CAGL0G03025g	c.1205G>A	p.Gly402Asp
G	280351	C	A	missense_variant	MODERATE	CAGL0G03025g	c.122C>A	p.Thr41Lys
G	281524	C	T	missense_variant	MODERATE	CAGL0G03025g	c.1295C>T	p.Thr432Ile
G	291621	G	C	missense_variant	MODERATE	CAGL0G03135g	c.788G>C	p.Gly263Ala
G	298215	C	A	missense_variant	MODERATE	CAGL0G03179g	c.2675C>A	p.Pro892Gln
G	313269	G	C	missense_variant	MODERATE	CAGL0G03289g	c.399G>C	p.Leu133Phe
G	317911	A	C	missense_variant	MODERATE	CAGL0G03311g	c.2442A>C	p.Glu814Asp
G	320046	T	G	missense_variant	MODERATE	CAGL0G03355g	c.4207A>C	p.Lys1403Gln
G	322417	C	A	missense_variant	MODERATE	CAGL0G03355g	c.1836G>T	p.Glu612Asp
G	330805	CT	C	frameshift_variant	HIGH	CAGL0G03421g	c.78delA	p.Ala27fs
G	330807	G	C	missense_variant	MODERATE	CAGL0G03421g	c.77C>G	p.Thr26Arg
G	329956	G	A	stop_gained	HIGH	CAGL0G03421g	c.928C>T	p.Gln310*
G	332403	T	C	missense_variant	MODERATE	CAGL0G03443g	c.2807A>G	p.Tyr936Cys
G	332784	A	G	missense_variant	MODERATE	CAGL0G03443g	c.2426T>C	p.Val809Ala
G	336374	A	G	missense_variant	MODERATE	CAGL0G03465g	c.506A>G	p.Gln169Arg
G	337723	C	T	missense_variant	MODERATE	CAGL0G03487g	c.1525G>A	p.Val509Ile
G	347411	G	T	intron_variant	MODIFIER	CAGL0G03575g	c.43-84G>T
G	347275	G	C	intron_variant	MODIFIER	CAGL0G03575g	c.43-220G>C
G	347261	G	T	intron_variant	MODIFIER	CAGL0G03575g	c.43-234G>T
G	346904	G	A	intron_variant	MODIFIER	CAGL0G03575g	c.42+77G>A
G	350349	T	C	missense_variant	MODERATE	CAGL0G03619g	c.823A>G	p.Ile275Val
G	350744	C	T	missense_variant	MODERATE	CAGL0G03619g	c.428G>A	p.Arg143His
G	354819	A	T	missense_variant	MODERATE	CAGL0G03685g	c.124A>T	p.Asn42Tyr
G	358408	T	C	missense_variant	MODERATE	CAGL0G03729g	c.1405A>G	p.Arg469Gly
G	360209	G	A	missense_variant	MODERATE	CAGL0G03751g	c.64G>A	p.Asp22Asn
G	362373	C	CTGG	conservative_inframe_insertion	MODERATE	CAGL0G03773g	c.766_768dupGGT	p.Gly256dup
G	378923	G	GGTAAGAAGTGATATATACATATACACATATACGTATATATCAGATGATCTGTA	frameshift_variant	HIGH	CAGL0G03993g	c.306_307insTACAGATCATCTGATATATACGTATATGTGTATATGTATATATCACTTCTTAC	p.Gln103fs
G	378958	TA	T	frameshift_variant	HIGH	CAGL0G03993g	c.271delT	p.Tyr91fs
G	378891	G	T	missense_variant	MODERATE	CAGL0G03993g	c.339C>A	p.Asn113Lys
G	384348	G	A	missense_variant	MODERATE	CAGL0G04037g	c.1281G>A	p.Met427Ile
G	384047	T	C	missense_variant	MODERATE	CAGL0G04037g	c.980T>C	p.Leu327Ser
G	391142	A	T	missense_variant	MODERATE	CAGL0G04103g	c.1264T>A	p.Ser422Thr
G	390503	C	T	missense_variant	MODERATE	CAGL0G04103g	c.1903G>A	p.Glu635Lys
G	391797	C	G	missense_variant	MODERATE	CAGL0G04103g	c.609G>C	p.Gln203His
G	395273	CATCTCA	C	disruptive_inframe_deletion	MODERATE	CAGL0G04125g	c.1397_1402delTCTCAA	p.Ile466_Ser467del
G	396159	AT	A	frameshift_variant&stop_lost&splice_region_variant	HIGH	CAGL0G04125g	c.2290delT	p.Ter764fs
G	395277	T	C	missense_variant	MODERATE	CAGL0G04125g	c.1399T>C	p.Ser467Pro
G	395283	T	C	missense_variant	MODERATE	CAGL0G04125g	c.1405T>C	p.Ser469Pro
G	395287	G	A	missense_variant	MODERATE	CAGL0G04125g	c.1409G>A	p.Ser470Asn
G	398888	G	A	missense_variant	MODERATE	CAGL0G04169g	c.197C>T	p.Ser66Phe
G	427046	T	C	missense_variant	MODERATE	CAGL0G04455g	c.661T>C	p.Tyr221His
G	431566	A	T	missense_variant	MODERATE	CAGL0G04499g	c.898A>T	p.Ser300Cys
G	430957	C	T	missense_variant	MODERATE	CAGL0G04499g	c.289C>T	p.Pro97Ser
G	430958	C	T	missense_variant	MODERATE	CAGL0G04499g	c.290C>T	p.Pro97Leu
G	433035	C	T	missense_variant	MODERATE	CAGL0G04543g	c.581G>A	p.Gly194Asp
G	435225	C	T	missense_variant	MODERATE	CAGL0G04565g	c.482G>A	p.Gly161Glu
G	436406	T	A	missense_variant	MODERATE	CAGL0G04587g	c.353T>A	p.Leu118Gln
G	438369	T	C	missense_variant	MODERATE	CAGL0G04609g	c.1691A>G	p.Lys564Arg
G	442958	A	G	missense_variant	MODERATE	CAGL0G04653g	c.341A>G	p.Asp114Gly
G	443815	T	C	missense_variant	MODERATE	CAGL0G04675g	c.245T>C	p.Val82Ala
G	444318	A	G	missense_variant	MODERATE	CAGL0G04675g	c.748A>G	p.Ile250Val
G	445825	T	C	missense_variant	MODERATE	CAGL0G04697g	c.1760A>G	p.Tyr587Cys
G	445174	T	C	missense_variant	MODERATE	CAGL0G04697g	c.2411A>G	p.Asn804Ser
G	445193	C	T	missense_variant	MODERATE	CAGL0G04697g	c.2392G>A	p.Asp798Asn
G	445232	G	T	missense_variant	MODERATE	CAGL0G04697g	c.2353C>A	p.Leu785Ile
G	446297	T	G	missense_variant	MODERATE	CAGL0G04697g	c.1288A>C	p.Lys430Gln
G	446367	G	T	missense_variant	MODERATE	CAGL0G04697g	c.1218C>A	p.Asn406Lys
G	447208	T	C	missense_variant	MODERATE	CAGL0G04697g	c.377A>G	p.Lys126Arg
G	447404	A	C	missense_variant	MODERATE	CAGL0G04697g	c.181T>G	p.Leu61Val
G	447437	G	T	missense_variant	MODERATE	CAGL0G04697g	c.148C>A	p.Pro50Thr
G	447446	T	G	missense_variant	MODERATE	CAGL0G04697g	c.139A>C	p.Asn47His
G	447502	T	C	missense_variant	MODERATE	CAGL0G04697g	c.83A>G	p.Glu28Gly
G	450317	G	A	missense_variant	MODERATE	CAGL0G04719g	c.652C>T	p.Arg218Trp
[truncated: 2,106 more rows]

## Sheet: Multi_resistant_exclusive
#CHROM	POS	REF	ALT	INFO	IMPACT	ORF	MUTATION	PROTEIN CHANGE
[truncated: 3,783 more rows]
