# Supplementary material for: Multiple genome analysis of Candida glabrata clinical isolates renders new insights into genetic diversity and drug resistance determinants
Source: Microb Cell. 2022 Oct 13;9(11):174–89. doi: 10.15698/mic2022.11.786 (PMC9662024; doi:10.15698/mic2022.11.786)
Supplement: Supplementary file 1 [file mic-09-174-s01.zip › 2022A Pais Microbial Cell Supplementals/2022A Pais-supplementary-table-2.xlsx]

## Sheet: Pdr1_exclusive_muts_azole_resis
#CHROM	POS	REF	ALT	INFO	IMPACT	ORF	MUTATION	PROTEIN CHANGE	Gene name	Prevalence (in 17 azole resistant isolates)	Isolates
A	48322	T	G	missense_variant	MODERATE	CAGL0A00451g	c.766T>G	p.Trp256Gly	PDR1	1	WAR7
A	48396	G	C	missense_variant	MODERATE	CAGL0A00451g	c.840G>C	p.Leu280Phe		1	DSY565
A	48595	C	T	missense_variant	MODERATE	CAGL0A00451g	c.1039C>T	p.Leu347Phe		1	WAR2
A	48604	T	C	missense_variant	MODERATE	CAGL0A00451g	c.1048T>C	p.Cys350Arg		1	67367
A	49642	C	T	missense_variant	MODERATE	CAGL0A00451g	c.2086C>T	p.Pro696Ser		1	WAR9
A	49838	G	T	missense_variant	MODERATE	CAGL0A00451g	c.2282G>T	p.Arg761Met		1	JAR1
A	49858	A	G	missense_variant	MODERATE	CAGL0A00451g	c.2302A>G	p.Asn768Asp		1	WAR4

## Sheet: FKS_exclusive_muts_echino_resis
#CHROM	POS	REF	ALT	INFO	IMPACT	ORF	MUTATION	PROTEIN CHANGE	Gene name	Prevalence (in 23 echinocandin resistant isolates)	Isolates
G	95340	T	A	missense_variant	MODERATE	CAGL0G01034g	c.1873T>A	p.Phe625Ile	FKS1	1	OER1
G	95352	T	C	missense_variant	MODERATE	CAGL0G01034g	c.1885T>C	p.Ser629Pro		2	WER17, WER18
K	374664	T	A	missense_variant	MODERATE	CAGL0K04037g	c.1290T>A	p.Asp430Glu	FKS2	1	WER14
K	375725	A	G	missense_variant	MODERATE	CAGL0K04037g	c.2351A>G	p.Glu784Gly		2	WER17, WER18

## Sheet: Pdr1+FKS_excl_muts_multi_resis
#CHROM	POS	REF	ALT	INFO	IMPACT	ORF	MUTATION	PROTEIN CHANGE	Gene name	Prevalence (in 17 multi resistant isolates)	Isolates
A	48473	A	G	missense_variant	MODERATE	CAGL0A00451g	c.917A>G	p.Asn306Ser	PDR1	1	CMR3
A	48587	T	C	missense_variant	MODERATE	CAGL0A00451g	c.1031T>C	p.Leu344Ser		1	WMR10
A	48689	T	C	missense_variant	MODERATE	CAGL0A00451g	c.1133T>C	p.Ile378Thr		1	CMR1
A	48725	T	A	missense_variant	MODERATE	CAGL0A00451g	c.1169T>A	p.Ile390Lys		1	CMR2
A	49390	T	G	missense_variant	MODERATE	CAGL0A00451g	c.1834T>G	p.Phe612Val		1	WMR11
A	49640	C	T	missense_variant	MODERATE	CAGL0A00451g	c.2084C>T	p.Pro695Leu		1	WMR12
A	49838	G	T	missense_variant	MODERATE	CAGL0A00451g	c.2282G>T	p.Arg761Met		1	JMR1
G	93474	T	G	missense_variant	MODERATE	CAGL0G01034g	c.7T>G	p.Tyr3Asp	FKS1	1	WMR13
G	99004	G	A	missense_variant	MODERATE	CAGL0G01034g	c.5537G>A	p.Ser1846Asn		1	WMR13
