# Supplementary material for: Multiple genome analysis of Candida glabrata clinical isolates renders new insights into genetic diversity and drug resistance determinants
Source: Microb Cell. 2022 Oct 13;9(11):174–89. doi: 10.15698/mic2022.11.786 (PMC9662024; doi:10.15698/mic2022.11.786)
Supplement: Supplementary file 1 [file mic-09-174-s01.zip › 2022A Pais Microbial Cell Supplementals/2022A Pais-supplementary-table-3.xlsx]

## Sheet: Azole_resistant
GO ID	GO name	Exact p-value	Adjusted p-value
GO:0006351	transcription, DNA-templated	9.706431e-8	0.000239652
GO:0005524	ATP binding	2.61292e-05	0.0322564
GO:0043565	sequence-specific DNA binding	4.85761e-05	0.0399781
GO:0004713	protein tyrosine kinase activity	7.39963e-05	0.0456742
GO:0006468	protein phosphorylation	9.54339e-05	0.0471253

## Sheet: Echinocandin_resistant
GO ID	GO name	Exact p-value	Adjusted p-value
GO:0005935	cellular bud neck	1.67428e-05	0.026981
GO:0045944	positive regulation of transcription from RNA polymerase II promoter	1.67428e-05	0.026981

## Sheet: Echinocandin_intermediate
GO ID	GO name	Exact p-value	Adjusted p-value
GO:0005524	ATP binding	1.387319e-8	4.28543e-05
GO:0003729	mRNA binding	1.48849e-06	0.00229897

## Sheet: Multi_resistant
GO ID	GO name	Exact p-value	Adjusted p-value
GO:0005524	ATP binding	8.538258e-8	0.00027459
