# Supplementary material for: Multiple genome analysis of Candida glabrata clinical isolates renders new insights into genetic diversity and drug resistance determinants
Source: Microb Cell. 2022 Oct 13;9(11):174–89. doi: 10.15698/mic2022.11.786 (PMC9662024; doi:10.15698/mic2022.11.786)
Supplement: Supplementary file 1 [file mic-09-174-s01.zip › 2022A Pais Microbial Cell Supplementals/2022A Pais-supplementary-table-4.xlsx]

## Sheet: Muts_50570
#CHROM	POS	REF	ALT	INFO	IMPACT	ORF	MUTATION	PROTEIN CHANGE
A	159740	C	T	missense_variant	MODERATE	CAGL0A01606g	c.175G>A	p.Asp59Asn
A	227784	A	G	missense_variant	MODERATE	CAGL0A02189g	c.979T>C	p.Phe327Leu
B	64666	T	A	missense_variant	MODERATE	CAGL0B00726g	c.764T>A	p.Phe255Tyr
B	82322	C	G	missense_variant	MODERATE	CAGL0B00924g	c.487G>C	p.Asp163His
B	291985	A	T	missense_variant	MODERATE	CAGL0B02970g	c.1153T>A	p.Phe385Ile
C	77160	A	T	missense_variant	MODERATE	CAGL0C00737g	c.319T>A	p.Tyr107Asn
C	200230	A	T	missense_variant	MODERATE	CAGL0C01903g	c.1567T>A	p.Phe523Ile
C	280551	C	T	missense_variant	MODERATE	CAGL0C02805g	c.445C>T	p.Pro149Ser
C	312501	C	T	missense_variant	MODERATE	CAGL0C03201g	c.698C>T	p.Ser233Phe
C	507447	A	G	missense_variant	MODERATE	CAGL0C05313g	c.1178A>G	p.His393Arg
C	513055	T	C	missense_variant	MODERATE	CAGL0C05379g	c.1064A>G	p.Asp355Gly
D	39653	A	G	missense_variant	MODERATE	CAGL0D00286g	c.2071A>G	p.Thr691Ala
D	108864	G	A	missense_variant	MODERATE	CAGL0D00924g	c.524G>A	p.Arg175Lys
D	154503	C	T	missense_variant	MODERATE	CAGL0D01364g	c.2471C>T	p.Thr824Ile
D	193364	G	T	missense_variant	MODERATE	CAGL0D01826g	c.3432G>T	p.Met1144Ile
D	228297	T	A	missense_variant	MODERATE	CAGL0D02222g	c.927A>T	p.Lys309Asn
D	269032	T	A	missense_variant	MODERATE	CAGL0D02618g	c.706T>A	p.Ser236Thr
D	287494	G	A	missense_variant	MODERATE	CAGL0D02728g	c.815C>T	p.Thr272Ile
E	64214	C	T	missense_variant	MODERATE	CAGL0E00693g	c.1078G>A	p.Ala360Thr
E	100916	G	C	missense_variant	MODERATE	CAGL0E01111g	c.2431C>G	p.Gln811Glu
E	153478	A	G	missense_variant	MODERATE	CAGL0E01595g	c.1066A>G	p.Asn356Asp
E	331975	T	A	missense_variant	MODERATE	CAGL0E03608g	c.14T>A	p.Leu5Gln
E	563211	G	T	missense_variant	MODERATE	CAGL0E05654g	c.587G>T	p.Trp196Leu
E	673377	TTGTG	T	frameshift_variant	HIGH	CAGL0E06666g	c.1312_1315delCACA	p.His438fs
E	673384	ATGGGTCAG	A	frameshift_variant	HIGH	CAGL0E06666g	c.1301_1308delCTGACCCA	p.Ala434fs
E	673395	GGAGA	G	frameshift_variant	HIGH	CAGL0E06666g	c.1294_1297delTCTC	p.Ser432fs
E	673404	TCGGCCGGCTTGCTTGAA	T	frameshift_variant	HIGH	CAGL0E06666g	c.1272_1288delTTCAAGCAAGCCGGCCG	p.Ser426fs
E	673429	CAGA	C	conservative_inframe_deletion	MODERATE	CAGL0E06666g	c.1261_1263delTCT	p.Ser421del
E	673459	CTGA	C	conservative_inframe_deletion	MODERATE	CAGL0E06666g	c.1231_1233delTCA	p.Ser411del
E	673436	TGGGTTCACAGAA	T	disruptive_inframe_deletion	MODERATE	CAGL0E06666g	c.1245_1256delTTCTGTGAACCC	p.Ser416_Pro419del
E	673466	TGGGTTAACGGAA	T	disruptive_inframe_deletion	MODERATE	CAGL0E06666g	c.1215_1226delTTCCGTTAACCC	p.Ser406_Pro409del
F	118105	G	C	missense_variant	MODERATE	CAGL0F01155g	c.1975C>G	p.Gln659Glu
F	121656	C	T	missense_variant	MODERATE	CAGL0F01177g	c.1816G>A	p.Val606Ile
F	152003	A	G	missense_variant	MODERATE	CAGL0F01485g	c.332T>C	p.Leu111Pro
F	287993	G	A	missense_variant	MODERATE	CAGL0F02959g	c.1657G>A	p.Ala553Thr
F	300278	G	A	missense_variant	MODERATE	CAGL0F03047g	c.863C>T	p.Thr288Ile
F	378087	T	C	missense_variant	MODERATE	CAGL0F03905g	c.2002A>G	p.Asn668Asp
F	429837	T	C	missense_variant	MODERATE	CAGL0F04301g	c.3716T>C	p.Leu1239Ser
F	544118	A	C	missense_variant	MODERATE	CAGL0F05379g	c.3045T>G	p.Phe1015Leu
F	580573	C	T	missense_variant	MODERATE	CAGL0F05797g	c.3808G>A	p.Glu1270Lys
F	662018	A	T	missense_variant	MODERATE	CAGL0F06743g	c.694A>T	p.Met232Leu
F	779303	C	T	missense_variant	MODERATE	CAGL0F07909g	c.2645C>T	p.Thr882Ile
F	839353	G	A	missense_variant	MODERATE	CAGL0F08393g	c.664C>T	p.Leu222Phe
G	53648	G	A	missense_variant	MODERATE	CAGL0G00506g	c.758C>T	p.Pro253Leu
G	157366	G	A	missense_variant	MODERATE	CAGL0G01738g	c.314G>A	p.Gly105Asp
G	195757	A	T	missense_variant	MODERATE	CAGL0G02211g	c.1208A>T	p.Gln403Leu
G	203581	A	T	missense_variant	MODERATE	CAGL0G02299g	c.1231A>T	p.Met411Leu
G	330380	CTG	C	frameshift_variant	HIGH	CAGL0G03421g	c.502_503delCA	p.Gln168fs
G	420849	T	C	missense_variant	MODERATE	CAGL0G04411g	c.391A>G	p.Asn131Asp
G	860875	T	A	missense_variant	MODERATE	CAGL0G09020g	c.610T>A	p.Trp204Arg
H	54651	A	G	missense_variant	MODERATE	CAGL0H00528g	c.2141A>G	p.Asn714Ser
H	282802	A	T	missense_variant	MODERATE	CAGL0H03025g	c.2581T>A	p.Phe861Ile
H	297456	G	A	missense_variant	MODERATE	CAGL0H03157g	c.236C>T	p.Ser79Phe
H	321472	G	A	missense_variant	MODERATE	CAGL0H03443g	c.585G>A	p.Met195Ile
H	433066	G	T	missense_variant	MODERATE	CAGL0H04587g	c.1123G>T	p.Val375Phe
H	507074	G	C	missense_variant	MODERATE	CAGL0H05247g	c.128G>C	p.Gly43Ala
H	557737	C	T	stop_gained	HIGH	CAGL0H05621g	c.1240C>T	p.Gln414*
H	606014	A	T	missense_variant	MODERATE	CAGL0H06193g	c.1593A>T	p.Glu531Asp
H	778783	A	T	missense_variant	MODERATE	CAGL0H07975g	c.407A>T	p.Glu136Val
H	892477	TC	T	frameshift_variant	HIGH	CAGL0H09130g	c.1710delG	p.Asn571fs
I	77561	T	C	missense_variant	MODERATE	CAGL0I00946g	c.193A>G	p.Asn65Asp
I	192713	G	A	missense_variant	MODERATE	CAGL0I02222g	c.1925C>T	p.Pro642Leu
I	249513	A	G	missense_variant	MODERATE	CAGL0I02838g	c.1159T>C	p.Ser387Pro
I	252107	G	A	missense_variant	MODERATE	CAGL0I02860g	c.974C>T	p.Ala325Val
I	359540	A	G	missense_variant	MODERATE	CAGL0I04092g	c.1322A>G	p.Glu441Gly
I	384443	T	A	missense_variant	MODERATE	CAGL0I04312g	c.767A>T	p.Asn256Ile
I	591452	TGAA	T	conservative_inframe_deletion	MODERATE	CAGL0I06160g	c.652_654delGAA	p.Glu218del
I	591467	A	AGTGCATTTGTCCGCC	conservative_inframe_insertion	MODERATE	CAGL0I06160g	c.666_667insGTGCATTTGTCCGCC	p.Pro222_Ile223insValHisLeuSerAla
I	591450	G	GGTT	disruptive_inframe_insertion	MODERATE	CAGL0I06160g	c.649_650insGTT	p.Ala217delinsGlySer
I	591444	A	C	missense_variant	MODERATE	CAGL0I06160g	c.643A>C	p.Lys215Gln
I	591446	G	C	missense_variant	MODERATE	CAGL0I06160g	c.645G>C	p.Lys215Asn
I	591462	T	A	missense_variant	MODERATE	CAGL0I06160g	c.661T>A	p.Ser221Thr
I	591471	A	G	missense_variant	MODERATE	CAGL0I06160g	c.670A>G	p.Asn224Asp
I	592551	T	G	missense_variant	MODERATE	CAGL0I06182g	c.911A>C	p.Asn304Thr
I	592552	T	A	missense_variant	MODERATE	CAGL0I06182g	c.910A>T	p.Asn304Tyr
I	592555	C	T	missense_variant	MODERATE	CAGL0I06182g	c.907G>A	p.Asp303Asn
I	592578	G	T	missense_variant	MODERATE	CAGL0I06182g	c.884C>A	p.Pro295Gln
I	592579	G	C	missense_variant	MODERATE	CAGL0I06182g	c.883C>G	p.Pro295Ala
I	592583	C	G	missense_variant	MODERATE	CAGL0I06182g	c.879G>C	p.Leu293Phe
I	592585	A	T	missense_variant	MODERATE	CAGL0I06182g	c.877T>A	p.Leu293Met
I	592596	G	C	missense_variant	MODERATE	CAGL0I06182g	c.866C>G	p.Ala289Gly
I	592602	A	T	missense_variant	MODERATE	CAGL0I06182g	c.860T>A	p.Phe287Tyr
I	596615	G	A	missense_variant	MODERATE	CAGL0I06204g	c.934G>A	p.Asp312Asn
I	596618	A	T	missense_variant	MODERATE	CAGL0I06204g	c.937A>T	p.Asn313Tyr
I	596619	A	C	missense_variant	MODERATE	CAGL0I06204g	c.938A>C	p.Asn313Thr
I	640751	G	C	missense_variant	MODERATE	CAGL0I06600g	c.1656G>C	p.Met552Ile
I	731929	G	T	missense_variant	MODERATE	CAGL0I07579g	c.283C>A	p.Gln95Lys
I	862000	T	A	missense_variant	MODERATE	CAGL0I08855g	c.230A>T	p.Gln77Leu
I	913675	T	A	missense_variant	MODERATE	CAGL0I09548g	c.1062T>A	p.His354Gln
I	944440	T	G	missense_variant	MODERATE	CAGL0I09878g	c.675T>G	p.Asp225Glu
I	959532	AGGC	A	conservative_inframe_deletion	MODERATE	CAGL0I10098g	c.4540_4542delGCC	p.Ala1514del
I	959536	ACCGTTGGAGCCAGCATTGGCTGCTGGGGAG	A	disruptive_inframe_deletion	MODERATE	CAGL0I10098g	c.4509_4538delCTCCCCAGCAGCCAATGCTGGCTCCAACGG	p.Ser1504_Gly1513del
J	93543	G	A	missense_variant	MODERATE	CAGL0J00891g	c.586G>A	p.Asp196Asn
J	167445	A	ACT	frameshift_variant	HIGH	CAGL0J01774g	c.4628_4629insAG	p.Gly1544fs
J	167446	GAT	G	frameshift_variant	HIGH	CAGL0J01774g	c.4626_4627delAT	p.Ser1543fs
J	168287	A	G	missense_variant	MODERATE	CAGL0J01774g	c.3787T>C	p.Ser1263Pro
J	168290	C	T	missense_variant	MODERATE	CAGL0J01774g	c.3784G>A	p.Ala1262Thr
J	247518	TGAG	T	disruptive_inframe_deletion	MODERATE	CAGL0J02508g	c.1302_1304delCTC	p.Ser435del
J	278650	A	G	missense_variant	MODERATE	CAGL0J02860g	c.46A>G	p.Asn16Asp
J	369392	G	T	missense_variant	MODERATE	CAGL0J03872g	c.921G>T	p.Met307Ile
J	461424	T	G	missense_variant	MODERATE	CAGL0J04840g	c.470A>C	p.Lys157Thr
J	582268	G	A	missense_variant	MODERATE	CAGL0J06116g	c.805G>A	p.Ala269Thr
J	734299	A	G	missense_variant	MODERATE	CAGL0J07546g	c.1757T>C	p.Val586Ala
J	819903	G	A	missense_variant	MODERATE	CAGL0J08250g	c.1862C>T	p.Pro621Leu
J	1091372	T	A	missense_variant	MODERATE	CAGL0J11198g	c.317T>A	p.Leu106Gln
J	1164447	C	CGATGACATTGAA	disruptive_inframe_insertion	MODERATE	CAGL0J11891g	c.642_653dupTTCAATGTCATC	p.Ser218_Ser219insSerMetSerSer
J	1175456	T	TGACCCTCAACCAAGTCCAAGACCTGACCCTCAACCAAGTCCAAGACCGGACCCTCAACCAAGTCCAAGACCG	conservative_inframe_insertion	MODERATE	CAGL0J11968g	c.2586_2587insGACCCTCAACCAAGTCCAAGACCGGACCCTCAACCAAGTCCAAGACCTGACCCTCAACCAAGTCCAAGACCG	p.Asp839_Pro862dup
J	1175030	G	GAGTCCAAGTCCAAGTCCAAGTCCAAGTCCAAGTCCAAGTCCAAGTCCAAGTCCAAGTCCA	disruptive_inframe_insertion	MODERATE	CAGL0J11968g	c.2115_2174dupTCCAAGTCCAAGTCCAAGTCCAAGTCCAAGTCCAAGTCCAAGTCCAAGTCCAAGTCCAAG	p.Ser705_Pro724dup
K	41828	A	G	missense_variant	MODERATE	CAGL0K00363g	c.137T>C	p.Leu46Pro
K	134229	C	G	missense_variant	MODERATE	CAGL0K01507g	c.262G>C	p.Asp88His
K	148761	C	T	missense_variant	MODERATE	CAGL0K01661g	c.469G>A	p.Val157Met
K	193771	C	T	missense_variant	MODERATE	CAGL0K02167g	c.2015G>A	p.Gly672Glu
K	549808	T	C	missense_variant	MODERATE	CAGL0K05621g	c.542A>G	p.Tyr181Cys
K	598210	C	T	missense_variant	MODERATE	CAGL0K06127g	c.601C>T	p.Pro201Ser
K	693762	G	A	missense_variant	MODERATE	CAGL0K07051g	c.520G>A	p.Gly174Arg
K	742625	T	TC	frameshift_variant	HIGH	CAGL0K07502g	c.288dupC	p.Thr98fs
K	1239246	G	A	missense_variant	MODERATE	CAGL0K12562g	c.3552G>A	p.Met1184Ile
K	1298541	T	C	missense_variant	MODERATE	CAGL0K13024g	c.767T>C	p.Ile256Thr
L	23418	A	AGAGCCG	disruptive_inframe_insertion	MODERATE	CAGL0L00227g	c.4118_4119insCGGCTC	p.Ser1373_Glu1374insGlySer
L	40577	G	C	missense_variant	MODERATE	CAGL0L00363g	c.293C>G	p.Ser98Cys
L	155316	G	T	missense_variant	MODERATE	CAGL0L01397g	c.602G>T	p.Arg201Met
L	179890	T	C	missense_variant	MODERATE	CAGL0L01639g	c.1787T>C	p.Leu596Ser
L	394760	T	C	missense_variant	MODERATE	CAGL0L03454g	c.2107A>G	p.Asn703Asp
L	399503	C	A	missense_variant	MODERATE	CAGL0L03476g	c.2165C>A	p.Pro722His
L	1164313	G	C	missense_variant	MODERATE	CAGL0L10868g	c.168C>G	p.His56Gln
L	1219986	G	C	missense_variant	MODERATE	CAGL0L11440g	c.4454G>C	p.Ser1485Thr
L	1253325	C	T	missense_variant	MODERATE	CAGL0L11726g	c.1335G>A	p.Met445Ile
L	1358815	C	T	missense_variant	MODERATE	CAGL0L12628g	c.41C>T	p.Thr14Ile
M	12208	GA	G	frameshift_variant	HIGH	CAGL0M00132g	c.2196delT	p.Gln733fs
M	12210	G	GACTT	frameshift_variant	HIGH	CAGL0M00132g	c.2194_2195insAAGT	p.Pro732fs
M	12214	C	CTTGG	frameshift_variant	HIGH	CAGL0M00132g	c.2190_2191insCCAA	p.Asp731fs
M	12253	G	GAC	frameshift_variant	HIGH	CAGL0M00132g	c.2151_2152insGT	p.Pro718fs
M	12256	GA	G	frameshift_variant	HIGH	CAGL0M00132g	c.2148delT	p.Gln717fs
M	12258	G	GACTT	frameshift_variant	HIGH	CAGL0M00132g	c.2146_2147insAAGT	p.Pro716fs
M	12262	C	CTTGG	frameshift_variant	HIGH	CAGL0M00132g	c.2142_2143insCCAA	p.Asp715fs
M	12215	A	ACTT	disruptive_inframe_insertion	MODERATE	CAGL0M00132g	c.2189_2190insAAG	p.Pro730_Asp731insSer
M	12263	A	ACTT	disruptive_inframe_insertion	MODERATE	CAGL0M00132g	c.2141_2142insAAG	p.Pro714_Asp715insSer
M	12213	T	A	missense_variant	MODERATE	CAGL0M00132g	c.2192A>T	p.Asp731Val
M	12218	T	A	missense_variant	MODERATE	CAGL0M00132g	c.2187A>T	p.Arg729Ser
M	12261	T	A	missense_variant	MODERATE	CAGL0M00132g	c.2144A>T	p.Asp715Val
M	12266	T	A	missense_variant	MODERATE	CAGL0M00132g	c.2139A>T	p.Arg713Ser
M	30929	A	T	missense_variant	MODERATE	CAGL0M00242g	c.737T>A	p.Ile246Asn
M	153577	C	CAGGACG	disruptive_inframe_insertion	MODERATE	CAGL0M01364g	c.168_173dupGGACGA	p.Glu56_Asp57dup
M	285702	T	A	missense_variant	MODERATE	CAGL0M02431g	c.794A>T	p.Tyr265Phe
M	380634	C	A	missense_variant	MODERATE	CAGL0M03333g	c.784C>A	p.His262Asn
M	671639	C	T	missense_variant	MODERATE	CAGL0M06479g	c.172G>A	p.Glu58Lys
M	730108	T	C	missense_variant	MODERATE	CAGL0M07249g	c.67T>C	p.Phe23Leu
M	1213423	AAAGGAGAAGGAG	A	conservative_inframe_deletion	MODERATE	CAGL0M12144g	c.631_642delGAGAAGGAGAAG	p.Glu211_Lys214del
M	1259176	C	G	missense_variant	MODERATE	CAGL0M12771g	c.1321G>C	p.Gly441Arg

## Sheet: Muts_73281
#CHROM	POS	REF	ALT	INFO	IMPACT	ORF	MUTATION	PROTEIN CHANGE
A	94601	T	A	missense_variant	MODERATE	CAGL0A00913g	c.1617T>A	p.Phe539Leu
A	119282	G	A	missense_variant	MODERATE	CAGL0A01177g	c.2263G>A	p.Val755Ile
A	135560	A	G	missense_variant	MODERATE	CAGL0A01284g	c.4199A>G	p.Asn1400Ser
A	144564	G	T	missense_variant	MODERATE	CAGL0A01366g	c.4260G>T	p.Leu1420Phe
A	173210	C	T	missense_variant	MODERATE	CAGL0A01760g	c.1216G>A	p.Gly406Arg
A	263200	G	A	missense_variant	MODERATE	CAGL0A02431g	c.376C>T	p.Arg126Trp
A	371353	G	C	missense_variant	MODERATE	CAGL0A03630g	c.1240C>G	p.His414Asp
A	386849	G	T	missense_variant	MODERATE	CAGL0A03740g	c.2030G>T	p.Trp677Leu
A	449350	A	T	missense_variant	MODERATE	CAGL0A04543g	c.545A>T	p.Glu182Val
B	11880	C	G	missense_variant	MODERATE	CAGL0B00264g	c.411C>G	p.Asp137Glu
B	160654	A	C	missense_variant	MODERATE	CAGL0B01727g	c.453T>G	p.Asn151Lys
B	271597	G	A	missense_variant	MODERATE	CAGL0B02816g	c.2570C>T	p.Ala857Val
B	324161	C	A	missense_variant	MODERATE	CAGL0B03311g	c.1503C>A	p.Asn501Lys
B	332535	G	C	missense_variant	MODERATE	CAGL0B03399g	c.1698G>C	p.Arg566Ser
B	420810	A	C	missense_variant	MODERATE	CAGL0B04301g	c.267A>C	p.Arg89Ser
B	451735	T	A	missense_variant	MODERATE	CAGL0B04675g	c.852A>T	p.Leu284Phe
C	3989	A	G	missense_variant	MODERATE	CAGL0C00110g	c.296T>C	p.Leu99Pro
C	12147	T	C	missense_variant	MODERATE	CAGL0C00209g	c.793A>G	p.Ser265Gly
C	99198	T	TGC	frameshift_variant	HIGH	CAGL0C00968g	c.2285_2286insGC	p.Ile762fs
C	98969	A	T	missense_variant	MODERATE	CAGL0C00968g	c.2056A>T	p.Ile686Phe
C	99205	C	A	missense_variant	MODERATE	CAGL0C00968g	c.2292C>A	p.Ser764Arg
C	99638	T	A	missense_variant	MODERATE	CAGL0C00968g	c.2725T>A	p.Ser909Thr
C	169437	G	T	missense_variant	MODERATE	CAGL0C01551g	c.461C>A	p.Ser154Tyr
C	183905	C	T	missense_variant	MODERATE	CAGL0C01727g	c.184C>T	p.Pro62Ser
C	196594	T	A	missense_variant	MODERATE	CAGL0C01881g	c.296T>A	p.Val99Glu
C	236223	C	CA	frameshift_variant	HIGH	CAGL0C02343g	c.112_113insA	p.Pro38fs
C	236226	C	CTA	frameshift_variant	HIGH	CAGL0C02343g	c.115_116insTA	p.Pro39fs
C	264745	T	G	missense_variant	MODERATE	CAGL0C02585g	c.1476T>G	p.Ser492Arg
C	305194	C	T	missense_variant	MODERATE	CAGL0C03113g	c.175C>T	p.His59Tyr
C	325441	G	A	missense_variant	MODERATE	CAGL0C03267g	c.350C>T	p.Ala117Val
C	363666	A	T	missense_variant	MODERATE	CAGL0C03630g	c.697T>A	p.Phe233Ile
C	444963	T	C	missense_variant	MODERATE	CAGL0C04763g	c.919A>G	p.Ser307Gly
C	469496	T	C	missense_variant	MODERATE	CAGL0C05005g	c.1361A>G	p.Asp454Gly
D	113052	C	T	missense_variant	MODERATE	CAGL0D00924g	c.4712C>T	p.Ser1571Leu
D	230253	G	A	missense_variant	MODERATE	CAGL0D02244g	c.715C>T	p.Pro239Ser
D	326090	T	A	missense_variant	MODERATE	CAGL0D03168g	c.4351A>T	p.Asn1451Tyr
D	364364	C	A	missense_variant	MODERATE	CAGL0D03608g	c.427G>T	p.Val143Phe
D	522599	C	A	missense_variant	MODERATE	CAGL0D05478g	c.41C>A	p.Ser14Tyr
D	588566	G	T	missense_variant	MODERATE	CAGL0D06226g	c.160C>A	p.Pro54Thr
D	594663	A	G	missense_variant	MODERATE	CAGL0D06292g	c.1108A>G	p.Ile370Val
D	598775	C	T	missense_variant	MODERATE	CAGL0D06314g	c.2921C>T	p.Pro974Leu
D	615841	A	G	missense_variant	MODERATE	CAGL0D06468g	c.478A>G	p.Lys160Glu
D	624191	C	A	missense_variant	MODERATE	CAGL0D06556g	c.422C>A	p.Ala141Asp
E	33394	G	A	missense_variant	MODERATE	CAGL0E00385g	c.1435G>A	p.Ala479Thr
E	111162	G	C	missense_variant	MODERATE	CAGL0E01243g	c.112G>C	p.Glu38Gln
E	211463	C	T	missense_variant	MODERATE	CAGL0E02123g	c.358G>A	p.Glu120Lys
E	243592	G	C	missense_variant	MODERATE	CAGL0E02519g	c.223C>G	p.Leu75Val
E	289922	G	C	missense_variant	MODERATE	CAGL0E03113g	c.451C>G	p.Arg151Gly
E	496069	C	A	missense_variant	MODERATE	CAGL0E05060g	c.601G>T	p.Asp201Tyr
E	659116	G	A	missense_variant	MODERATE	CAGL0E06600g	c.682G>A	p.Glu228Lys
E	673784	T	A	missense_variant	MODERATE	CAGL0E06666g	c.909A>T	p.Glu303Asp
E	673798	C	T	missense_variant	MODERATE	CAGL0E06666g	c.895G>A	p.Val299Ile
E	673861	T	C	missense_variant	MODERATE	CAGL0E06666g	c.832A>G	p.Ile278Val
F	143915	T	C	missense_variant	MODERATE	CAGL0F01419g	c.2905A>G	p.Ser969Gly
F	157106	A	G	missense_variant	MODERATE	CAGL0F01529g	c.1063A>G	p.Ile355Val
F	290577	C	T	stop_gained	HIGH	CAGL0F03003g	c.655C>T	p.Gln219*
F	290913	CCTT	C	disruptive_inframe_deletion	MODERATE	CAGL0F03003g	c.999_1001delTTC	p.Ser334del
F	480323	G	T	missense_variant	MODERATE	CAGL0F04763g	c.1192C>A	p.Pro398Thr
F	678160	T	C	missense_variant	MODERATE	CAGL0F06919g	c.66A>G	p.Ile22Met
F	778453	G	GT	frameshift_variant&stop_gained	HIGH	CAGL0F07909g	c.1803dupT	p.Glu602fs
F	910099	T	C	missense_variant	MODERATE	CAGL0F09229g	c.595A>G	p.Met199Val
G	36660	C	T	missense_variant	MODERATE	CAGL0G00352g	c.667C>T	p.Pro223Ser
G	86919	A	AGCTGGTGGAGCTGGTGGAGCTGGTGGTGCTGGTGGTGCTGGTGGT	disruptive_inframe_insertion	MODERATE	CAGL0G00968g	c.1211_1212insACCACCAGCACCACCAGCACCACCAGCTCCACCAGCTCCACCAGC	p.Ala404_Pro405insProProAlaProProAlaProProAlaProProAlaProProAla
G	102601	A	C	missense_variant	MODERATE	CAGL0G01078g	c.41A>C	p.Lys14Thr
G	204266	T	C	missense_variant	MODERATE	CAGL0G02299g	c.1916T>C	p.Ile639Thr
G	317424	C	G	missense_variant	MODERATE	CAGL0G03311g	c.1955C>G	p.Thr652Ser
G	379600	G	T	missense_variant	MODERATE	CAGL0G04015g	c.271G>T	p.Ala91Ser
G	398260	GC	G	frameshift_variant	HIGH	CAGL0G04169g	c.824delG	p.Ser275fs
G	427255	G	A	missense_variant	MODERATE	CAGL0G04455g	c.870G>A	p.Met290Ile
G	464951	C	T	missense_variant	MODERATE	CAGL0G04873g	c.3800G>A	p.Arg1267Lys
G	497382	C	T	stop_gained	HIGH	CAGL0G05313g	c.1532G>A	p.Trp511*
G	560142	G	A	missense_variant	MODERATE	CAGL0G05808g	c.86C>T	p.Pro29Leu
H	3426	A	AGTCG	frameshift_variant	HIGH	CAGL0H00110g	c.285_286insCGAC	p.Tyr96fs
H	3429	CAGTT	C	frameshift_variant	HIGH	CAGL0H00110g	c.279_282delAACT	p.Thr94fs
H	3101	C	T	missense_variant	MODERATE	CAGL0H00110g	c.611G>A	p.Gly204Asp
H	3123	C	T	missense_variant	MODERATE	CAGL0H00110g	c.589G>A	p.Val197Ile
H	3441	C	T	missense_variant	MODERATE	CAGL0H00110g	c.271G>A	p.Gly91Arg
H	3443	A	G	missense_variant	MODERATE	CAGL0H00110g	c.269T>C	p.Val90Ala
H	3447	A	T	missense_variant	MODERATE	CAGL0H00110g	c.265T>A	p.Ser89Thr
H	3450	C	T	missense_variant	MODERATE	CAGL0H00110g	c.262G>A	p.Val88Ile
H	3461	G	A	missense_variant	MODERATE	CAGL0H00110g	c.251C>T	p.Thr84Ile
H	49014	G	T	missense_variant	MODERATE	CAGL0H00484g	c.67C>A	p.Gln23Lys
H	135868	G	T	missense_variant	MODERATE	CAGL0H01375g	c.396G>T	p.Gln132His
H	323442	T	TTC	frameshift_variant	HIGH	CAGL0H03465g	c.314_315insTC	p.Glu108fs
H	524368	C	T	missense_variant	MODERATE	CAGL0H05423g	c.59C>T	p.Ser20Phe
H	582566	T	TATGAAC	conservative_inframe_insertion	MODERATE	CAGL0H05929g	c.469_474dupAACATG	p.Asn157_Met158dup
H	890405	G	T	missense_variant	MODERATE	CAGL0H09108g	c.1368G>T	p.Met456Ile
H	979022	C	A	missense_variant	MODERATE	CAGL0H10032g	c.38G>T	p.Gly13Val
H	994717	G	A	missense_variant	MODERATE	CAGL0H10186g	c.974C>T	p.Ala325Val
H	1005252	T	C	missense_variant	MODERATE	CAGL0H10296g	c.770A>G	p.Glu257Gly
H	1045636	G	A	missense_variant	MODERATE	CAGL0H10626g	c.1694G>A	p.Gly565Asp
I	132605	C	T	missense_variant	MODERATE	CAGL0I01628g	c.1966G>A	p.Asp656Asn
I	264886	C	A	missense_variant	MODERATE	CAGL0I03080g	c.437G>T	p.Gly146Val
I	264887	C	A	missense_variant	MODERATE	CAGL0I03080g	c.436G>T	p.Gly146Trp
I	290900	G	A	missense_variant	MODERATE	CAGL0I03410g	c.881C>T	p.Ala294Val
I	645966	T	C	missense_variant	MODERATE	CAGL0I06666g	c.11T>C	p.Met4Thr
I	810188	C	A	missense_variant	MODERATE	CAGL0I08305g	c.1623C>A	p.Asn541Lys
J	158954	GGTTCATGCTAGATGGGTTCATGCTAGATGGGTTCATGCTAGATGGGTTCAT	G	conservative_inframe_deletion	MODERATE	CAGL0J01727g	c.1777_1827delATGAACCCATCTAGCATGAACCCATCTAGCATGAACCCATCTAGCATGAAC	p.Met593_Asn609del
J	159498	GCTAGATGGGTTCATA	G	disruptive_inframe_deletion	MODERATE	CAGL0J01727g	c.1269_1283delTATGAACCCATCTAG	p.Met424_Ser428del
J	168471	ACT	A	frameshift_variant	HIGH	CAGL0J01774g	c.3601_3602delAG	p.Ser1201fs
J	168474	G	GAT	frameshift_variant	HIGH	CAGL0J01774g	c.3599_3600insAT	p.Gly1202fs
J	169161	A	ACT	frameshift_variant	HIGH	CAGL0J01774g	c.2912_2913insAG	p.Gly972fs
J	169162	GAA	G	frameshift_variant	HIGH	CAGL0J01774g	c.2910_2911delTT	p.Ser971fs
J	166831	C	CCACCAGAACCGCCTT	conservative_inframe_insertion	MODERATE	CAGL0J01774g	c.5228_5242dupAAGGCGGTTCTGGTG	p.Glu1743_Gly1747dup
J	169204	C	G	missense_variant	MODERATE	CAGL0J01774g	c.2870G>C	p.Cys957Ser
J	175670	G	GATTAGCAGGAGGATTAGCAGGCGC	conservative_inframe_insertion	MODERATE	CAGL0J01800g	c.1459_1482dupGCGCCTGCTAATCCTCCTGCTAAT	p.Asn494_Pro495insAlaProAlaAsnProProAlaAsn
J	175215	CGGAGAGTTTGCATTTGAGTTTGCATTTGAGTTTACATCTGGTTTAGGCTGTGGGTTACTTGAAGTGTCATTGTTTGCAGGCTGTACCACAGGAGGAGTATTACCTTGTGGCTGTGGGTTTGCTGGACCGGCAGCT	C	disruptive_inframe_deletion	MODERATE	CAGL0J01800g	c.1803_1937del	p.Ala602_Pro646del
J	242474	G	T	missense_variant	MODERATE	CAGL0J02486g	c.2878C>A	p.Gln960Lys
J	247518	TGAG	T	disruptive_inframe_deletion	MODERATE	CAGL0J02508g	c.1302_1304delCTC	p.Ser435del
J	247524	TGGTTCCACTGATGAGGATGGCTCAACTGATGAG	T	disruptive_inframe_deletion	MODERATE	CAGL0J02508g	c.1266_1298delCTCATCAGTTGAGCCATCCTCATCAGTGGAACC	p.Ser423_Pro433del
J	247716	TGAG	T	disruptive_inframe_deletion	MODERATE	CAGL0J02508g	c.1104_1106delCTC	p.Ser369del
J	247722	TGGTTCAACTGATGAG	T	disruptive_inframe_deletion	MODERATE	CAGL0J02508g	c.1086_1100delCTCATCAGTTGAACC	p.Ser363_Pro367del
J	503631	C	T	missense_variant	MODERATE	CAGL0J05214g	c.439G>A	p.Asp147Asn
J	576073	T	TTGCTGTTGCTGTTGCTGTTGCTGTTGCTGTTGCTGTTGC	disruptive_inframe_insertion	MODERATE	CAGL0J06072g	c.749_750insGCAACAGCAACAGCAACAGCAACAGCAACAGCAACAGCA	p.Gln250_Gln251insGlnGlnGlnGlnGlnGlnGlnGlnGlnGlnGlnGlnGln
J	646514	G	A	missense_variant	MODERATE	CAGL0J06732g	c.2114C>T	p.Thr705Met
J	800687	T	C	missense_variant	MODERATE	CAGL0J08140g	c.1643A>G	p.Asn548Ser
J	822604	TA	T	frameshift_variant	HIGH	CAGL0J08272g	c.16delA	p.Ile6fs
J	853544	T	TCCCC	frameshift_variant	HIGH	CAGL0J08613g	c.19_22dupCCCC	p.His8fs
J	880090	T	C	missense_variant	MODERATE	CAGL0J08910g	c.662A>G	p.Glu221Gly
J	939673	C	T	missense_variant	MODERATE	CAGL0J09548g	c.1105G>A	p.Ala369Thr
J	954493	C	T	missense_variant	MODERATE	CAGL0J09702g	c.1216G>A	p.Glu406Lys
J	1163951	ACATTGAAGATGG	A	conservative_inframe_deletion	MODERATE	CAGL0J11891g	c.1138_1149delCCATCTTCAATG	p.Pro380_Met383del
K	15486	A	ATCCTCCG	frameshift_variant	HIGH	CAGL0K00170g	c.1349_1350insCTCCGTC	p.Lys452fs
K	15881	ATAACCCATCTTCAGT	A	disruptive_inframe_deletion	MODERATE	CAGL0K00170g	c.1755_1769delAGTTAACCCATCTTC	p.Val586_Ser590del
K	16220	ATAACCCATCTTCAGT	A	disruptive_inframe_deletion	MODERATE	CAGL0K00170g	c.2094_2108delAGTTAACCCATCTTC	p.Val699_Ser703del
K	37727	A	G	missense_variant	MODERATE	CAGL0K00341g	c.227T>C	p.Ile76Thr
K	491660	C	T	missense_variant	MODERATE	CAGL0K05049g	c.1654C>T	p.Pro552Ser
K	624159	G	T	missense_variant	MODERATE	CAGL0K06347g	c.946C>A	p.Pro316Thr
K	680387	C	T	missense_variant	MODERATE	CAGL0K06963g	c.775G>A	p.Asp259Asn
K	738744	G	A	missense_variant	MODERATE	CAGL0K07458g	c.536C>T	p.Ser179Phe
K	776262	C	G	missense_variant	MODERATE	CAGL0K07788g	c.2215G>C	p.Glu739Gln
K	854677	G	T	missense_variant	MODERATE	CAGL0K08514g	c.3936C>A	p.Asn1312Lys
K	972370	T	G	missense_variant	MODERATE	CAGL0K09944g	c.1690A>C	p.Asn564His
K	978191	C	T	missense_variant	MODERATE	CAGL0K09988g	c.346C>T	p.Pro116Ser
K	1121966	C	G	missense_variant	MODERATE	CAGL0K11594g	c.94C>G	p.Arg32Gly
L	24025	C	CCTT	conservative_inframe_insertion	MODERATE	CAGL0L00227g	c.3511_3512insAAG	p.Ser1170_Gly1171insGlu
L	59018	A	C	missense_variant	MODERATE	CAGL0L00517g	c.2010T>G	p.Asp670Glu
L	171537	T	A	missense_variant	MODERATE	CAGL0L01529g	c.622A>T	p.Asn208Tyr
L	389273	G	T	missense_variant	MODERATE	CAGL0L03388g	c.497G>T	p.Cys166Phe
L	421876	C	T	missense_variant	MODERATE	CAGL0L03652g	c.422G>A	p.Arg141Lys
L	461628	G	T	missense_variant	MODERATE	CAGL0L03938g	c.110G>T	p.Arg37Leu
L	502749	G	A	missense_variant	MODERATE	CAGL0L04290g	c.1027C>T	p.Pro343Ser
L	530056	G	A	missense_variant	MODERATE	CAGL0L04576g	c.1100G>A	p.Gly367Asp
L	536624	C	T	missense_variant	MODERATE	CAGL0L04642g	c.32G>A	p.Arg11Gln
L	693890	A	G	missense_variant	MODERATE	CAGL0L06094g	c.641A>G	p.Lys214Arg
L	873228	G	A	missense_variant	MODERATE	CAGL0L07986g	c.1024G>A	p.Glu342Lys
L	1136660	A	G	missense_variant	MODERATE	CAGL0L10626g	c.449A>G	p.Asn150Ser
L	1137616	T	C	missense_variant	MODERATE	CAGL0L10626g	c.1405T>C	p.Tyr469His
L	1159592	A	C	missense_variant	MODERATE	CAGL0L10802g	c.1192T>G	p.Phe398Val
L	1270124	AGGATGACGACGAGACTGGGGATAAGGT	A	conservative_inframe_deletion	MODERATE	CAGL0L11836g	c.277_303delGAGACTGGGGATAAGGTGGATGACGAC	p.Glu93_Asp101del
L	1361178	T	C	missense_variant	MODERATE	CAGL0L12650g	c.1094T>C	p.Leu365Ser
L	1365893	G	T	missense_variant	MODERATE	CAGL0L12694g	c.914C>A	p.Thr305Asn
M	24197	A	C	missense_variant	MODERATE	CAGL0M00176g	c.1025T>G	p.Leu342Arg
M	34749	G	T	missense_variant	MODERATE	CAGL0M00286g	c.1201G>T	p.Val401Phe
M	187018	T	A	missense_variant	MODERATE	CAGL0M01672g	c.931T>A	p.Leu311Met
M	325230	G	A	missense_variant	MODERATE	CAGL0M02871g	c.1222G>A	p.Gly408Ser
M	326585	C	G	missense_variant	MODERATE	CAGL0M02893g	c.248C>G	p.Ala83Gly
M	391513	G	A	missense_variant	MODERATE	CAGL0M03421g	c.74C>T	p.Ser25Phe
M	441050	A	G	missense_variant	MODERATE	CAGL0M03927g	c.448T>C	p.Tyr150His
M	487547	A	G	missense_variant	MODERATE	CAGL0M04433g	c.1612A>G	p.Ser538Gly
M	561736	A	G	missense_variant	MODERATE	CAGL0M05203g	c.1081A>G	p.Thr361Ala
M	616486	G	C	missense_variant	MODERATE	CAGL0M05841g	c.515G>C	p.Arg172Thr
M	649677	G	A	missense_variant	MODERATE	CAGL0M06259g	c.1568C>T	p.Ser523Leu
M	705345	T	C	missense_variant	MODERATE	CAGL0M06919g	c.1228A>G	p.Asn410Asp
M	777519	T	A	missense_variant	MODERATE	CAGL0M07722g	c.333A>T	p.Leu111Phe
M	855595	T	C	missense_variant	MODERATE	CAGL0M08580g	c.442A>G	p.Met148Val
M	905490	C	T	missense_variant	MODERATE	CAGL0M09086g	c.3730G>A	p.Asp1244Asn
M	1048796	G	C	missense_variant	MODERATE	CAGL0M10439g	c.1737G>C	p.Arg579Ser
M	1078365	G	A	stop_gained	HIGH	CAGL0M10829g	c.2872C>T	p.Gln958*
M	1099024	C	G	missense_variant	MODERATE	CAGL0M11154g	c.793C>G	p.Leu265Val
M	1241127	C	T	missense_variant	MODERATE	CAGL0M12452g	c.110C>T	p.Pro37Leu
M	1250400	G	T	stop_gained	HIGH	CAGL0M12617g	c.607G>T	p.Glu203*
