# Supplementary material for: Multiple genome analysis of Candida glabrata clinical isolates renders new insights into genetic diversity and drug resistance determinants
Source: Microb Cell. 2022 Oct 13;9(11):174–89. doi: 10.15698/mic2022.11.786 (PMC9662024; doi:10.15698/mic2022.11.786)
Supplement: Supplementary file 1 [file mic-09-174-s01.zip › 2022A Pais Microbial Cell Supplementals/2022A Pais-supplementary-table-5.xlsx]

## Sheet: Sheet1
Deleted ORF	Cassette Forward	Cassette Reverse	Deletion confirmation orfF	Deletion confirmation orfR	Kcheck
CAGL0L12540g	ggagaacgcacattcacgtagttagtgctacgatccacgtgatatatacactcatttGGCCGCTGATCACG	ttgtatttgcaaaaattaagtgtcattaagttatttactcaacttcggcatcaaagcCATCGTGAGGCTGG	ctagcgaagttgcagaagatgtct	cttggtgtcgtccttgttacca	gacgtacgtaacatgctaaacgct
CAGL0I01430g	cagcttcattccaacacacagaaaacgcagcgcattaaactggaattacatcaacaaGGCCGCTGATCACG	tatatatgatcctttgaacagtttctatatgcatcataggtaatctatgacagcatgCATCGTGAGGCTGG	cgacgatgtcgatgagagttga	ggagtttctgggactgcaatca	cccgagactaagagcatcac
CAGL0C04411g	gcgagcaagagtaggaggtagaaggatagtgcgacacgtcagtacgtttacttcaaaGGCCGCTGATCACG	agttaaaaagaaatccgttaatctctttataattcttgagaagcagaaggcttggcCATCGTGAGGCTGG	ggttcagctgctaaggcttct	gagcgtagttaccacgtctca	caacaagaggaagcatacggtgag
CAGL0I06270g	cacgttataaccaaggaacacagaaaaaggttattagtgggcgaagcttgttatataGGCCGCTGATCACG	ctccattttcaataaatagaatatatgatgcgttccagaaaagttgatcggtgagccCATCGTGAGGCTGG	gtcctccaggtgctaaag	caggaaactcagttgttaactc	cgtacaaccattcggtgt
CAGL0L06930g	ctgcgatgggtctacaattctaagtttattacctacagtgaagaaatatttttctttGGCCGCTGATCACG	gaaaaaagcattcaaggttattacaactaaaagttttctatggtatggctgaagtggCATCGTGAGGCTGG	gtaaccagagagaattggc	gccagctttgagcttctcta	cacaaggtacatcctacac
CAGL0I00352g	gtcccattacatctacgatataatttgtgaggaataatacaacactatcgataataGGCCGCTGATCACG	gtatattatgtataccgcaaacatacttaatagccaacgtctctatacggctattaCATCGTGAGGCTGG	ctactccagctagaagacggt	ggaagaggtgaagccgaca	tacaacaacagactggggtc
CAGL0D02618g	atatcctgggactacaggtataaaagagttcatcatcgaggaaaaacgaggataagGGCCGCTGATCACG	aagccatttacatatatacaaccaaattatattgtccataatgttccctatccttaCATCGTGAGGCTGG	ggtttaccaccctacgat	ggacatccattaccagcc	gtcattagaggaaccactgc
CAGL0A04543g	tgtctgtgtatcatgttgtactaaattcctaactttctcaaagctgccgcaatgtgaGGCCGCTGATCACG	catatgcgagtctgtatataaattagggatattgtacatgtgtatgcttcgatggcCATCGTGAGGCTGG	gcgtgacgttgacgttggtat	caatgcccttgatcccaccaaa	gtcccaccaaggggacactaa
CAGL0G04169g	cttgtgttcttgatatctacactttagtattagaatattttctcagcaaatatagtaGGCCGCTGATCACG	tagcaaagtggattgtgatgttttctatagtaatagtaacgattgagagcttagtgCATCGTGAGGCTGG	gctaataagtcaagaccgag	ataggaggttcgcattcc	ataggtgtagacccactc
CAGL0G04455g	tgttgctttccatatttgtatctgccttaaagagcatcacgtagtccccaacaattGGCCGCTGATCACG	atatacaatccctattgttgaataagacatataaaaatattacacaatagttttcaCATCGTGAGGCTGG	attcagacaccgagatga	ttggattaggtgtttattagc	aatgtggcataatgggtgcg
CAGL0H09130g	tgcatatctaatagtaccactccgataacctatcagaatattaaaatcctctgattGGCCGCTGATCACG	aattaaaaaaagatttaatcgaaacgaaatgctaatagagatgctagaatctcctaCATCGTGAGGCTGG	gaatactgttgcagccaa	gtgctcaagaaatggtgc	tgaggaagaggatgaggatg
CAGL0M02431g	gaggcgttagagattggtctcttttatttatttataataataatgttcagcggggggGGCCGCTGATCACG	atattttattattttttttcaaatgacattgttagataacttgattatctccacaggCATCGTGAGGCTGG	ggatacgccagttcttct	tgttcggatagaagcacg	cggtcattaagaacgattac
CAGL0F03003g	cccccccccaactaaacgatagaacaccaagcgctccaccaccacatactacaacaGGCCGCTGATCACG	aaacagttatttgagaggaagcgagtaataagatttttagttgaattgttcattcaCATCGTGAGGCTGG	cttttggtacgatcgttg	gatggaccttgttggctc	ggaccctttggctgtatttc
CAGL0H03465g	ctcatctcaatcgggcaatttctcgggtgcacttttgttcaaatatcgttggcgatcGGCCGCTGATCACG	gaatttccttttcccagtcttaattcagttttcacaacgtcttaacttttccttccCATCGTGAGGCTGG	cgttgtccgtcaactctt	cgctagcgctataacccaca	ggaaccgaatccaagtgt
CAGL0I09878g	ggcagcggcaaacactccattgcgaaagatctgtttaggtttagggacaagtaaatGGCCGCTGATCACG	caacaagttttgaagtgaaaaaaacagagcaatcaattgctggatggtaactattaCATCGTGAGGCTGG	ctgtaactgtaggagaagc	agacctttctcacccaag	aagaagcctctcagtgtcac
CAGL0J00891g	cacttagtacaagaggtgcagcctaacactgaacctaaatatacctaccccttcccGGCCGCTGATCACG	gaaaataaaatgcaaaaataatgaaaattaatatacagtttgttcctagaagatcaCATCGTGAGGCTGG	gcaagaactcgcagaagt	tcctgctggtgtttcaag	actcacaatggctctcccag
CAGL0J08613g	cgttcgatccccggttggtgccagtacctcccttcccagttgtacctttaataaggGGCCGCTGATCACG	tcttaaacaagatacaggcggacgtatttagatgaatatatttatataactatttaCATCGTGAGGCTGG	cttaaatataatccccccc	gtcgttcatctcctcctg	cgcattcttgacccaacgag
